# Supplementary material for: Hippocampal–Prefrontal Communication Subspaces Align with Behavioral and Network Patterns in a Spatial Memory Task
Source: eNeuro. 2025 Sep 18;12(9):ENEURO.0336-24.2025. doi: 10.1523/ENEURO.0336-24.2025 (PMC12463551; doi:10.1523/ENEURO.0336-24.2025)
Supplement: Extended Data 1 — Download Extended Data 1, ZIP file. [file eneuro-12-ENEURO.0336-24.2025-s006.zip]

Archive with 174 entries (148 files):
- BNPCS/codedefine.m
- BNPCS/commsubspaceToPath.m
- BNPCS/datadefine.m
- BNPCS/figuredefine.m
- BNPCS/figures.dvc
- BNPCS/hashdefine.m
- BNPCS/META_SCRIPTS/
- BNPCS/META_SCRIPTS/CombineTables.m
- BNPCS/META_SCRIPTS/ComponentAnalysis/
- BNPCS/META_SCRIPTS/ComponentAnalysis/Animalwise_ComponentAnalysis.m
- BNPCS/META_SCRIPTS/ComponentAnalysis/ComponentAnalysis.m
- BNPCS/META_SCRIPTS/ComponentAnalysis/Components_Behaviors.m
- BNPCS/META_SCRIPTS/ComponentAnalysis/scratchPad.m
- BNPCS/META_SCRIPTS/Event/
- BNPCS/META_SCRIPTS/Event/RunAll.m
- BNPCS/META_SCRIPTS/MethodTest.m
- BNPCS/META_SCRIPTS/MethodTestNew.m
- BNPCS/META_SCRIPTS/MultiH/
- BNPCS/META_SCRIPTS/MultiH/MultiGenH_RunAll.m
- BNPCS/META_SCRIPTS/MultiH/MultiGenH_RunBackward.m
- BNPCS/META_SCRIPTS/MultiH/MultiGenH_RunForward.m
- BNPCS/META_SCRIPTS/MultiH/MultiGenH_Script.m
- BNPCS/META_SCRIPTS/MultiH/TheScript_jointHCalcs.m
- BNPCS/META_SCRIPTS/OVERALL.m
- BNPCS/META_SCRIPTS/PatternMatch_Test.m
- BNPCS/META_SCRIPTS/Raw/
- BNPCS/META_SCRIPTS/Raw/CreateAvgEEG.m
- BNPCS/META_SCRIPTS/Raw/FieldsToEfizz.m
- BNPCS/META_SCRIPTS/RunAll.m
- BNPCS/META_SCRIPTS/RunAll_coh.m
- BNPCS/META_SCRIPTS/RunAll_cohpow.m
- BNPCS/META_SCRIPTS/RunAll_extractStruct.m
- BNPCS/META_SCRIPTS/RunAll_spectra.m
- BNPCS/META_SCRIPTS/RunAll_wpli.m
- BNPCS/META_SCRIPTS/Standard/
- BNPCS/META_SCRIPTS/Standard/TheScript_NoPattern.m
- BNPCS/META_SCRIPTS/TheScript.m
- BNPCS/META_SCRIPTS/TheScript_triggbeh.m
- BNPCS/Notebooks/
- BNPCS/Notebooks/.MATLABDriveTag
- BNPCS/Notebooks/CCAquick.m
- BNPCS/Notebooks/Convert_m2mlx.m
- BNPCS/Notebooks/Convert_mlx2m.m
- BNPCS/Notebooks/CorrelationMatrices.m
- BNPCS/Notebooks/epochal_ccavar_plots.m
- BNPCS/Notebooks/epochal_sanity_checks.m
- BNPCS/Notebooks/epochal_sharedlocal_plots.m
- BNPCS/Notebooks/epochal_velocitybinnned_cca_plots.m
- BNPCS/Notebooks/explore.mlx.dvc
- BNPCS/Notebooks/grammplots/
- BNPCS/Notebooks/grammplots/.MATLABDriveTag
- BNPCS/Notebooks/grammplots/gramm_earlyVSlate.m
- BNPCS/Notebooks/grammplots/gramm_hilbertVSwpli_allAnimal.m
- BNPCS/Notebooks/grammplots/gramm_hilbertVSwpli_byAnimal.m
- BNPCS/Notebooks/grammplots/GrammPlots.m
- BNPCS/Notebooks/GrammPlots_SingleRun.m
- BNPCS/Notebooks/julia/
- BNPCS/Notebooks/julia/.jukit/
- BNPCS/Notebooks/julia/.jukit/.jukit_info.json
- BNPCS/Notebooks/julia/epochal/
- BNPCS/Notebooks/julia/epochal/.jukit/
- BNPCS/Notebooks/julia/epochal/.jukit/.jukit_info.json
- BNPCS/Notebooks/julia/epochal/glm_epoch_helper_funcs.jl
- BNPCS/Notebooks/julia/epochal/plots.jl
- BNPCS/Notebooks/julia/epochal/regressbeh_epoch.jl
- BNPCS/Notebooks/julia/epochal/regressbeh_epoch_glm.jl
- BNPCS/Notebooks/julia/explore_allthree.jl
- BNPCS/Notebooks/julia/explore_mvcca.jl
- BNPCS/Notebooks/julia/explore_superanimal.jl
- BNPCS/Notebooks/julia/explore_superanimal_funcs.jl
- BNPCS/Notebooks/julia/explore_superanimal_futurepast.jl
- BNPCS/Notebooks/julia/explore_superanimal_lfp.jl
- BNPCS/Notebooks/julia/explore_superanimal_old.jl
- BNPCS/Notebooks/julia/foldertmp/
- BNPCS/Notebooks/julia/foldertmp/.jukit/
- BNPCS/Notebooks/julia/foldertmp/.jukit/.jukit_info.json
- BNPCS/Notebooks/julia/foldertmp/fptmp.jl
- BNPCS/Notebooks/julia/foldertmp/lfptmp.jl
- BNPCS/Notebooks/julia/foldertmp/normtmp.jl
- BNPCS/Notebooks/julia/foldertmp/tmp_futurepast.jl
- BNPCS/Notebooks/julia/laggedcca.jl
- BNPCS/Notebooks/julia/regess_funcs.jl
- BNPCS/Notebooks/julia/regressbeh.jl
- BNPCS/Notebooks/julia/regressbeh_plot.jl
- BNPCS/Notebooks/julia/regressbeh_plot_func.jl
- BNPCS/Notebooks/julia/regressefizz.jl
- BNPCS/Notebooks/julia/regressefizz_all.jl
- BNPCS/Notebooks/julia/regressefizz_plot.jl
- BNPCS/Notebooks/julia/regressefizz_plot.py
- BNPCS/Notebooks/julia/regressefizzrev.jl
- BNPCS/Notebooks/julia/superanimal_downstream/
- BNPCS/Notebooks/julia/superanimal_downstream/behavior.jl
- BNPCS/Notebooks/julia/superanimal_downstream/distance.jl
- BNPCS/Notebooks/julia/superanimal_downstream/distance_epoch.jl
- BNPCS/Notebooks/julia/superanimal_downstream/matlab.jl
- BNPCS/Notebooks/julia/superanimal_downstream/tmp.jl
- BNPCS/Notebooks/julia/superanimal_downstream/visualize_manis.jl
- BNPCS/Notebooks/julia/superanimal_funcs/
- BNPCS/Notebooks/julia/superanimal_funcs/cca.jl
- BNPCS/Notebooks/julia/superanimal_funcs/data.jl
- BNPCS/Notebooks/julia/superanimal_funcs/plotting.jl
- BNPCS/Notebooks/julia/superanimal_funcs/statistics.jl
- BNPCS/Notebooks/julia/superanimal_funcs/utils.jl
- BNPCS/Notebooks/julia/test.jl
- BNPCS/Notebooks/julia/tmp.jl
- BNPCS/Notebooks/mfiles/
- BNPCS/Notebooks/mfiles/AreaCount.m
- BNPCS/Notebooks/mfiles/explore.m
- BNPCS/Notebooks/mfiles/FiringRateOverTimeTrial.m
- BNPCS/Notebooks/mfiles/old_figureNb.m
- BNPCS/Notebooks/mfiles/oldRemovePred.m
- BNPCS/Notebooks/mfiles/Performance.m
- BNPCS/Notebooks/mfiles/PlotPerformance.m
- BNPCS/Notebooks/mfiles/PreambFigs.m
- BNPCS/Notebooks/mfiles/sanitychecks.m
- BNPCS/Notebooks/mfiles/SemedoPaperFigures_m.m
- BNPCS/Notebooks/mfiles/SemedoTest.m
- BNPCS/Notebooks/old_figureNb.mlx.dvc
- BNPCS/Notebooks/oldRemovePred.mlx.dvc
- BNPCS/Notebooks/python/
- BNPCS/Notebooks/python/.jukit/
- BNPCS/Notebooks/python/.jukit/.jukit_info.json
- BNPCS/Notebooks/python/cca_tegrang_plots.py
- BNPCS/Notebooks/python/ccatime.py
- BNPCS/Notebooks/python/ccatime_grangerplots.py
- BNPCS/Notebooks/python/ccatime_regress.py
- BNPCS/Notebooks/python/ccatime_tegrang_plots_v2.py
- BNPCS/Notebooks/python/cccatime_combinefiles.py
- BNPCS/Notebooks/python/create_clustergram.py
- BNPCS/Notebooks/python/create_graph.py
- BNPCS/Notebooks/python/dimPred.py
- BNPCS/Notebooks/python/eventuv_combine.py
- BNPCS/Notebooks/python/eventuv_plots.py
- BNPCS/Notebooks/python/eventuv_plots/
- BNPCS/Notebooks/python/eventuv_plots/.jukit/
- BNPCS/Notebooks/python/eventuv_plots/.jukit/.jukit_info.json
- BNPCS/Notebooks/python/eventuv_plots/centrallimit_kimpap.py
- BNPCS/Notebooks/python/eventuv_plots/epoch.py
- BNPCS/Notebooks/python/eventuv_plots/hist_comp_by_pattern.py
- BNPCS/Notebooks/python/eventuv_plots/minxmax_epoch_trends/
- BNPCS/Notebooks/python/eventuv_plots/minxmax_epoch_trends/ccatime_lindist_commsubspec_epoch.py
- BNPCS/Notebooks/python/eventuv_plots/minxmax_epoch_trends/downstream_plots/
- BNPCS/Notebooks/python/eventuv_plots/minxmax_epoch_trends/downstream_plots/plot_correlations.py
- BNPCS/Notebooks/python/eventuv_plots/minxmax_epoch_trends/downstream_plots/plot_lindist_bootstrap.py
- BNPCS/Notebooks/python/eventuv_plots/minxmax_epoch_trends/downstream_plots/plot_property_vs_lindist.py
- BNPCS/Notebooks/python/eventuv_plots/minxmax_epoch_trends/downstream_plots/plot_stat_anal_2.py
- BNPCS/Notebooks/python/eventuv_plots/minxmax_epoch_trends/downstream_plots/plot_statistical_analysis.py
- BNPCS/Notebooks/python/eventuv_plots/minxmax_epoch_trends/older_ccatime_lindist_commsubspec.py
- BNPCS/Notebooks/python/eventuv_plots/pattern_proj_and_perp.py
- BNPCS/Notebooks/python/eventuv_plots/scatters_kimpap.py
- BNPCS/Notebooks/python/eventuv_plots/timewise.py
- BNPCS/Notebooks/python/eventuv_plots/troubleshoot.py
- BNPCS/Notebooks/python/eventuv_plots/umap.py
- BNPCS/Notebooks/python/ExplorePowerCoh.m
- BNPCS/Notebooks/python/laggedcca.py
- BNPCS/Notebooks/python/prediction.py
- BNPCS/Notebooks/python/regress_combine.py
- BNPCS/Notebooks/python/regress_plot.py
- BNPCS/Notebooks/python/scatters_kimpap_stats.py
- BNPCS/Notebooks/python/subspace_angle.py
- BNPCS/Notebooks/python/uvar_coherence_plots.py
- BNPCS/Notebooks/QuickCCA.m
- BNPCS/Notebooks/ry_explore.m
- BNPCS/Notebooks/sanitychecks.mlx.dvc
- BNPCS/Notebooks/SemedoPaperFigures.mlx.dvc
- BNPCS/Notebooks/SemedoPaperFigures_extant.pdf
- BNPCS/Notebooks/SemedoTest.mlx.dvc
- BNPCS/Notebooks/StatsCheck.mlx.dvc
- BNPCS/Notebooks/uvar_coherence_preamble.m
- BNPCS/packages/
- BNPCS/packages/+analysis/
- BNPCS/packages/+analysis/+cc/
- BNPCS/packages/+analysis/+cc/generateBootstrapStatsTable.m
- BNPCS/packages/+analysis/+cc/GetSaveTables.m
