# Supplementary material for: Hippocampal–Prefrontal Communication Subspaces Align with Behavioral and Network Patterns in a Spatial Memory Task
Source: eNeuro. 2025 Sep 18;12(9):ENEURO.0336-24.2025. doi: 10.1523/ENEURO.0336-24.2025 (PMC12463551; doi:10.1523/ENEURO.0336-24.2025)
Supplement: Extended Data 1 — Download Extended Data 1, ZIP file. [file eneuro-12-ENEURO.0336-24.2025-s006.zip › BNPCS/commsubspaceToPath.m]

if ~exist('codedefine_to_path__', 'var') || ~codedefine_to_path__
    addpath(genpath(fullfile(codedefine())));
    cd(codedefine());
end
codedefine_to_path__ = true;
