# Supplementary material for: Hippocampal–Prefrontal Communication Subspaces Align with Behavioral and Network Patterns in a Spatial Memory Task
Source: eNeuro. 2025 Sep 18;12(9):ENEURO.0336-24.2025. doi: 10.1523/ENEURO.0336-24.2025 (PMC12463551; doi:10.1523/ENEURO.0336-24.2025)
Supplement: Extended Data 1 — Download Extended Data 1, ZIP file. [file eneuro-12-ENEURO.0336-24.2025-s006.zip › BNPCS/datadefine.m]

function folder = datadefine(varargin)
% Automates pointing to the data  folders location on our computers

persistent displayed
if isempty(displayed)
    displayed = 0;
end

if ispc
    if ~displayed
        disp('Defining data folder for Ziyi machine');
        displayed = 1;
    end
    folder = " C:\Users\BrainMaker\commsubspace\SingleDayExpt";
elseif ismac
    if ~displayed
        disp('Defining data folder for Ryan''s machine');
        displayed = 1;
    end
    %folder = '~/Data/commsubspace/';
    folder(1) = "/Volumes/MATLAB-Drive/Shared/SingleDayExpt/";
    folder(2) = "~/Data/commsubspace";
elseif isunix
    if ~displayed
        disp('Defining data folder for Ryan''s linux machine');
        displayed = 1;
    end
    folder = fullfile(codedefine, 'SingleDayExpt');
end

if ~isempty(varargin)
    folder = fullfile(folder, varargin{:});
end

disp("Folders =")
disp(folder)
