# Supplementary material for: Hippocampal–Prefrontal Communication Subspaces Align with Behavioral and Network Patterns in a Spatial Memory Task
Source: eNeuro. 2025 Sep 18;12(9):ENEURO.0336-24.2025. doi: 10.1523/ENEURO.0336-24.2025 (PMC12463551; doi:10.1523/ENEURO.0336-24.2025)
Supplement: Extended Data 1 — Download Extended Data 1, ZIP file. [file eneuro-12-ENEURO.0336-24.2025-s006.zip › BNPCS/figuredefine.m]

function x = figuredefine(varargin)
% x = figuredefine(varargin)
%
%   Defines the path to a figure folder.  The path is relative to the codedefine
%   folder.  The varargin inputs are the subfolders and the filename.  The
%   subfolders and filename are optional.
%
% other options:
%   -permfolder:  sets the permanent subfolder
%   -clearpermfolder:  clears the permanent subfolder
%   -getpermfolder:  returns the permanent subfolder
%   -creation:  if true, figuredefine always creates the folder if it doesn't exist
%

persistent permfolder
if ~isempty(varargin) 
    if varargin{1} == "-permfolder"
        permfolder = varargin(2:end);
        return
    elseif varargin{1} == "-clearpermfolder"
        permfolder = [];
        return
    elseif varargin{1} == "-getpermfolder"
        x = permfolder;
        return
    end
end
persistent creation
if ~exist('creation','var')
    creation = false;
end
if ~isempty(varargin) && varargin{1} == "-creation"
    creation = varargin{2};
    return
end

if ~exist('permfolder','var') || isempty(permfolder)
    x = string(fullfile(codedefine,'figures', varargin{:}));
else
    x = string(fullfile(codedefine,'figures', permfolder{:}, varargin{:}));
end

if creation
    [~,base,ext] = fileparts(x);
    if ~exist(x,'dir') && ~contains(base,'.') && isempty(ext)
        mkdir(x)
    end
end
