# Supplementary material for: Hippocampal–Prefrontal Communication Subspaces Align with Behavioral and Network Patterns in a Spatial Memory Task
Source: eNeuro. 2025 Sep 18;12(9):ENEURO.0336-24.2025. doi: 10.1523/ENEURO.0336-24.2025 (PMC12463551; doi:10.1523/ENEURO.0336-24.2025)
Supplement: Extended Data 1 — Download Extended Data 1, ZIP file. [file eneuro-12-ENEURO.0336-24.2025-s006.zip › BNPCS/META_SCRIPTS/CombineTables.m]

% This script combines all the runs summary files into one table

%% Combine all the RunSummary files into one table
regex = fullfile(codedefine, "DATA_TABLES", "RunsSummary_*.mat");
finalFile = "RunsSummary.mat";
out = table.combineAndUpdateTables(regex, finalFile);
disp(head(out,10))

%% Comine the DetailedRunsSummary files into one table
regex = fullfile(codedefine, "DATA_TABLES", "DetailedRunsSummary_*.mat");
finalFile = "DetailedRunsSummary.mat";
out = table.combineAndUpdateTables(regex, finalFile);
disp(head(out,10))
