# Supplementary material for: Hippocampal–Prefrontal Communication Subspaces Align with Behavioral and Network Patterns in a Spatial Memory Task
Source: eNeuro. 2025 Sep 18;12(9):ENEURO.0336-24.2025. doi: 10.1523/ENEURO.0336-24.2025 (PMC12463551; doi:10.1523/ENEURO.0336-24.2025)
Supplement: Extended Data 1 — Download Extended Data 1, ZIP file. [file eneuro-12-ENEURO.0336-24.2025-s006.zip › BNPCS/META_SCRIPTS/ComponentAnalysis/ComponentAnalysis.m]

% All of the functions for component analysis in order
% make a multi-genH version???
% Up to X
%% Mode
waysOfPartitions = 2; %whether the script is bidirectional (split neurons in two ways)
run_selected_genH = false;
%% Paths
if ~exist('pathSet','var') || pathSet == 0 % only set path if unset
    addpath(genpath(pwd)) % all folders in utils added, including semedo code
    
    % Whose computer are we running?
    if ispc
        paths = " C:\Users\BrainMaker\commsubspace\SingleDayExpt";
    elseif ismac
        paths(1) = "/Volumes/sharespace-commsub/data";
        paths(2) = "~/Data/commsubspace";
    end
    % Set data paths for that computer
    arrayfun(@(path) addpath(genpath(path)), paths);
    % ---------- Add paths for specific users ------------------------------
    % addpath(genpath(datadef(user))); % this line throws an error for pc
    
    addpath(...
        fullfile(codedefine,"Shared"));
    addpath(genpath(fullfile(codedefine, "Shared", "utils")));
    pathSet = 1;
end
%% Script parameters
Default = struct();
% determined by spectral power with pattern determined by global ripple
Default.animal    = "JS14";
Default.generateH = "fromFilteredEEG "+" fromRipTimes";
% Default.generateH = "fromWpli " + " fromRipTimes";
% Default.generateH = "fromCoherence "+" fromRipTimes";
Default.samplingRate  = [] ;              % For spikes.getSpikeTrain, nan if not given
Default.spikeBinSize  = 0.15;               % 100 milliseconds
Default.timesPerTrial = 10;                % 10 times per trial
Default.winSize       = {[-0.15, 0.15]};     % size of the window
Default.sourceArea    = "CA1";             % only when there are
Default.equalWindowsAcrossPatterns = true;    % whether all three patterns have the same #windows
Default.singleControl = false;                 % whether to use just one control column
Default.numPartition = 50;                    % ways to split source and target
Default.binsToMatchFR = 20;
Default.quantileToMakeWindows = 0.7;
Default.lowerControl = true;
Default.preProcess_FilterLowFR = true;
Default.preProcess_matchingDiscreteFR = true;
Default.oldControlBehavior = false;

% Default.shortedRippleWindow = false; % using 100 milisecond window for ripples

% Write defaults to option struct if not provided
if ~exist('Option','var')
    Option = Default;
else
    for field = string(fieldnames(Default))'
        if ~isfield(Option, field)
            Option.(field) = Default.(field);
        end
    end
end

winSize = Option.winSize{1};
if contains(Option.generateH, "fromRipTimes")
    Option.generateFromRipTimes = true;
else
    Option.generateFromRipTimes = false;
end

animal = Option.animal;
disp("Running with Option struct => ")
disp(Option);
%% Shortcut/alias variables to improve readability
THETA  = 1;
DELTA  = 2;
RIPPLE = 3;
if Option.sourceArea == "CA1"
    HPC = 1;
    PFC = 2;
else
    PFC = 1;
    HPC = 2;
end
patternNames = ["theta","delta","ripple"];

%% Mung/Clean the data
frequenciesPerPattern = [6 10; 0.5 4; 150 200];
[nPatterns,~] = size(frequenciesPerPattern);

if Option.singleControl == true
    nPatternAndControl = nPatterns+1;
else
    nPatternAndControl = nPatterns*2;
end


%%%%%%%%%%%%%%%% READ IN RAW PATTERN DATA %%%%%%%%%%%%%%%%%%%%%%%%%%%%%%%%

% Find network pattern events
if contains(Option.generateH, "fromSpectra")
    load(Option.animal + "spectralBehavior.mat");
    if Option.sourceArea == "CA1"
        spectrogram   = efizz.S1;
    else
        spectrogram   = efizz.S2;
    end
    
    frequencyAxis = efizz.f;
    Htimes = efizz.t;
    [H, Hvals, Hnanlocs, Htimes] = eventMatrix.generateFromSpectra(Htimes, spectrogram, frequencyAxis,...
        frequenciesPerPattern);
elseif contains(Option.generateH, "fromFilteredEEG")
    load(Option.animal + "avgeeg.mat");
    [~, sleepSessions] = getRunningSessions(Option.animal);
    [H, Hvals, Hnanlocs, Htimes] = eventMatrix.generateFromFilteredEEG(avgeeg, ...
        Option.sourceArea, "patterns",patternNames(1:3),"downsample",10, "sleepSessions", sleepSessions);
elseif contains(Option.generateH, "fromCoherence")
    load(Option.animal + "spectralBehavior.mat");
    spectrogram = efizz.C;
    frequencyAxis = efizz.f;
    Htimes = efizz.t;
    [H, Hvals, Hnanlocs, Htimes] = eventMatrix.generateFromSpectra(Htimes, spectrogram, frequencyAxis,...
        frequenciesPerPattern);
elseif contains(Option.generateH, "fromWpli")
    load(Option.animal + "spectralBehavior.mat");
    spectrogram = efizz.wpli;
    frequencyAxis = efizz.f;
    Htimes = efizz.t;
    [H, Hvals, Hnanlocs, Htimes] = eventMatrix.generateFromSpectra(Htimes, spectrogram, frequencyAxis,...
        frequenciesPerPattern);
    
else
    error("Core method for deriving the event matrix is not recognized");
end

%% Modify ripple pattern? Lower the threshold as with window sizes
if contains(Option.generateH,"fromRipTimes")
    load(Option.animal + "globalripple01.mat");
    
    if any(contains(Option.generateH, ["fromWpli", "fromCoherence"]))
        [~, H(:,RIPPLE), Hnanlocs(:,RIPPLE), Hvals(:,RIPPLE), minRippleThreshold, original] = ...
            eventMatrix.generateFromRipples(globalripple, ...
            'amplitude_at_riptime', true,...
            'rippleBand', Hvals(:,RIPPLE),... 
            'rippleBandTime', Htimes,...
            'globalrippleWindowUnits', 'amp');
    else
        [~, H(:,RIPPLE), Hnanlocs(:,RIPPLE), Hvals(:,RIPPLE), minRippleThreshold, original] = ...
            eventMatrix.generateFromRipples(globalripple, ...
            'amplitude_at_riptime', true,...
            'rippleBand', Hvals(:,RIPPLE),... RY: Hvals, not H here for obvious reasons: you  want the original ripple band activity
            'rippleBandTime', Htimes,...
            'globalrippleWindowUnits', 'std');
    end
end

%%%%%%%%%%%%%%%% WINDOW SECTION %%%%%%%%%%%%%%%%%%%%%%%%%%%%%%%%%%%%%%%%%%
%% Making Windows
% windows of network patterns
[cellOfWindows, cutoffs] = windows.make(   Htimes, Option.quantileToMakeWindows, H(:,THETA:DELTA), winSize);

    if any(contains(Option.generateH, ["fromCoherence","fromWpli"]))
        [cellOfWindows(RIPPLE), cutoffs(RIPPLE)] = windows.make(Htimes,...
            Option.quantileToMakeWindows,  H(:,RIPPLE), winSize,...
            'quantile', Hvals(:,RIPPLE),'higherThanQuantile', true); % % RY: quantile needs to be hvals for ripple coherence/wpli threshold to be correct, but timesd computed from H such that non-ripple times thrown out
    else
        [cellOfWindows(RIPPLE), cutoffs(RIPPLE)] = windows.make(Htimes, ...
            1,   H(:,RIPPLE), winSize, 'threshold', 'raw','higherThanQuantile', true);
    end
    
disp(newline);
disp('--------------------------')
disp('Initiale window  creation:')
disp('--------------------------')
cellfun(@(x,y)  fprintf("%d windows for %s\n", size(x,1),  y), ...
    cellOfWindows, cellstr(patternNames(1:3)));
cellfun(@(x,y)  fprintf("%d timerange for %s\n", range(x(:)),  y), ...
    cellOfWindows, cellstr(patternNames(1:3)));

% equalize number of windows across patterns based on input argument
if Option.equalWindowsAcrossPatterns == true
    cellOfWindows = windows.equalizeWindowsAcrossPatterns(cellOfWindows, nPatterns);
end

disp(newline);
disp('--------------------------')
disp('Equalized windows        :')
disp('--------------------------')
cellfun(@(x,y)  fprintf("%d windows for %s\n", size(x,1),  y), ...
    cellOfWindows, cellstr(patternNames(1:3)));

numWindowsCut = size(cellOfWindows{1},1);
%windows.printWindowOverlap(cellOfWindows, patternNames);

%%%%%%%%%%%%%%%% CONTROL SECTION %%%%%%%%%%%%%%%%%%%%%%%%%%%%%%%%%%%%%%%%%

% All non-ripple patterns
% -----------------------
if Option.lowerControl
    quantileControl = 1 - Option.quantileToMakeWindows; 
else
    quantileControl = Option.quantileToMakeWindows;
end

if Option.oldControlBehavior
    Hc =  control.generatePatternShuffle(H(:,1:3), Htimes, cellOfWindows); % add control patterns;
else
    Hc = H;
end
[Hc_cellOfWindows, Hc_cutoffs] = windows.make(Htimes,  quantileControl,...  % add windows of control patterns
    Hc(:,THETA:DELTA), winSize,... % Selects less than quantile
    'higherThanQuantile', Option.oldControlBehavior);

% -------
% Ripples
% -------
if any(contains(Option.generateH, ["fromCoherence","fromWpli"]))
    [Hc_cellOfWindows(RIPPLE), Hc_cutoffs(RIPPLE)] = windows.make(Htimes,...
        quantileControl,  Hc(:,RIPPLE), winSize,...
        'quantile', Hvals(:,RIPPLE),'higherThanQuantile', Option.oldControlBehavior);
else
    if Option.oldControlBehavior
        [Hc_cellOfWindows(RIPPLE), Hc_cutoffs(RIPPLE)] = windows.make(Htimes, ...
            1,   Hc(:,RIPPLE), winSize, 'threshold', 'raw','higherThanQuantile', true); %RY quantile won't work because these are raw
    else
        [Hc_cellOfWindows(RIPPLE), Hc_cutoffs(RIPPLE)] = windows.make(Htimes, ...
            quantileControl,   Hvals(:,RIPPLE), winSize, 'threshold', 'quantile','higherThanQuantile', Option.oldControlBehavior); %RY quantile won't work because these are raw
    end
end

% -----
% Clean
% -----
% clean up control windows: remove each control pattern's window's overlap
for pattern = 1:nPatterns
    curr = windows.removeOverlapsBetweenPattern(...
        cell2mat(cellOfWindows(:,pattern)), cell2mat(Hc_cellOfWindows(:,pattern)));
    Hc_cellOfWindows{pattern} = curr;
end

% -----------------------------------
% Merge many controls into 1 control?
% -----------------------------------
% % Merge into one
cellOfWindows(nPatterns+1:nPatterns*2) = Hc_cellOfWindows;
cutoffs = [cutoffs,Hc_cutoffs];

% -----------------------------------------
% Ensure each pattern has equal # of window
% -----------------------------------------
% Equalize trials/windows for each pair of patttern-controlPattern
[cellOfWindows, warnedEmptyControls] =...
    control.equalizePatternControl(nPatterns, cellOfWindows);

% pick control pattern that actually contains controls, would break if all
% three are empty...
if Option.singleControl
    if warnedEmptyControls
        for iPossibleControl = nPatterns+1:nPatterns*2
            if ~isempty(cellOfWindows{iPossibleControl})
                cellOfWindows{nPatterns+1} = cellOfWindows{iPossibleControl};
                disp("here")
            end
        end
    end
end

if ~any(contains(patternNames,"control"))
    patternNames = [patternNames; patternNames+"-control"]';
    patternNames = patternNames(:)';
end

%%%%%%%%%%%%%%%% SPIKE SECTION %%%%%%%%%%%%%%%%%%%%%%%%%%%%%%%%%%%%%%%%%%
%% Getting spikes
[timeBinStartEnd, timeBinMidPoints, ~, spikeCountMatrix, spikeRateMatrix, ...
    areaPerNeuron, cell_index, sessionTypePerBin] = spikes.getSpikeTrain(Option.animal, ...
    Option.spikeBinSize,  Option.samplingRate);

if Option.preProcess_FilterLowFR % filter the neurons whose firing rate is lower than specified threshold
    [spikeCountMatrix, spikeRateMatrix, avgFR, areaPerNeuron, cell_index]...
        = trialSpikes.filterFR(spikeCountMatrix, spikeRateMatrix, 0.1, ...
                               timeBinStartEnd, areaPerNeuron, cell_index);
end
%%
[spikeSampleMatrix, spikeSampleTensor, trialTimes] = trialSpikes.generate(...
    spikeCountMatrix,...
    timeBinStartEnd, cellOfWindows, ...
    Option.timesPerTrial, nPatternAndControl);
%% Separate spikesSampleMatrix/Tensor by area that neurons are in PFC and neurons that in HPC
[pfcFR, hpcFR] = trialSpikes.separateFiringRate(avgFR, areaPerNeuron);
X_pfc = trialSpikes.separateSpikes(spikeSampleMatrix, areaPerNeuron, "PFC");
X_hpc = trialSpikes.separateSpikes(spikeSampleMatrix, areaPerNeuron, "CA1");

%% Separate firing pattern into source and target
[nPFCneurons,~] = size(X_pfc{1});
[nHPCneurons,~] = size(X_hpc{1});
celllookup = cellInfo.getCellIdentities(animal, cell_index, areaPerNeuron);

Components_Behaviors
