# Supplementary material for: Hippocampal–Prefrontal Communication Subspaces Align with Behavioral and Network Patterns in a Spatial Memory Task
Source: eNeuro. 2025 Sep 18;12(9):ENEURO.0336-24.2025. doi: 10.1523/ENEURO.0336-24.2025 (PMC12463551; doi:10.1523/ENEURO.0336-24.2025)
Supplement: Extended Data 1 — Download Extended Data 1, ZIP file. [file eneuro-12-ENEURO.0336-24.2025-s006.zip › BNPCS/META_SCRIPTS/Event/RunAll.m]

clear all

% ===================================================
% OPTION STRUCT encoding properties of the script run
% ===================================================
% see +option.default() to set default options
if ~exist('Option','var')
    Option = option.defaults(); 
else
    Option = option.setdefaults(Option);
end

Option.analysis.rankRegress    = false;
Option.analysis.factorAnalysis = false;
Option.analysis.timeVarying    = false;
Option.analysis.checks         = true;
Option.save                    = false;

const = option.constants()
for animal = const.all_animals
    Option.animal = animal;
    TheScript
end
