# Supplementary material for: Hippocampal–Prefrontal Communication Subspaces Align with Behavioral and Network Patterns in a Spatial Memory Task
Source: eNeuro. 2025 Sep 18;12(9):ENEURO.0336-24.2025. doi: 10.1523/ENEURO.0336-24.2025 (PMC12463551; doi:10.1523/ENEURO.0336-24.2025)
Supplement: Extended Data 1 — Download Extended Data 1, ZIP file. [file eneuro-12-ENEURO.0336-24.2025-s006.zip › BNPCS/META_SCRIPTS/RunAll_extractStruct.m]

clear
commsubspaceToPath
% RunAll.m
% Runs TheScript.m for all animals and all methods
%
% Assumptions:
%   - You are in the parent ComSub directory
%   - You have added all the subdirectories to the path
%           e.g. addpath(genpath(parent_directory))

%% Script parameters
Option = option.defaults();
% Option.spikeBinSize = 0.150; %defaults to 0.050
Option.acceptAllNeurons = true;
Option.save = false;
Option.saveAndLoadRaw = false;

animal_list = [...
    "JS21",...
    "JS15",...
    "JS14",...
    "JS13",...
    "JS17",...
    "ER1",...
    "ZT2"...
    ];

h_methods = [  ...
    "fromSpectra  fromRipTimes"   ...SPECTRAL POWER
    ..."fromCoherence  fromRipTimes"... COHERENCE
    ..."fromWpli  fromRipTimes", ...    WPLI
    ];


%% Print what we're doing
disp(" ----------- RunAll ----------------------")
disp("Running " + numel(animal_list) + " animals");
disp("with " + numel(h_methods) + " methods");
disp("and Option struct ")
disp(rmfield(Option, {'animal', 'generateH'}));
disp("and analysis struct ")
disp(Option.analysis);
disp(" -----------------------------------------")
disp("Press any key to continue");
pause
first = false;

dopar = false;
if dopar
    jobs = [];
end

%% Run
[cntAn, cntH, cntZ]         = deal(0);
tableCheck = true; % Set to true if you want to check RunsSummary table
for zsc = progress([true],'Title','zscore');  cntZ = cntZ + 1;
    for genH_= progress(h_methods,'Title','genH method'); cntH = cntH + 1;
        for iAnimal = progress(1:numel(animal_list),'Title','Animal'); cntAn = cntAn + 1;
            Option.preProcess_zscore = zsc;
            Option.animal = animal_list(iAnimal);
            Option.generateH = genH_;
            disp(newline + "-------------------------------");
            disp("Running " + Option.animal + " " + Option.generateH);
            disp("-------------------------------");
            if ~first
                disp("Press any key to continue");
                pause
                first = true;
            end
            
            if ~isfolder(figuredefine("logs_nopattern"))
                mkdir(figuredefine("logs_nopattern"))
            end
            keyboard
            diary(figuredefine("logs_nopattern", ...
                replace(strjoin([Option.animal, Option.generateH, Option.preProcess_zscore], "_"), " ", "") + ".log"));
            TheScript_NoPattern
            diary off
            keyboard
        end % genH
    end % animal
end % zscore
