# Supplementary material for: Hippocampal–Prefrontal Communication Subspaces Align with Behavioral and Network Patterns in a Spatial Memory Task
Source: eNeuro. 2025 Sep 18;12(9):ENEURO.0336-24.2025. doi: 10.1523/ENEURO.0336-24.2025 (PMC12463551; doi:10.1523/ENEURO.0336-24.2025)
Supplement: Extended Data 1 — Download Extended Data 1, ZIP file. [file eneuro-12-ENEURO.0336-24.2025-s006.zip › BNPCS/META_SCRIPTS/Standard/TheScript_NoPattern.m]

% ========================================
% ---- PATH -----
% Matlab uses startup.m to run startup code...
% Put this in your startup.m so that the code for this is in path:
%
% addpath(genpath('/Volumes/MATLAB-Drive/')) % or wherever your CODE files are
% located
% addpath(genpath('~/Data/Raw/')) % or wherever your DATA files are located
% ===================================================
% OPTION STRUCT encoding properties of the script run
% ===================================================
% see +option.default() to set default options
if ~exist('Option','var')
    disp("Option struct does not exist, creating one")
    addpath(genpath(codedefine()));
    Option = option.defaults();
else
    disp("Option struct already exists, using that")
    Option = option.setdefaults(Option);
    disp("Option struct is: ")
    disp(Option)
end
hash = store.gethash(Option);
disp("Hash is: " + hash)
if exist('RunsSummary','var')
    load RunsSummary
    if ismember(hash, RunsSummary.hash), disp("config exists!")
    else, disp("new configuration")
        assert(~exist(hashdefine(hash + ".mat"), 'file'))
    end
end
[~,rawcheckpoint] = store.generateFilenameFromOptions(Option);
%%%%%%%%%%%%%%%% OBTAIN EVENT MATRICES    %%%%%%%%%%%%%%%%%%%%%%%%%%%%%%%%
disp("------------------------")
disp("    Obtaining events    ")
disp("------------------------")
Events = events.ThetaDeltaRipple(Option);
% Documentation
% Events is a struct with fields:
% - .times : array of times of events
% - .H     : Event Matrix,    T x 3, and each column are theta, delta, ripple
% - .Hvals : Event Matrix,    T x 3, values without nans
% - .Hnanlocs : Event Matrix, T x 3, logicals of nans

%%%%%%%%%%%%%%%% CUT WINDOWS WITH EVENT MATRICES %%%%%%%%%%%%%%%%%%%%%%%%%%%%%
disp("------------------------")
disp("    Cutting windows     ")
disp("------------------------")
Events = windows.ThetaDeltaRipple(Events, Option);

%%%%%%%%%%%%%%%% ACQUIRE SPIKES %%%%%%%%%%%%%%%%%%%%%%%%%%%%%%%%%%%%%%%%%
if ~(Option.saveAndLoadRaw && exist(rawcheckpoint, 'file'))
    % Getting spikes
    disp("------------------------")
    disp("    Getting spikes      ")
    disp("------------------------")
    Spk = spikes.getSpikeTrain(Option.animal, Option.spikeBinSize, ...
        Option.samplingRate);
    % filter the neurons whose firing rate is lower than specified threshold
    if Option.preProcess_FilterLowFR
        disp("------------------------")
        disp("Filtering low FR neurons")
        disp("------------------------")
        Spk = trialSpikes.filterFR(Spk, 0.1);
        disp("Mean FR: " + sort(Spk.avgFR))
    end
    if Option.preProcess_gaussianFilter
        % Gaussian filter the spikeCountMatrix/spikeRateMatrix
        gauss = gausswin(Option.preProcess_gaussianFilter);
        for i = progress(1:size(Spk.spikeRateMatrix, 1), 'Title', 'Gaussian filtering')
            Spk.spikeRateMatrix(i, :)  = conv(Spk.spikeRateMatrix(i, :),  gauss, 'same');
            Spk.spikeCountMatrix(i, :) = conv(Spk.spikeCountMatrix(i, :), gauss, 'same');
        end
    end
    
    if Option.preProcess_zscore
        % Z-score the spikeCountMatrix/spikeRateMatrix
        disp(" Z-scoring ")
        if ~isfield(Spk, 'muFR')
            Spk.muFR  = mean(Spk.spikeRateMatrix, 2);
            Spk.stdFR = std(Spk.spikeRateMatrix, 0, 2);
        end
        Spk.spikeRateMatrix  = zscore(Spk.spikeRateMatrix,  0, 2);
        Spk.spikeCountMatrix = zscore(Spk.spikeCountMatrix, 0, 2);
        Spk.avgFR = mean(Spk.spikeRateMatrix, 2);
    end
    prewindow_copy = Spk;
    
    Spk = trialSpikes.generate(Spk, Events, Option)
    
    %%%%%%%%%%%%%%%%% SETUP RAW DATA STRUCTURE %%%%%%%%%%%%%%%%%%%%%%%%%%%%%
    % Structure for separated data
    %%%%%%%%%%%%%%%% SEPRATE BRAIN AREA DATASULT STRUCTURES %%%%%%%%%%%%%%%%%%
    % Separate spikesSampleMatrix/Tensor by area that neurons are in PFC and
    % neurons that in HPC
    %% Separate firing pattern into source and target
    [Spk.nSource,~,~] = size(Spk.hpc.X{1});
    [Spk.nTarget,~,~] = size(Spk.pfc.X{1});
    Spk.celllookup = cellInfo.getCellIdentities(Option.animal, Spk.cell_index,...
        Spk.areaPerNeuron);
    % Checkpointing?
    if Option.saveAndLoadRaw
        disp("Saving raw data to checkpoint")
        if exist(rawcheckpoint, 'file')
            save(rawcheckpoint, 'Spk', '-v7.3', '-append')
        else
            save(rawcheckpoint, 'Spk', '-v7.3')
        end
    end
else
    disp("Loading raw data from checkpoint")
    tmp = matfile(rawcheckpoint);
    assert(ismember('Spk', who(tmp)), "Spk not in checkpoint")
    Spk = tmp.Spk;
    clear tmp
    % --- START OF NEW DATA EXTRACTION ---
    
    % Initialize struct array
    spikeData = struct('animal', {}, 'pattern', {}, 'band', {}, 'trialSpikes', {}, 'Option', {});
    
    % Get pattern names and bands
    [pattern_names, bands] = events.get_pattern_info(Option);
    
    % Loop over patterns
    for pattern_idx = 1:length(pattern_names)
        new_entry = struct();
        new_entry.animal = Option.animal;
        new_entry.pattern = pattern_names{pattern_idx};
        new_entry.band = bands(pattern_idx, :);
        new_entry.trialSpikes = Spk.spikeSampleMatrix{pattern_idx};
        new_entry.Option = Option; % Store entire Option struct
        
        % Append to struct array
        spikeData = [spikeData; new_entry]; %#ok<AGROW>
    end
    
    % Remove unnecessary fields from Spk
    Spk = rmfield(Spk, {'times_spiking', 'spikeRateMatrix'});
    
    % --- END OF NEW DATA EXTRACTION ---
end
fieldcheck = ismember(["spikeCountMatrix", "spikeRateMatrix", "celllookup"], string(fieldnames(Spk)));
assert(all(fieldcheck), "Must have all fields")
