# Supplementary material for: Hippocampal–Prefrontal Communication Subspaces Align with Behavioral and Network Patterns in a Spatial Memory Task
Source: eNeuro. 2025 Sep 18;12(9):ENEURO.0336-24.2025. doi: 10.1523/ENEURO.0336-24.2025 (PMC12463551; doi:10.1523/ENEURO.0336-24.2025)
Supplement: Extended Data 1 — Download Extended Data 1, ZIP file. [file eneuro-12-ENEURO.0336-24.2025-s006.zip › BNPCS/Notebooks/CCAquick.m]

% Quick script that jumps right into CCA style analysis for an animal

commsubspaceToPath
set(0, 'DefaultFigureVisible', 'off')

% PreambFigs;
Option = option.defaults();
Option = option.postamble(Option);
const = option.constants();
animals = const.all_animals;
skipproc = false;
exceptions = "delta";
useglobalrip = false;

outputfigfolder = figuredefine("correlations_heatmaps");
if ~exist(outputfigfolder, 'dir')
    mkdir(outputfigfolder)
end

for animal = progress(animals(1:7), 'Title','Animal')
% for animal = progress(animals([3 1 2 4]),'Title','Animal')
% for animal = progress(animals([7, 6, 5]),'Title','Animal')
    if animal ~= Option.animal || ~exist('Patterns', 'var') || ~exist('Patterns_overall', 'var') || ~exist('efizz', 'var') || ~exist('grip', 'var')
        disp("loading " + animal)
        clearvars -except animal animals Option outputfigfolder skipproc exceptions useglobalrip
        Option.animal = animal;
        TheScript_NoPattern;
        ToCompare = load(Option.animal + "spectralBehavior.mat", "efizz");
        ToCompare = ToCompare.efizz;
        [Patterns, Patterns_overall] = trialSpikes.partitionAndInitialize(Spk, Option);
        Patterns_overall = analysis.epochal_cca(Patterns_overall, Option);
        Patterns_overall = analysis.cca(Patterns_overall, Option);
        if useglobalrip
            grip = load(string(Option.animal) + "globalripple01");
            grip = grip.globalripple;
            grip = grip{1};
            grip = cat(1, grip{:});
            grip = num2cell(grip, 1);
            grip = table(grip{:}, 'VariableNames', ["start", "stop", "amp"]);
        else
            grip = load(string(Option.animal) + "rippletime01");
            grip = grip.ripple;
            grip = ndb.toNd(grip{1});
            grip = rmfield(grip, setdiff(fieldnames(grip), ["starttime", "endtime"]));
            grip = nd.cat(grip, 1, 1);
            grip.start = grip.starttime;
            grip.stop = grip.endtime;
            grip = rmfield(grip, ["starttime", "endtime"]);
            grip = struct2table(grip);
        end
        Option.grip = grip;
        % Add Behavior to efizz_types
        behaviors_to_add = ["vel", "directional_lindist", "rewarded", "lindist", "leftright", "trajbound"];
        running_times = Spk.timeBinMidPoints(Spk.sessionTypePerBin == 1);
        [behavior, thrown_out_times] = table.behavior.lookup(Option.animal, ...
                                                             running_times);
        inds = interp1(behavior.time, 1:length(behavior.time), ...
                       ToCompare.t, 'nearest');
        naninds = isnan(inds);
        inds(naninds) = 1;
        for beh = behaviors_to_add(:)'
            ToCompare.(beh) = behavior.(beh)(inds);
            ToCompare.(beh)(naninds) = NaN;
        end
    end

    rehash
    close all

    util.notify.pushover("finished processing " + animal + newline + ...
        "starting plotting")
    tic

    uvar_coherence_preamble

    % here, we do epoch-wise analysis of CCA
    epochal_ccavar_plot
    % script like this)
    system("pushover-cli " + "'pcv with " + animal + "'" + " and took " + toc + " seconds")


    % here, we compute a velocity binned version of the above
    % epochal_velocitybinnned_cca_plots

end

analysis.cc.GetSaveTables; % script that extracts saved info into unified tabular format
