# Supplementary material for: Hippocampal–Prefrontal Communication Subspaces Align with Behavioral and Network Patterns in a Spatial Memory Task
Source: eNeuro. 2025 Sep 18;12(9):ENEURO.0336-24.2025. doi: 10.1523/ENEURO.0336-24.2025 (PMC12463551; doi:10.1523/ENEURO.0336-24.2025)
Supplement: Extended Data 1 — Download Extended Data 1, ZIP file. [file eneuro-12-ENEURO.0336-24.2025-s006.zip › BNPCS/Notebooks/CorrelationMatrices.m]

PreambFigs;
O = Option;

outputfigfolder = figuredefine("correlations_heatmaps");
if ~exist(outputfigfolder, 'dir')
    mkdir(outputfigfolder)
end

for Option = O(:)'

    TheScript_NoPattern;

    fig("correlations")
    X_hpc = Spk.hpc.X;
    X_pfc = Spk.pfc.X;
    tiledlayout('flow')
    for p = 1:numel(X_hpc)
        nexttile
        [currPattern_hpc,allzerosHPC] = clean.throwOutAllZeros(X_hpc{p}');
        [currPattern_pfc,allzerosPFC] = clean.throwOutAllZeros(X_pfc{p}');
        d_hpc = corrcoef(currPattern_hpc);
        d_pfc = corrcoef(currPattern_pfc);
        d_all = corrcoef([currPattern_hpc, currPattern_pfc]);
        
        for i = 1:size(d_hpc,1)
            d_all(i,i) = nan;
            d_hpc(i,i) = nan;
            d_pfc(i,i) = nan;
        end
        imagesc(d_all)
        axis square
        colorbar
    %     assert(isequal(Patterns(j,1,p).X_source, X_source{p}), "These are not equal: labeling is wrong!")
        title(sprintf("Firing rate cross-correlation\n CA1 ") + Option.patternNamesFull(p))
        cmocean('balance')
        set(gca,'clim',[-max(abs(d_hpc(:))), max(abs(d_hpc(:)))])
    end
    % unify the clim of all subplots
    axs=findobj(gcf,'type','axes');
    % get all clims
    clims=cell2mat(get(axs,'clim'));
    % get min and max of all clims
    clims=[min(clims(:,1)) max(clims(:,2))];
    % set all clims to the same
    set(axs,'clim',clims);
    saveas(gcf, fullfile(outputfigfolder, "correlations" + Option.animal + Option.genH_name + "zscore=" + string(Option.preProcess_zscore) + ".png"))
    saveas(gcf, fullfile(outputfigfolder, "correlations" + Option.animal + Option.genH_name + "zscore=" + string(Option.preProcess_zscore) + ".pdf"))
    saveas(gcf, fullfile(outputfigfolder, "correlations" + Option.animal + Option.genH_name + "zscore=" + string(Option.preProcess_zscore) + ".fig"))

    fig("correlations - diff high low");clf
    tiledlayout('vertical')
    highs = [1,2,3];
    lows = [4,5,6];
    for k = 1:numel(highs)
        nexttile
        [currPattern_hpc,allzerosHPC] = clean.throwOutAllZeros(X_hpc{highs(k)}');
        [currPattern_pfc,allzerosPFC] = clean.throwOutAllZeros(X_pfc{highs(k)}');
        d_hpc = corrcoef(currPattern_hpc);
        d_pfc = corrcoef(currPattern_pfc);
        d_all = corrcoef([currPattern_hpc, currPattern_pfc]);
        
        for i = 1:size(d_all,1)
            d_all(i,i) = nan;
        end
        for i = 1:size(d_hpc,1)
            d_hpc(i,i) = nan;
        end
        for i = 1:size(d_pfc,1)
            d_pfc(i,i) = nan;
        end

        [low_currPattern_hpc,allzerosHPC] = clean.throwOutAllZeros(X_hpc{lows(k)}');
        [low_currPattern_pfc,allzerosPFC] = clean.throwOutAllZeros(X_pfc{lows(k)}');
        low_d_hpc = corrcoef(low_currPattern_hpc);
        low_d_pfc = corrcoef(low_currPattern_pfc);
        low_d_all = corrcoef([low_currPattern_hpc, low_currPattern_pfc]);

        for i = 1:size(low_d_hpc,1)
            low_d_hpc(i,i) = nan;
        end
        for i = 1:size(low_d_pfc,1)
            low_d_pfc(i,i) = nan;
        end
        for i = 1:size(low_d_all,1)
            low_d_all(i,i) = nan;
        end

        highslows{1,k} = d_all - low_d_all;
        imagesc(highslows{1,k})
        axis square
        colorbar

        title(sprintf("Firing rate cross-correlation\n CA1 ") + Option.patternNamesFull(highs(k)) + " - " + Option.patternNamesFull(lows(k)))
        cmocean('balance')
        set(gca,'clim',[-max(abs(highslows{1,k}(:))), max(abs(highslows{1,k}(:)))])
    end
    % unify the clim of all subplotsc
    axs=findobj(gcf,'type','axes');
    % get all clims
    clims=cell2mat(get(axs,'clim'));
    % get min and max of all clims
    clims=[min(clims(:,1)) max(clims(:,2))];
    clims = [-max(abs(clims)), max(abs(clims))];
    % set all clims to the same
    set(axs,'clim',clims);
    saveas(gcf, fullfile(outputfigfolder, "correlations - diff high low" + Option.animal + Option.genH_name + "zscore=" + string(Option.preProcess_zscore) + ".png"))
    saveas(gcf, fullfile(outputfigfolder, "correlations - diff high low" + Option.animal + Option.genH_name + "zscore=" + string(Option.preProcess_zscore) + ".pdf"))
    saveas(gcf, fullfile(outputfigfolder, "correlations - diff high low" + Option.animal + Option.genH_name + "zscore=" + string(Option.preProcess_zscore) + ".fig"))

    % Get the ca1 ca1 part, pfc pfc part and ca1 pfc part

    ca1ca1 = {1:size(d_hpc,1), 1:size(d_hpc,1)};
    pfcpfc = {size(d_hpc,1)+1:size(d_hpc,1)+size(d_pfc,1), size(d_hpc,1)+1:size(d_hpc,1)+size(d_pfc,1)};
    ca1pfc = {1:size(d_hpc,1), size(d_hpc,1)+1:size(d_hpc,1)+size(d_pfc,1)};

    fig("histograms");clf
    tiledlayout(3,3)
    % let's create a set of histograms per pattern exppressing the difference
    % between the two distributions for ca1ca1, pfcpfc and ca1pfc
    for i = highs
        nexttile;
        X = highslows{1,i};
        cc = X(ca1ca1{1}, ca1ca1{2});
        cc = cc(:);
        cc = cc(~isnan(cc));
        xline(0, 'k', 'linewidth', 2)
        xline(mean(cc), 'r', 'linewidth', 2)
        hold on
        bootstrap_mean_cc = bootstrp(1000, @(x) prctile(x, 95), cc);
        histogram(bootstrap_mean_cc, 'Normalization', 'probability')
        bootstrap_mean_cc = bootstrp(1000, @(x) prctile(x, 5), cc);
        histogram(bootstrap_mean_cc, 'Normalization', 'probability')
        title(sprintf("CA1-CA1 ") + Option.patternNamesFull(i) + newline + "skewness " + string(skewness(cc)))
        nexttile;
        cc = X(pfcpfc{1}, pfcpfc{2});
        cc = cc(:);
        cc = cc(~isnan(cc));
        xline(0, 'k', 'linewidth', 2)
        xline(mean(cc), 'r', 'linewidth', 2)
        hold on
        bootstrap_mean_cc = bootstrp(1000, @(x) prctile(x, 95), cc);
        histogram(bootstrap_mean_cc, 'Normalization', 'probability');
        bootstrap_mean_cc = bootstrp(1000, @(x) prctile(x, 5), cc);
        histogram(bootstrap_mean_cc, 'Normalization', 'probability');
        title(sprintf("PFC-PFC ") + Option.patternNamesFull(i) + newline + "skewness " + string(skewness(cc)))
        nexttile
        cc = X(ca1pfc{1}, ca1pfc{2});
        cc = cc(:);
        cc = cc(~isnan(cc));
        bootstrap_mean_cc = bootstrp(1000, @(x) prctile(x, 95), cc);
        histogram(bootstrap_mean_cc, 'Normalization', 'probability')
        hold on
        bootstrap_mean_cc = bootstrp(1000, @(x) prctile(x, 5), cc);
        histogram(bootstrap_mean_cc, 'Normalization', 'probability')
        xline(0, 'k', 'linewidth', 2)
        xline(mean(cc), 'r', 'linewidth', 2)
        title(sprintf("CA1-PFC ") + Option.patternNamesFull(i) + newline + "skewness " + string(skewness(cc)))
    end
    linkaxes(findobj(gcf,'type','axes'),'x');

end
