# Supplementary material for: Hippocampal–Prefrontal Communication Subspaces Align with Behavioral and Network Patterns in a Spatial Memory Task
Source: eNeuro. 2025 Sep 18;12(9):ENEURO.0336-24.2025. doi: 10.1523/ENEURO.0336-24.2025 (PMC12463551; doi:10.1523/ENEURO.0336-24.2025)
Supplement: Extended Data 1 — Download Extended Data 1, ZIP file. [file eneuro-12-ENEURO.0336-24.2025-s006.zip › BNPCS/Notebooks/epochal_ccavar_plots.m]

if use_cca_anal == "cca"
    figfolder = figuredefine("uvar_coherence");
elseif use_cca_anal == "epochal_cca"
    figfolder = figuredefine("uvar_coherence_epochal");
end
if ~isempty(cca_subset)
    figfolder = fullfile(figfolder, cca_subset);
end
if ~exist(figfolder, 'dir')
    mkdir(figfolder);
end

assert(exist('CCA', 'var') == 1, "CCA struct not found");
assert(exist('ToCompare', 'var') == 1, "ToCompare struct not found");

for comp = progress([1, 2, 3], 'Title', 'Components')

    P = Patterns_overall(end);

    % Prepare the CCA struct with data for the current component
    u_comp = P.(use_cca_anal).u(:, comp);
    v_comp = P.(use_cca_anal).v(:, comp);
    CCA.var_values = {
        (u_comp + v_comp) / sqrt(2),...
        (u_comp - v_comp) / sqrt(2),...
        ...u_comp,...
        ...v_comp,...
    };


    % Loop through various types for analysis
    for i = progress(1:length(CCA.var_types), 'Title', 'Variable types')
        for j = progress(1:length(Option.toCompareInstructions), 'Title', 'Efizz types')

            % Example of assigning values to CCA struct based on u_comp and v_comp
            CCA.value    = CCA.var_values{i};    % Example assignment
            CCA.var_type = CCA.var_types{i};
            CCA.time   = P.(use_cca_anal).time(:); % Time data assignment
            CCA.epochs = getEpochs(CCA.time);        % Epochs assignment
            CCA.smooth = smoothdata(CCA.value, Option.smoothfactor)
            CCA.comp  = comp; % Component assignment
            % Happens for just ER1
            if max(CCA.epochs) > 8
                % Throw out last period
                perfilter = CCA.epochs < 9;
                CCA.time = CCA.time(perfilter);
                CCA.value = CCA.value(perfilter);
                CCA.epochs = CCA.epochs(perfilter);
                CCA.smooth = CCA.smooth(perfilter);
                % filter each var_values
                for i = 1:length(CCA.var_values)
                    CCA.var_values{i} = CCA.var_values{i}(perfilter);
                end
            end
            % assert that value and time are the same length
            assert(length(CCA.value) == length(CCA.time), "Value and time are not the same length");
            CCA.name = CCA.var_type;          
            CCA.instruction_index = i;
            ToCompare.instruction_index = j;  
            ToCompare.compareInstruction = Option.toCompareInstructions{j}; % Example assignment
            if contains(ToCompare.compareInstruction.name, " vs ") ...
                && i > 1
                % since this " vs " mode defines an explicit interaction of
                % the ToCompare variables
                continue;
            end
            % ToCompare.value = % assigned inside the CCA_and_ToCompare_transform function
            [CCA, ToCompare, Opt, do_continue] = ...
            CCA_and_ToCompare_transform(Option, CCA, ToCompare, animal, comp, figfolder);

            if do_continue
                continue;
            end

            disp("Running analysis for """ + CCA.var_type + """ and """ + ...
            ToCompare.compareInstruction.name + """ for component " + comp);

            % Call to the plotting function with updated structs and options
            plotFunction = @scatter;
            analysis.cc.plots(comp, CCA, ToCompare, figfolder, plotFunction, Opt);
            
        end % toCompareInstructions
    end % var_types

end % comp
