# Supplementary material for: Hippocampal–Prefrontal Communication Subspaces Align with Behavioral and Network Patterns in a Spatial Memory Task
Source: eNeuro. 2025 Sep 18;12(9):ENEURO.0336-24.2025. doi: 10.1523/ENEURO.0336-24.2025 (PMC12463551; doi:10.1523/ENEURO.0336-24.2025)
Supplement: Extended Data 1 — Download Extended Data 1, ZIP file. [file eneuro-12-ENEURO.0336-24.2025-s006.zip › BNPCS/Notebooks/epochal_sanity_checks.m]

% set default figure background grey
set(0, 'DefaultFigureColor', [0.5 0.5 0.5])
% set default to bold


Patterns_overall = analysis.cca.adjustByRotationEpochs(Patterns_overall);
Patterns_overall = analysis.cca.adjustByRotationEpochs(Patterns_overall,...
                'registerTo', 'previous',...
                'output', 'rigadj_a', 'rotUse', 'a');
Patterns_overall = analysis.cca.adjustByRotationEpochs(Patterns_overall,...
                'registerTo', 'previous',...
                'output', 'rigadj_b', 'rotUse', 'b');
Patterns_overall = analysis.cca.adjustByRotationEpochs(Patterns_overall,...
                'registerTo', 'previous', 'dirCorrect', true,...
                'output', 'dir');
Patterns_overall = analysis.cca.adjustByRotationEpochs(Patterns_overall,...
                'registerTo', 'previous',...
                'output', 'rigadj_ab', 'rotUse', 'both');
Patterns_overall = analysis.cca.adjustByRotationEpochs(Patterns_overall,...
                'registerTo', 'lastepoch',...
                'output', 'rigadj_ab_last', 'rotUse', 'both');

output          = 'rigadj_ab_last';
component_focus = "none";
PO = Patterns_overall(2,7).epochal_cca;
P  = Patterns_overall(2,7).epochal_cca.(output);

close all

%% Santity checks
a        = Patterns_overall(2,7).epochal_cca.(output).a;
a_before = Patterns_overall(2,7).epochal_cca.a;
maxa = max(cellfun(@(x) max(abs(x(:))), a));
fig("Before and after for epoch")
ax = subplot(1,1,1);
nestable(ax, 'on')
for epoch  = 1:8
    if Patterns_overall(2,7).epochal_cca.(output).reference == "previous"
        ref = min(epoch+1, 8);
    else
        ref = 8;
    end
    axx=nestplot(4,2,epoch);
    nestable(axx, 'on')
    title(axx, newline + "Epoch " + epoch)
    axxx = nestplot(axx, 1, 2, 2);
    imagesc(axxx, a_before{ref});
        set(gca, 'CLim', [-maxa maxa])
        cmocean('balance', 'pivot', 0)
        axis square
    title("Ref = " + ref);
    axxx = nestplot(axx, 1, 2, 1);
    imagesc(axxx, a{epoch});
        set(gca, 'CLim', [-maxa maxa])
        cmocean('balance', 'pivot', 0)
        axis square
    title("After = " + epoch);
    % axxx = nestplot(axx, 1, 3, 1);
    % imagesc(axxx, a_before{epoch});
    %     set(gca, 'CLim', [-1 1])
    %     cmocean('balance', 'pivot', 0)
    %     axis square
    % title("Before = " + epoch);
    % set clim of all to -1 1
    % set cmap of all to cmocean('balance')
    axs = findobj(axx, 'Type', 'Axes');
    set(gcf, 'color', [0.5 0.5 0.5])
    nestable off
end
nestable off

% Same but b, the pfc
b        = Patterns_overall(2,7).epochal_cca.(output).b;
b_before = Patterns_overall(2,7).epochal_cca.b;
q = @(x) quantile(x(:), 0.99);
maxb = q(cellfun(@(x) q(abs(x(:))), b));
fig("Before and after for epoch")
ax = subplot(1,1,1);
nestable(ax, 'on')
for epoch  = 1:8
    if Patterns_overall(2,7).epochal_cca.(output).reference == "previous"
        ref = min(epoch+1, 8);
    else
        ref = 8;
    end
    axx=nestplot(4,2,epoch);
    nestable(axx, 'on')
    title(axx, newline + "Epoch " + epoch)
    axxx = nestplot(axx, 1, 2, 2);
    imagesc(axxx, b_before{ref});
        set(gca, 'CLim', [-maxb maxb])
        cmocean('balance', 'pivot', 0)
        axis square
    title("Ref = " + ref);
    axxx = nestplot(axx, 1, 2, 1);
    imagesc(axxx, b{epoch});
        set(gca, 'CLim', [-maxb maxb])
        cmocean('balance', 'pivot', 0)
        axis square
    title("After = " + epoch);
    % axxx = nestplot(axx, 1, 3, 1);
    % imagesc(axxx, b_before{epoch});
    %     set(gca, 'CLim', [-1 1])
    %     cmocean('balance', 'pivot', 0)
    %     axis square
    % title("Before = " + epoch);
    % set clim of all to -1 1
    % set cmap of all to cmocean('balance')
    axs = findobj(axx, 'Type', 'Axes');
    set(gcf, 'color', [0.5 0.5 0.5])
    nestable off
end
nestable off

figure
plottile(cat(3,a{2:7}), 'slice', [1:2], 'Plot', @imagesc);
ax = findobj(gcf, 'Type', 'Axes');
set(ax, 'YDir', 'normal');
axis(ax, 'square');
for i = 1:(numel(ax)-1)
    axes(ax(i));
    cmocean('balance', 'pivot', 0);
    colorbar(ax(i));
end


percentmax = true;

%% And let's get the correlation of all of the a matrices pairwise
figure;
% set figure background grey
set(gcf, 'color', [0.5 0.5 0.5])
a = Patterns_overall(2,7).epochal_cca.(output).a;
% calculate pairwise correlation for each pair of epochs (one vector of components per)
szX = numel(a);
szY = numel(a);
R = zeros(szX, szY);
for ixa = 1:szX
    for ixb = (ixa+1):szY
        if component_focus == "none"
            r = sum(diag(a{ixa}'*a{ixb}), 1);
        else
            r = sum(diag(a{ixa}(component_focus,:)'*a{ixb}(component_focus,:)), 1);
        end
        R(ixa, ixb) = r;
        % set cmap of all to cmocean('balance')
        % set the tile of each to the variable name
    end
end
if percentmax; R = R./max(abs(R(:))); end
imagesc(R)
if percentmax; clim([-1 1]); else; clim([-2.5 2.5]); end
colormap(cmocean('balance', 'pivot', 0))
colorbar
axis square
sgtitle("Correlation of a matrices")

%% And now, let's do the same for the b matrices
figure;
% set figure background grey
set(gcf, 'color', [0.5 0.5 0.5])
b = Patterns_overall(2,7).epochal_cca.(output).b;
% calculate pairwise correlation for each pair of epochs (one vector of components per)
szX = numel(b);
szY = numel(b);
R = zeros(szX, szY);
for ixa = 1:szX
    for ixb = (ixa+1):szY
        if component_focus == "none"
            r = sum(diag(b{ixa}'*b{ixb}), 1);
        else
            r = sum(diag(b{ixa}(component_focus,:)'*b{ixb}(component_focus,:)), 1);
        end
        R(ixa, ixb) = r;
        % set cmap of all to cmocean('balance')
        % set the tile of each to the variable name
    end
end
if percentmax; R = R./max(abs(R(:))); end
imagesc(R)
if percentmax; clim([-1 1]); else; clim([-2.5 2.5]); end
colormap(cmocean('balance', 'pivot', 0))
colorbar
sgtitle("Correlation of b matrices")

%% cross-validated cca analysis
out = load('~/temp.mat');

fig("check AA of out struct);
tiledlayout('vertical')
for i = 1:5
    nexttile
    imagesc(out.AA{i})
    colormap(cmocean('balance', 'pivot', 0))
    colorbar
    title("AA " + i)
    axis square
end

% Now let's check the dot product of each column to each other column
fig("check AA of out struct, dot product")
for ii = 1:5
for jj = 1:5
    a1 = out.BB{ii};
    a2 = out.BB{jj};
    dotp = a1'*a2;
    subplot(5,5,ii+(jj-1)*5)
    imagesc(dotp)
    colormap(cmocean('balance', 'pivot', 0))
    colorbar
    title("AA " + ii + " vs " + jj)
    axis square
end
end
