# Supplementary material for: Hippocampal–Prefrontal Communication Subspaces Align with Behavioral and Network Patterns in a Spatial Memory Task
Source: eNeuro. 2025 Sep 18;12(9):ENEURO.0336-24.2025. doi: 10.1523/ENEURO.0336-24.2025 (PMC12463551; doi:10.1523/ENEURO.0336-24.2025)
Supplement: Extended Data 1 — Download Extended Data 1, ZIP file. [file eneuro-12-ENEURO.0336-24.2025-s006.zip › BNPCS/Notebooks/epochal_sharedlocal_plots.m]

figfolder = figuredefine("fields_"+use_cca_anal+"var");
if ~exist(figfolder, 'dir')
    mkdir(figfolder);
end

% Data of interest
doiList = ["directional_lindist", "accel", "speed",...
            "lindist", "rewarded", "leftright", "trajbound",...
       "theta", "ripple", "thetacoh"];
binlim = dictionary('directional_lindist', 20, 'accel', 40, 'speed', 40, 'theta', 50, 'ripple', 50, 'thetacoh', 50);
seconds_pad = [-1, 1];
seconds_pad_xcorr = [-2, 2];
quantfilt = 0.01;
animal_name = Option.animal;
ToCompare.speed = ToCompare.vel;
xcorrnorm = 'coeff';


finds = ToCompare.f >= 6 & ToCompare.f <= 12;
ToCompare.theta = ToCompare.S1(:, finds);
ToCompare.theta = zscore(ToCompare.theta, 1);
ToCompare.theta = mean(ToCompare.theta, 2);
ToCompare.thetacoh = ToCompare.C(:, finds);
% along time
ToCompare.thetacoh = zscore(ToCompare.thetacoh, 1);
ToCompare.thetacoh = mean(ToCompare.thetacoh, 2);
ToCompare.ripple = ToCompare.S1(:, ToCompare.f >= 150 & ToCompare.f <= 250);
ToCompare.ripple = zscore(ToCompare.ripple, 1);
ToCompare.ripple = mean(ToCompare.ripple, 2);

CCA.var_types = {'rvar', 'ovar', ...
...'uvar', 'vvar'...
};


assert(exist('CCA', 'var') == 1, "CCA struct not found");
assert(exist('ToCompare', 'var') == 1, "ToCompare struct not found");
assert(exist('Option', 'var') == 1, "Option struct not found");
assert(exist('CCA', 'var') == 1, "CCA struct not found");
assert(exist('ToCompare', 'var') == 1, "ToCompare struct not found");

for j = progress(1:numel(doiList), 'Title', 'Efizz types')

    doi = doiList(j);

    try

        for comp = progress([1, 2, 3])

            P = Patterns_overall(end);
            loc = P.(use_cca_anal);
            if cca_subset ~= ""
                loc = loc.(cca_subset);
                if ~isfield(loc, 'time')
                    loc.time = P.(use_cca_anal).time;
                end
            end
            % Prepare the CCA struct with data for the current component
            u_comp = loc.u(:, comp);
            v_comp = loc.v(:, comp);
            CCA.comp = comp;
            CCA.var_values = {
                (u_comp + v_comp) / sqrt(2),...
                (u_comp - v_comp) / sqrt(2),...
                ...u_comp,...
                ...v_comp,...
            };


            % Example of assigning values to CCA struct based on u_comp and v_comp
            CCA.r    = CCA.var_values{1};
            CCA.o    = CCA.var_values{2};
            CCA.time   = loc.time(:); % Time data assignment
            CCA.epochs = getEpochs(CCA.time);        % Epochs assignment
            CCA.smooth = smoothdata(CCA.value, Option.smoothfactor)
            CCA.comp  = comp; % Component assignment
            % Happens for just ER1
            if max(CCA.epochs) > 8
                % Throw out last period
                perfilter = CCA.epochs < 9;
                CCA.time = CCA.time(perfilter);
                CCA.value = CCA.value(perfilter, :);
                CCA.epochs = CCA.epochs(perfilter);
                CCA.smooth = CCA.smooth(perfilter, :);
                % filter each var_values
                for i = 1:length(CCA.var_values)
                    CCA.var_values{i} = CCA.var_values{i}(perfilter);
                end
            end
            % assert that value and time are the same length
            CCA.name = CCA.var_type;          
            assert(length(CCA.r) == length(CCA.time), "r and time are not the same length");
            assert(length(CCA.o) == length(CCA.time), "o and time are not the same length");
            assert(issorted(CCA.time), "CCA.time is not sorted");

            ToCompare.value = ToCompare.(doi);
            ToCompare.time = ToCompare.t;
            ToCompare.smooth = smoothdata(ToCompare.value, Option.smoothfactor);
            % First, let's downsample ToCompare to be the same times as CCA
            inds = interp1(ToCompare.time, 1:length(ToCompare.time), CCA.time, 'nearest', 'extrap');
            ToCompare.value = ToCompare.value(inds, :);
            ToCompare.time = ToCompare.time(inds);
            ToCompare.time = ToCompare.time(:);
            ToCompare.smooth = ToCompare.smooth(inds, :);
            % If more unique vals than binlim, discretize
            bl = binlim(doi);
            if length(unique(ToCompare.value)) > bl
                % first quantile filter
                goodinds = ToCompare.value > quantile(ToCompare.value, quantfilt) & ToCompare.value < quantile(ToCompare.value, 1 - quantfilt);
                ToCompare.value = ToCompare.value(goodinds);
                ToCompare.time = ToCompare.time(goodinds);
                [ToCompare.value, edges] = discretize(ToCompare.value, bl);
                ToCompare.edges = edges;
            end
            ToCompare.epochs = getEpochs(ToCompare.time);
            size(ToCompare.value), size(CCA.r), size(CCA.time), size(ToCompare.time)
            assert(length(ToCompare.value) == length(ToCompare.time), "ToCompare.value and ToCompare.time are not the same length");


            % Calculate delta t
            dt = median(diff(CCA.time));
            bins_pad = round(seconds_pad / dt);
            bins_pad_xcorr = round(seconds_pad_xcorr / dt);

            % Preallocate
            [groups, V, E] = findgroups(ToCompare.value, ToCompare.epochs);
            CCA.rpad = cell(max(V), max(E));
            CCA.opad = cell(max(V), max(E));
            % for every sample of a group, we will collect a pad of samples
            % around that time of CCA.r and CCA.o
            uGroups = unique(groups);
            for g = progress(uGroups(:)')
                ginds = groups == g;
                % find the time of the group
                v = V(g);
                % find the epoch of the group
                e = E(g);
                outind = {v, e};
                outind = cellfun(@double, outind, 'UniformOutput', false);
                % find the index of the time in CCA.time
                times = ToCompare.time(ginds);
                % find the index of the time in CCA.time
                cinds = interp1(CCA.time, 1:length(CCA.time), times, 'nearest');
                if all(cinds == 0)
                    warning("No times found for group " + g)
                end
                % find the index of the time in CCA.time
                starts = max(cinds + bins_pad(1), 1);
                ends   = min(cinds + bins_pad(2), length(CCA.time));
                % throw out non-fullsize pads
                lessthan = ends - starts < bins_pad(2) - bins_pad(1);
                starts(lessthan) = [];
                ends(lessthan) = [];
                disp("average end-start : " + mean(ends - starts))
                % find the index of the time in CCA.time
                tmpa = arrayfun(@(s, e) CCA.r(s:e, 1), starts, ends, 'UniformOutput', false);
                CCA.rpad{outind{:}} = cat(2, tmpa{:});
                tmpb = arrayfun(@(s, e) CCA.o(s:e, 1), starts, ends, 'UniformOutput', false);
                CCA.opad{outind{:}} = cat(2, tmpb{:});
                clear tmpa tmpb
            end
            % Let's obtain sample count per entry
            CCA.count = cellfun(@(x) size(x, 2), CCA.rpad);
            CCA.dim = cellfun(@(x) size(x, 1), CCA.rpad);
            % Fill any empty cells with NaN size(x, 1) by 1
            CCA.rpad(CCA.count==0) = {nan(max(CCA.dim,[],'all'), 1)};
            CCA.opad(CCA.count==0) = {nan(max(CCA.dim,[],'all'), 1)};
            % Throw out any cells where we have zero values in an epoch
            emptyvals = any(CCA.count==0,2);
            CCA.rpad(emptyvals, :) = [];
            CCA.opad(emptyvals, :) = [];
            % Throw away any foreshortened data
            % maxlen = max(cellfun(@length, CCA.rpad));
            % lessthan  = cellfun(@(x) length(x) < maxlen, CCA.rpad);
            % CCA.rpad(lessthan) = [];
            % CCA.opad(lessthan) = [];
            % Now get the mean of the cells
            CCA.rpadsamp = CCA.rpad;
            CCA.opadsamp = CCA.opad;
            CCA.rpad = cellfun(@(x) mean(x, 2), CCA.rpadsamp, 'UniformOutput', false);
            CCA.opad = cellfun(@(x) mean(x, 2), CCA.opadsamp, 'UniformOutput', false);
            % TODO: let's get the cross-correlation of r and o for each group
            % where tmpa and tmpb are a matrix of time bins by samples
            CCA.xcorr = cellfun(@(tmpa, tmpb) xcorr(tmpa', tmpb', xcorrnorm), CCA.rpad, CCA.opad, 'UniformOutput', false);
            CCA.xcorrpad = cell(size(CCA.xcorr));
            for i = progress(1:numel(CCA.xcorr), 'Title', 'Xcorr by Samp')
                sampxcorrs = [];
                for j = 1:size(CCA.rpadsamp{i}, 2)
                    % get the xcorr of the individual samples
                    sampxcorrs = [sampxcorrs; xcorr(CCA.rpadsamp{i}(:, j)', CCA.opadsamp{i}(:, j)', xcorrnorm)];
                end
                locs = [];
                [locs(1),locs(2)] = ind2sub(size(CCA.xcorr), i);
                locs = num2cell(locs);
                CCA.xcorrpad{locs{:}} = sampxcorrs;
            end
            CCA.xcorrpad_condense = cellfun(@(x) mean(x, 1), CCA.xcorrpad, 'UniformOutput', false);
            % Cat
            CCA.mat_rpad = cat(2, CCA.rpad{:});
            CCA.mat_opad = cat(2, CCA.opad{:});
            CCA.mat_xcorr = cat(2, CCA.xcorr{:});
            % Reindex rpad and opad by the individual findgroup variables (ie. the inputs to find group)
            rmax = max(abs(CCA.mat_rpad(:)));
            omax = max(abs(CCA.mat_opad(:)));
            mmax = max([rmax, omax]);

            f=fig("Shared and Local");
            set(f,'position', get(0, 'Screensize'));
            tiledlayout(2, 1)
            nexttile
            imagesc(CCA.mat_rpad); caxis([-mmax, mmax]); 
            cmocean('balance', 'pivot', 0)
            title(doi + " " + "shared" + " " + CCA.comp)
            nexttile
            imagesc(CCA.mat_opad); caxis([-mmax, mmax])
            cmocean('balance', 'pivot', 0)
            title(doi + " " + "local" + " " + CCA.comp)
            % difference
            print(gcf, fullfile(figfolder, animal_name + " " + doi + " " + "shared-local" + " " + CCA.comp + ".png"), '-dpng')
            saveas(gcf, fullfile(figfolder, animal_name + " " + doi + " " + "shared-local" + " " + CCA.comp + ".fig"))
            print(gcf, fullfile(figfolder, animal_name + " " + doi + " " + "shared-local" + " " + CCA.comp + ".svg"), '-dsvg', '-vector')

            f=fig("Difference");
            set(f,'position', get(0, 'Screensize'));
            imagesc(CCA.mat_rpad - CCA.mat_opad); caxis([-mmax, mmax])
            cmocean('balance', 'pivot', 0)
            title(doi + " " + "difference" + " " + CCA.comp)
            print(gcf, fullfile(figfolder, animal_name + " " + doi + " " + "difference" + " " + CCA.comp + ".png"), '-dpng')
            saveas(gcf, fullfile(figfolder, animal_name + " " + doi + " " + "difference" + " " + CCA.comp + ".fig"))
            print(gcf, fullfile(figfolder, animal_name + " " + doi + " " + "difference" + " " + CCA.comp + ".svg"), '-dsvg', '-vector')

            % fig("Xcorr");
            % imagesc(CCA.mat_xcorr); caxis([-1, 1])
            % cmocean('balance', 'pivot', 0)
            % title(doi + " " + "xcorr" + " " + CCA.comp)
            % save
            % Number of epochs
            num_epochs = size(CCA.rpad, 2);
            num_cond = size(CCA.rpad, 1);
            % Create epoch-wise merges
            CCA.rpad_epoch = cell(1, num_epochs);
            CCA.opad_epoch = cell(1, num_epochs);
            CCA.xcorr_epoch = cell(1, num_epochs);
            for epoch_idx = 1:num_epochs
                CCA.rpad_epoch{epoch_idx} = cat(2, CCA.rpad{:, epoch_idx});
                CCA.opad_epoch{epoch_idx} = cat(2, CCA.opad{:, epoch_idx});
                % CCA.xcorr_epoch{epoch_idx} = cat(1, CCA.xcorr{:, epoch_idx});
                CCA.xcorr_epoch{epoch_idx} = cat(1, CCA.xcorrpad_condense{:, epoch_idx});
            end

            % Initialize figure and tiled layout
            f=fig("Epoch-wise R and O");
            set(f,'position', get(0, 'Screensize'));
            tiledlayout(2, num_epochs); % 2 rows for rpad and opad, columns for each epoch
            for epoch_idx = 1:num_epochs
                % Plot rpad for the current epoch
                ax=nexttile(epoch_idx);
                imagesc(CCA.rpad_epoch{epoch_idx});
                set(ax,'tag', 'image_rpad');
                axis square;
                xlabel('Time Bins');
                ylabel('Value Index');
                title(['Epoch ' num2str(epoch_idx) ' rpad']);

                % Plot opad for the current epoch
                ax = nexttile(num_epochs + epoch_idx);
                imagesc(CCA.opad_epoch{epoch_idx});
                set(ax,'tag', 'image_opad');
                axis square;
                xlabel('Time Bins');
                ylabel('Value Index');
                title(['Epoch ' num2str(epoch_idx) ' opad']);
            end
            % equalize the clims of r and o separately
            ax = findobj(gcf, 'tag', 'image_rpad');
            cvals = arrayfun(@(x) caxis(x), ax, 'UniformOutput', false);
            cvals = cat(1, cvals{:});
            cvals = [min(cvals(:, 1)), max(cvals(:, 2))];
            arrayfun(@(x) caxis(x, cvals), ax);
            ax = findobj(gcf, 'tag', 'image_opad');
            cvals = arrayfun(@(x) caxis(x), ax, 'UniformOutput', false);
            cvals = cat(1, cvals{:});
            cvals = [min(cvals(:, 1)), max(cvals(:, 2))];
            arrayfun(@(x) caxis(x, cvals), ax);
            sgtitle(replace("Epoch-wise " + doi + " " + CCA.comp + newline, '_',' '), 'interpreter', 'tex');
            print(gcf, fullfile(figfolder, animal_name + " " + doi + " " + "rpad-opad" + " " + CCA.comp + ".png"), '-dpng')
            saveas(gcf, fullfile(figfolder, animal_name + " " + doi + " " + "rpad-opad" + " " + CCA.comp + ".fig"))
            print(gcf, fullfile(figfolder, animal_name + " " + doi + " " + "rpad-opad" + " " + CCA.comp + ".svg"), '-dsvg', '-vector')


            f=fig("Epoch-wise R and O Difference");
            set(f,'position', get(0, 'Screensize'));
            tiledlayout(1, num_epochs); % 1 row for difference, columns for each epoch
            for epoch_idx = 1:num_epochs
                % Plot difference for the current epoch
                nexttile(epoch_idx);
                imagesc(CCA.rpad_epoch{epoch_idx} - CCA.opad_epoch{epoch_idx});
                axis square;
                xlabel('Time Bins');
                ylabel('Value Index');
                title(['Epoch ' num2str(epoch_idx) ' Difference']);
            end

            f=fig("Epoch-wise Xcorr");
            set(f,'position', get(0, 'Screensize'));
            tiledlayout(2, num_epochs); % 1 row for xcorr, columns for each epoch
            Q = zeros(num_epochs, 2);
            for epoch_idx = 1:num_epochs
                % Plot xcorr for the current epoch
                ax=nexttile(epoch_idx);
                imagesc(CCA.xcorr_epoch{epoch_idx});
                set(ax,'tag', 'image_xcorr');
                timeaxis = linspace(seconds_pad(1), seconds_pad(2), size(CCA.xcorr_epoch{epoch_idx}, 2));
                zeroloc = find(timeaxis == 0);
                axis square;
                xlabel('Time Bins');
                ylabel('Value Index');
                xtck_vals = get(gca, 'xtick');
                xticklabels(timeaxis(xtck_vals));
                xline(zeroloc, 'k--', 'linewidth', 3);
                title(['Epoch ' num2str(epoch_idx) ' Xcorr']);
                % And right below that let's create a waterfall plot of the different regions/conditions with a colorscheme given by cmocean string
                cmap = 'balance';
                  % Create X and Y matrices for waterfall plot
                [X, Y] = meshgrid(1:size(CCA.xcorr_epoch{epoch_idx}, 2), 1:size(CCA.xcorr_epoch{epoch_idx}, 1));
                % Create the waterfall plot
                ax=nexttile(num_epochs + epoch_idx);
                % color by each condition
                Z = CCA.xcorr_epoch{epoch_idx};
                C = repmat(1:num_cond, size(CCA.xcorr_epoch{epoch_idx}, 2), 1)';
                % quantile filter
                Z(Z < quantile(Z(:), quantfilt) | Z > quantile(Z(:), 1 - quantfilt)) = nan;
                C(Z < quantile(Z(:), quantfilt) | Z > quantile(Z(:), 1 - quantfilt)) = nan;
                if epoch_idx ~= 1
                    Q(epoch_idx, :) = quantile(Z(:), [quantfilt, 1 - quantfilt]);
                end
                waterfall(X, Y, Z, C); % Use the meshgrid X, Y and your data Z
                set(ax,'tag', 'waterfall_xcorr');
                colormap(cmocean(cmap)); % Apply the colormap
                % shade the waterfall
                shading interp;
                % set the xticks
                xticks(xtck_vals);
                xticklabels(timeaxis(xtck_vals));
                % add a plane at timeaxis == 0
                xline(zeroloc, 'k--', 'linewidth', 3);
                set(gca, 'ydir', 'reverse');
                % 3D PLANE
                % Create a 3D plane at timeaxis == 0
                x = [zeroloc, zeroloc];
                y = [0, num_cond];
                z = [0, 0];
                patch(x, y, z, 'k--', 'linewidth', 3);
            end
            sgtitle(replace("Epoch-wise " + doi + " " + CCA.comp + newline, '_',' '), 'interpreter', 'tex');
            q = max(abs(Q(:)));
            cvals = [-q, q];
            % Finally, let's equalize the color axis for all the xcorr plots
            ax = findobj(gcf, 'tag', 'image_xcorr');
            % cvals = arrayfun(@(x) caxis(x), ax, 'UniformOutput', false);
            % cvals = cat(1, cvals{:});
            % cvals = [min(cvals(:, 1)), max(cvals(:, 2))];
            arrayfun(@(x) caxis(x, cvals), ax);
            % ansd set waterfall plot heights and depths the same (z-axis)
            ax = findobj(gcf, 'tag', 'waterfall_xcorr');
            % zlims = arrayfun(@(x) zlim(x), ax, 'UniformOutput', false);
            % zlims = cat(1, zlims{:});
            % zlims = [min(zlims(:, 1)), max(zlims(:, 2))];
            arrayfun(@(x) zlim(x, cvals), ax);
            print(gcf, fullfile(figfolder, animal_name + " " + doi + " " + "xcorr" + " " + CCA.comp + ".png"), '-dpng')
            saveas(gcf, fullfile(figfolder, animal_name + " " + doi + " " + "xcorr" + " " + CCA.comp + ".fig"))
            print(gcf, fullfile(figfolder, animal_name + " " + doi + " " + "xcorr" + " " + CCA.comp + ".svg"), '-dsvg', '-vector')


        end % comp

    catch ME
        disp(ME.message)
        disp(ME.stack)
    end % try

end % doi

close all
