# Supplementary material for: Hippocampal–Prefrontal Communication Subspaces Align with Behavioral and Network Patterns in a Spatial Memory Task
Source: eNeuro. 2025 Sep 18;12(9):ENEURO.0336-24.2025. doi: 10.1523/ENEURO.0336-24.2025 (PMC12463551; doi:10.1523/ENEURO.0336-24.2025)
Supplement: Extended Data 1 — Download Extended Data 1, ZIP file. [file eneuro-12-ENEURO.0336-24.2025-s006.zip › BNPCS/Notebooks/grammplots/GrammPlots.m]

if ~exist('T', 'var')
    run_table_extraction = false;
    if run_table_extraction
        PreambFigs; % Load data
        T(ismember(T.hash, keys), ["genH_name", "preProcess_zscore", "timestamp","animal"])
        % Checkpoint to /Volumes/Ark/commsubspace/
        Tprev = T;
        save(datadefine("tmpT_v2.mat"), 'T')
    else
        load(datadefine("tmpT_v2.mat"))
    end
end

T.control = replace(T.control, ["control", "pattern activity"], ["low", "high"]);
T = T(T.rankdef == 0 || T.rankdef == -1, :);
T(T.rankdef == -1,:)

%                        
% o  /    ,---.,---.,---.
%   /     |---'|---'|---'
%  /      |  \ |  \ |  \ 
% /  o    `   ``   ``   `
%                        

stats = struct();

%% COMPARISON OF FULL MODEL PERF AND PREDICTIVE DIMS
plots.grm.atomic_compare(T);
stats = plots.grm.atomic_stats(T);
plots.grm.compare_types(T, "power",     "coherence", "hpc-hpc", "axis", 'square'); close all
plots.grm.compare_types(T, "power",     "coherence", "hpc-pfc", "axis", 'square'); close all
plots.grm.compare_types(T, "power",     "wpli",      "hpc-hpc", "axis", 'square');
plots.grm.compare_types(T, "power",     "wpli",      "hpc-pfc", "axis", 'square');
plots.grm.compare_types(T, "coherence", "wpli",      "hpc-hpc", "axis", 'square');
plots.grm.compare_types(T, "coherence", "wpli",      "hpc-pfc", "axis", 'square');

plots.grm.compare_types()

set(gcf, 'Position',  [100, 100, 1000, 1000])

%% SHOW PREDICTIVE DIMENSIONS FOR EACH PATTERN
plots.grm.plotPattern(T, "power",     "hpc-pfc");
plots.grm.plotPattern(T, "power",     "hpc-hpc");
plots.grm.plotPattern(T, "coherence", "hpc-pfc");
plots.grm.plotPattern(T, "coherence", "hpc-hpc");
plots.grm.plotPattern(T, "wpli",      "hpc-pfc");
plots.grm.plotPattern(T, "wpli",      "hpc-hpc");

% ------------------------------------------------------------
% Compare dimensionality for each pattern hpc-hpc vs hpc-pfc
% plots.grm.compareField(T, "power",     "field", "rrDim")
% plots.grm.compareField(T, "coherence", "field", "rrDim")
plots.grm.compareField(T, "power",     "field", "percMax_rrDim")
plots.grm.compareField(T, "coherence", "field", "percMax_rrDim")
plots.grm.compareField(T, "wpli",      "field", "percMax_rrDim")
plots.grm.compareField(T, "wpli",      "field", "percMax_rrDim")
% plots.grm.compareField(T, "wpli", "field", "rrDim")


% Stats

    % ------------------------------------------------------------
    % Test percMax_rrDim
    % ------------------------------------------------------------

    stats.dim.powcoh.hpchpc = plots.grm.plotWithPermTest(T, "coherence", "power", "hpc-hpc", "field", "percMax_rrDim"); close all
    stats.dim.powcoh.hpcpfc = plots.grm.plotWithPermTest(T, "coherence", "power", "hpc-pfc", "field", "percMax_rrDim"); close all

    % ------------------------------------------------------------
    % Test full_model_performance
    % ------------------------------------------------------------
    stats.perf.powcoh.hpchpc = plots.grm.plotWithPermTest(T, "coherence", "power", "hpc-hpc", "field", "full_model_performance"); %close all
    stats.perf.powcoh.hpcpfc = plots.grm.plotWithPermTest(T, "coherence", "power", "hpc-pfc", "field", "full_model_performance"); close all

    % ------------------------------------------------------------
    % Print stats
    % ------------------------------------------------------------

    disp("Power vs. coherence hpc-hpc")
    struct2table(stats.dim.powcoh.hpcpfc)
    disp("Power vs. coherence hpc-pfc")
    struct2table(stats.dim.powcoh.hpchpc)
    disp("Power vs. coherence hpc-hpc")
    struct2table(stats.perf.powcoh.hpcpfc)
    disp("Power vs. coherence hpc-pfc")
    struct2table(stats.perf.powcoh.hpchpc)

%                                                                       
% ,---.          |                  ,---.          |              o     
% |__. ,---.,---.|--- ,---.,---.    |---|,---.,---.|    ,   .,---..,---.
% |    ,---||    |    |   ||        |   ||   |,---||    |   |`---.|`---.
% `    `---^`---'`---'`---'`        `   '`   '`---^`---'`---|`---'``---'
%                                                       `---'           
%
    % %% Cornerhist hpc versus pfc FA qOpt
    % clf
    % figure(7)
    % hpcsubset = T.directionality == 'hpc-hpc';
    % pfcsubset = T.directionality == 'hpc-pfc';
    % hpcsubset = T(hpcsubset,:);
    % pfcsubset = T(pfcsubset,:);
    % x = hpcsubset.qOpt;
    % y = pfcsubset.qOpt;
    % subset =  ~hpcsubset.singularWarning;
    % g = gramm(  'subset', subset,...
    %             'x', x,...
    %             'y', y,...
    %             'color',     categorical(hpcsubset.patternAbstract),...
    %             'lightness', categorical(hpcsubset.control));
    % % assert(all(hpcsubset.patternType == pfcsubset.patternAbstract))
    % g.facet_grid(categorical(hpcsubset.control), categorical(hpcsubset.patternAbstract))
    % % g.geom_point('dodge', 0.5, 'alpha', 0.3, 'jitter',0.1);
    % g.geom_abline('style','k:');
    % g.stat_cornerhist('edges',-4:0.5:4, 'aspect',1.2);
    % g.set_point_options('base_size', 10);
    % g.set_text_options('label_scaling', 1.5, 'base_size', 14);
    % g.set_names('x', "HPC" +newline+ "regional dimensions", ...
    %     'y', 'PFC regional dimensions', ...
    %     'Color', 'Pattern', ...
    %     'Lightness', 'Treatment/Control')
    % g.axe_property('XTickLabelRotation',35)
    % g.draw()
    %
    %
    % %% Cornerhist dimension complexity vs. regression -- PFC more complex but required fewer prediction dimensions
    % clf
    % figure(8)
    % hpcsubset = T.directionality == "pfc-hpc";
    % pfcsubset = T.directionality == "pfc-pfc";
    % hpcsubset = T(hpcsubset,:);
    % pfcsubset = T(pfcsubset,:);
    % % x = hpcsubset.qOpt./hpcsubset.rrDim;
    % x1 = pfcsubset.qOpt;
    % y1 = pfcsubset.rrDim;
    % x2 = hpcsubset.qOpt;
    % y2 = hpcsubset.rrDim;
    % subset = pfcsubset.generateH == "fromSpectral  fromRipTimes" & ~pfcsubset.singularWarning;
    % g1 = gramm(  'subset', subset,...
    %             'x', x1,...
    %             'y', y1,...
    %             'color',     categorical(hpcsubset.patternAbstract),...
    %             'lightness', categorical(hpcsubset.control));
    %
    %
    % % assert(all(hpcsubset.patternType == pfcsubset.patternAbstract))
    % g1.facet_grid(categorical(hpcsubset.control), categorical(hpcsubset.patternAbstract))
    % g1.geom_point('dodge', 0.5, 'alpha', 0.3);
    % g1.geom_abline('style','k:');
    % g1.stat_cornerhist('edges',-4:0.5:4, 'aspect',1.2);
    % g1.set_point_options('base_size', 10);
    % g1.set_text_options('label_scaling', 1.5, 'base_size', 14);
    % g1.set_names('x', 'PFC regional dimensions', ...
    %     'y', 'PFC predictive dimensions', ...
    %     'Color', 'Pattern', ...
    %     'Lightness', 'Treatment/Control')
    % g1.axe_property('XTickLabelRotation',35)
    % g1.draw()
    %
    % %%
    % figure(233)
    % g2 = gramm(  'subset', subset,...
    %             'x', x2,...
    %             'y', y2,...
    %             'color', categorical(hpcsubset.patternAbstract),...
    %             'lightness', categorical(hpcsubset.control));
    %         
    % g2.facet_grid(categorical(hpcsubset.control), categorical(hpcsubset.patternAbstract))
    % g2.geom_point('dodge', 0.5, 'alpha', 0.3);
    % g2.geom_abline('style','k:');
    % g2.stat_cornerhist('edges',-4:0.5:4, 'aspect',1.2);
    % g2.set_point_options('base_size', 10);
    % g2.set_text_options('label_scaling', 1.5, 'base_size', 14);
    %
    % g2.set_names('x', 'HPC regional dimensions', ...
    %     'y', 'HPC predictive dimensions', ...
    %     'Color', 'Pattern', ...
    %     'Lightness', 'Treatment/Control')
    % g2.axe_property('XTickLabelRotation',35)        
    % g2.draw()

% ============================================================
% DIMENSION BAR PLOTS - power
% ============================================================
% Given Table T
fig('Barplot of percMax_rrDim -- genH == power'); clf;
% Create a gramm object
g = gramm('x', categorical(T.patternAbstractSymbol), ...
          'y', T.percMax_rrDim,...
          'color', categorical(T.directionality),...
          'subset', T.genH_name == "coherence" & ...
                    T.control == "pattern activity");
g.set_title('Barplot of percMax_rrDim');

% Set summary statistics for barplot
g.stat_summary('type', 'ci', 'geom', 'bar', 'dodge', 1, 'setylim', true); 

% Aesthetics
g.set_names('x', 'Pattern Abstract Symbol', 'y', 'percMax_rrDim', 'color', 'Directionality');
g.axe_property('XTickLabelRotation', 45); % Rotate x-labels if necessary

% Draw the plot
g.draw();

% Given Table T
fig('animal: Barplot of percMax_rrDim -- genH == power'); clf;
% Create a gramm object
g = gramm('x', categorical(T.patternAbstractSymbol), 'y', T.percMax_rrDim,...
'color', categorical(T.directionality),...
'subset', T.genH_name == "coherence" & T.control == "pattern activity");
g.facet_wrap(categorical(T.animal));
g.set_title('Barplot of percMax_rrDim');

% Set summary statistics for barplot
g.stat_summary('type', 'ci', 'geom', 'bar', 'dodge', 1, 'setylim', true); 

% Aesthetics
g.set_names('x', 'Pattern Abstract Symbol', 'y', 'percMax_rrDim', 'color', 'Directionality');
g.axe_property('XTickLabelRotation', 45); % Rotate x-labels if necessary

% Draw the plot
g.draw();

load RunsSummary
load DetailedRunsSummary
% % Convert the timestamp string to datetime format
% DetailedRunsSummary.datetime = datetime(DetailedRunsSummary.timestamp, 'InputFormat', 'dd-MMM-yyyy HH:mm:ss');
%
% % Sort the table based on datetime
% DetailedRunsSummary = sortrows(DetailedRunsSummary, 'datetime');
%
% % Get unique directionality values
% uniqueDirections = unique(DetailedRunsSummary.directionality);
%
% % Create a color map for the different directionality values
% colorMap = lines(length(uniqueDirections));
%
% figure;
% hold on;
%
% % Loop over unique directionality values and plot them
% for i = 1:length(uniqueDirections)
%     % Logical index for current directionality
%     idx = DetailedRunsSummary.directionality == uniqueDirections(i);
%     
%     % Plot the datetime versus percMax_rrDim for this directionality
%     markersize = 5;
%     if uniqueDirections(i) == "hpc-hpc"
%         markersize = 12;
%     end
%     plot(DetailedRunsSummary.datetime(idx), DetailedRunsSummary.percMax_rrDim(idx), '-o', 'Color', colorMap(i,:), 'MarkerSize', markersize);
%
% end
%
% xlabel('Date');
% ylabel('percMax_rrDim');
% title('Variation of percMax_rrDim over Time by Directionality');
% grid on;
%
% ax = gca;
% ax.XTickFormat = 'dd-MMM-yyyy';
% xtickangle(45);
%
% % Add a legend
% legend(string(uniqueDirections), 'Location', 'best');
%
% % ============================================================
%
% % Get unique animal and directionality values
% uniqueAnimals = unique(DetailedRunsSummary.animal);
% uniqueDirections = unique(DetailedRunsSummary.directionality);
%
% % Create a color map for the different directionality values
% colorMap = lines(length(uniqueDirections));
%
% figure;
%
% % Loop over unique animal values
% for a = 1:length(uniqueAnimals)
%     % Logical index for current animal
%     idx_animal = DetailedRunsSummary.animal == uniqueAnimals(a);
%     
%     % Create a subplot for this animal
%     subplot(length(uniqueAnimals), 1, a);
%     hold on;
%     
%     % Extract the subset of the table for this animal
%     subTable = DetailedRunsSummary(idx_animal, :);
%     
%     % Loop over unique directionality values and plot them
%     for i = 1:length(uniqueDirections)
%         % Logical index for current directionality
%         idx_direction = subTable.directionality == uniqueDirections(i);
%         
%         markersize = 5;
%         if uniqueDirections(i) == "hpc-hpc"
%             markersize = 12;
%         end
%         % Plot the datetime versus percMax_rrDim for this directionality
%         plot(subTable.datetime(idx_direction), subTable.percMax_rrDim(idx_direction), '-o', 'Color', colorMap(i,:), 'MarkerSize', markersize);
%     end
%
%     xlabel('Date');
%     ylabel('percMax_rrDim');
%     title(['Animal: ' uniqueAnimals{a}]);
%     grid on;
%
%     ax = gca;
%     try
%     ax.XTickFormat = 'dd-MMM-yyyy';
%     catch
%     end
%     xtickangle(45);
%     
%     % If it's the last subplot, add a legend
%     if a == length(uniqueAnimals)
%         legend(string(uniqueDirections), 'Location', 'best');
%     end
% end

close all
% Compare high to high between directionality
first = true;
PA = ["theta", "delta", "ripple"];
GENH  = ["power", "coherence"];
pa = PA(1);
for pa = PA
genh = GENH(1);
for genH = GENH
    a= T.directionality=="hpc-hpc" & ...
       T.preProcess_zscore==1 & T.patternAbstract==pa & ...
       T.control == "high" & T.genH_name == genH;
    b= T.directionality=="hpc-pfc" & ...
       T.preProcess_zscore==1 & T.patternAbstract==pa & ...
       T.control == "high" & T.genH_name == genH;
    figure;
    histogram(T.percMax_rrDim(a));
    hold on;
    histogram(T.percMax_rrDim(b));
    legend("hpc-hpc", "hpc-pfc");
    % Compute skew of each and annotate right above the mean with text()
    sk1 = skewness(T.percMax_rrDim(a));
    sk2 = skewness(T.percMax_rrDim(b));
    m1 = median(T.percMax_rrDim(a));
    m2 = median(T.percMax_rrDim(b));
    text(m1, range(ylim())/2, sprintf("skew = %.2f", sk1), "Color", "blue");
    text(m2, range(ylim())/3, sprintf("skew = %.2f", sk2), "Color", "Red");
    % ttest difference
    [h,p,ci,stats] = ttest2(T.percMax_rrDim(a), T.percMax_rrDim(b))
    % annotate in title
    tit = "ttest_zscore_"+pa+"_"+genH+"_highonly";
    title(tit+newline+sprintf("p = %.2f, tstat = %.2f, diff=%.2f", p, stats.tstat, mean(T.percMax_rrDim(a))-mean(T.percMax_rrDim(b))));
    % draw mean of each dist as black dotted
    plot([m1 m1], ylim(), 'k--');
    plot([m2 m2], ylim(), 'k--');
    % descriptive save title describing the two distributions (how they were selected)
    savefig(gcf, figuredefine("gramm", tit+".fig"))
    saveas(gcf, figuredefine("gramm", tit+".png"))
    saveas(gcf, figuredefine("gramm", tit+".pdf"))
    medci = median(ci);
    tab = table(pa, genH, medci, p);
    if first
        resulttable = tab;
    else
        resulttable = [resulttable; tab];
    end
    first=false;
end
end

% compare high to low
close all
% Compare high to high
first = true;
for pa = ["theta", "delta", "ripple"]
for genH = ["power", "coherence"]
for dr = ["hpc-hpc", "hpc-pfc"]
    a= T.directionality==dr & T.patternAbstract==pa & T.control == "high" & T.genH_name == genH;
    b= T.directionality==dr & T.patternAbstract==pa & T.control == "low" & T.genH_name == genH;
    figure;
    histogram(T.percMax_rrDim(a));
    hold on;
    histogram(T.percMax_rrDim(b));
    legend("hpc-hpc", "hpc-pfc");
    % Compute skew of each and annotate right above the mean with text()
    sk1 = skewness(T.percMax_rrDim(a));
    sk2 = skewness(T.percMax_rrDim(b));
    m1 = median(T.percMax_rrDim(a));
    m2 = median(T.percMax_rrDim(b));
    text(m1, range(ylim())/2, sprintf("skew = %.2f", sk1), "Color", "blue");
    text(m2, range(ylim())/3, sprintf("skew = %.2f", sk2), "Color", "Red");
    % ttest difference
    [h,pttest,ci,stats] = ttest2(T.percMax_rrDim(a), T.percMax_rrDim(b));
    % kstest
    [h, pks] = kstest2(T.percMax_rrDim(a), T.percMax_rrDim(b));
    % annotate in title
    tit = "ttest_zscore_dir="+dr+"_pa="+pa+"_"+"genH="+genH+"_high-vs-low";
    title(tit+newline+sprintf("p = %.2f, tstat = %.2f, diff=%.2f", pttest, stats.tstat, mean(T.percMax_rrDim(a))-mean(T.percMax_rrDim(b))));
    % draw mean of each dist as black dotted
    plot([m1 m1], ylim(), 'k--');
    plot([m2 m2], ylim(), 'k--');
    % descriptive save title describing the two distributions (how they were selected)
    savefig(gcf, figuredefine("gramm", tit+".fig"))
    saveas(gcf, figuredefine("gramm", tit+".png"))
    saveas(gcf, figuredefine("gramm", tit+".pdf"))
    midpoint_ci = median(ci);
    tab = table(dr, pa, genH, midpoint_ci, pttest, pks);
    if first
        resulttable = tab;
    else
        resulttable = [resulttable; tab];
    end
    first=false;
end
end
end
resulttable


close all

%% DIMENSION HPC-HPC VS HPC-PFC
Thigh = T(T.control == "high" | T.control == "pattern activity", :);
plots.grm.barplot_property(Thigh, "rrDim", "append", "high");
plots.grm.barplot_property(Thigh, "percMax_rrDim", "append", "high");
plots.grm.barplot_property(Thigh, "rrDim", 'facet_by_animal', true, 'switch_facet', true, "append", "high");
plots.grm.barplot_property(Thigh, "percMax_rrDim", 'facet_by_animal', true, 'switch_facet', true, "append", "high");
plots.grm.barplot_property(Thigh, "first_comp_perf", "append", "high");
plots.grm.barplot_property(Thigh, "second_comp_perf", "append", "high");
plots.grm.barplot_property(Thigh, "full_model_performance", "append", "high");
plots.grm.barplot_property(Thigh, "first_comp_perf", 'facet_by_animal', true, 'switch_facet', true, "append", "high");
plots.grm.barplot_property(Thigh, "second_comp_perf", 'facet_by_animal', true, 'switch_facet', true, "append", "high");
plots.grm.barplot_property(Thigh, "full_model_performance", 'facet_by_animal', true, 'switch_facet', true, "append", "high");

%% DIMENSION HPC-HPC VS HPC-PFC -- LOW
Tlow = T(T.control == "low", :);
plots.grm.barplot_property(Tlow, "rrDim", "append", "low");
plots.grm.barplot_property(Tlow, "percMax_rrDim", "append", "low");
plots.grm.barplot_property(Tlow, "rrDim", 'facet_by_animal', true, 'switch_facet', true, "append", "low");
plots.grm.barplot_property(Tlow, "percMax_rrDim", 'facet_by_animal', true, 'switch_facet', true, "append", "low");
plots.grm.barplot_property(Tlow, "first_comp_perf", "append", "low");
plots.grm.barplot_property(Tlow, "second_comp_perf", "append", "low");
plots.grm.barplot_property(Tlow, "full_model_performance", "append", "low");
plots.grm.barplot_property(Tlow, "first_comp_perf", 'facet_by_animal', true, 'switch_facet', true, "append", "low");
plots.grm.barplot_property(Tlow, "second_comp_perf", 'facet_by_animal', true, 'switch_facet', true, "append", "low");
plots.grm.barplot_property(Tlow, "full_model_performance", 'facet_by_animal', true, 'switch_facet', true, "append", "low");

%% DIMENSION HPC-HPC VS HPC-PFC -- HIGH MINUS LOW
Thighlow = Thigh;
Thighlow.rrDim = Thighlow.rrDim - Tlow.rrDim;
Thighlow.percMax_rrDim = Thighlow.percMax_rrDim - Tlow.percMax_rrDim;
Thighlow.first_comp_perf = Thighlow.first_comp_perf - Tlow.first_comp_perf;
Thighlow.second_comp_perf = Thighlow.second_comp_perf - Tlow.second_comp_perf;
Thighlow.full_model_performance = Thighlow.full_model_performance - Tlow.full_model_performance;
plots.grm.barplot_property(Thighlow, "percMax_rrDim", "append", "highlow");
plots.grm.barplot_property(Thighlow, "percMax_rrDim", 'facet_by_animal', true, 'switch_facet', true, "append", "highlow");
plots.grm.barplot_property(Thighlow, "rrDim", "append", "highlow");
plots.grm.barplot_property(Thighlow, "rrDim", 'facet_by_animal', true, 'switch_facet', true, "append", "highlow");
plots.grm.barplot_property(Thighlow, "first_comp_perf", "append", "highlow");
plots.grm.barplot_property(Thighlow, "second_comp_perf", "append", "highlow");
plots.grm.barplot_property(Thighlow, "full_model_performance", "append", "highlow");
plots.grm.barplot_property(Thighlow, "first_comp_perf", 'facet_by_animal', true, 'switch_facet', true, "append", "highlow");
plots.grm.barplot_property(Thighlow, "second_comp_perf", 'facet_by_animal', true, 'switch_facet', true, "append", "highlow");
plots.grm.barplot_property(Thighlow, "full_model_performance", 'facet_by_animal', true, 'switch_facet', true, "append", "highlow");

%% DIMENSION HPC-HPC VS HPC-PFC -- HIGH MINUS LOW FROM COHERENCE TO POWER
Thighcoh = Thigh(Thigh.genH_name == "coherence", :);
Thighpow = Thigh(Thigh.genH_name == "power", :);
Thcp = Thighcoh;
Thcp.rrDim = Thighcoh.rrDim - Thighpow.rrDim;
Thcp.percMax_rrDim = Thighcoh.percMax_rrDim - Thighpow.percMax_rrDim;
Thcp.first_comp_perf = Thighcoh.first_comp_perf - Thighpow.first_comp_perf;
Thcp.second_comp_perf = Thighcoh.second_comp_perf - Thighpow.second_comp_perf;
Thcp.full_model_performance = Thighcoh.full_model_performance - Thighpow.full_model_performance;
plots.grm.barplot_property(Thcp, "percMax_rrDim", "append", "cminusp_high");
plots.grm.barplot_property(Thcp, "percMax_rrDim", 'facet_by_animal', true, 'switch_facet', true, "append", "cminusp_high");
plots.grm.barplot_property(Thcp, "full_model_performance", "append", "cminusp_high");
plots.grm.barplot_property(Thcp, "full_model_performance", 'facet_by_animal', true, 'switch_facet', true, "append", "cminusp_high");

% ============================================================
DetailedRunsSummary = T;
% Convert the timestamp string to datetime format
for i = 1:size(DetailedRunsSummary,1)
    DetailedRunsSummary.datetime(i) = datetime(DetailedRunsSummary.timestamp(i));
end

% Sort the table based on datetime
DetailedRunsSummary = sortrows(DetailedRunsSummary, 'datetime');

% Get unique directionality values
uniqueDirections = unique(DetailedRunsSummary.directionality);

% Create a color map for the different directionality values
figure
tiledlayout('flow')
colorMap = lines(length(uniqueDirections));
% Get unique directionality values
uniqueDirections = unique(DetailedRunsSummary.directionality);
% Create a color map for the different directionality values
colorMap = lines(length(uniqueDirections));
hold on;
% Loop over unique directionality values and plot them
for i = 1:length(uniqueDirections)
    nexttile
    % Logical index for current directionality
    keyboard
    idx = DetailedRunsSummary.directionality == uniqueDirections(i);
    
    % Plot the datetime versus percMax_rrDim for this directionality
    disp("maximum datetime = " + string(max(DetailedRunsSummary.datetime(idx))))
    plot(DetailedRunsSummary.datetime(idx), DetailedRunsSummary.percMax_rrDim(idx), '-o', 'Color', colorMap(i,:))
end
linkaxes(findall(gcf,'type','axes'),'x')
xlabel('Date');
ylabel('percMax_rrDim');
title('Variation of percMax_rrDim over Time by Directionality');
grid on;
ax = gca;
ax.XTickFormat = 'dd-MMM-yyyy';
xtickangle(45);
% Add a legend
legend(string(uniqueDirections), 'Location', 'best');

DetailedRunsSummary(DetailedRunsSummary.directionality=="hpc-pfc",["datetime","percMax_rrDim"])
DetailedRunsSummary(DetailedRunsSummary.directionality=="hpc-hpc",["datetime","timestamp","percMax_rrDim"])
