# Supplementary material for: Hippocampal–Prefrontal Communication Subspaces Align with Behavioral and Network Patterns in a Spatial Memory Task
Source: eNeuro. 2025 Sep 18;12(9):ENEURO.0336-24.2025. doi: 10.1523/ENEURO.0336-24.2025 (PMC12463551; doi:10.1523/ENEURO.0336-24.2025)
Supplement: Extended Data 1 — Download Extended Data 1, ZIP file. [file eneuro-12-ENEURO.0336-24.2025-s006.zip › BNPCS/Notebooks/julia/epochal/glm_epoch_helper_funcs.jl]

begin
    function get_dataset(animal::String)
	file = opt["folder"] * "$(animal)_coherence_true.mat";
	file_info = stat(file)
	# Report when the file was created and modified
	println("File created: ", Dates.unix2datetime(file_info.ctime))
	println("File modified: ", Dates.unix2datetime(file_info.mtime))
	# Load data
	mat = matread(file);
	@suppress begin
	    global U = mat["U"];
	    global V = mat["V"];
	    global R  = @. (U + V) / sqrt(2);
	    global Ru = @. (U - V) / sqrt(2);
	    global uv_time = mat["uv_time"];
	    global spikeRateMatrix = mat["spikeRateMatrix"];
	    global behavior_dict = mat["behavior_dict"];
	    global behavior_time = vec(pop!(behavior_dict, "time"));
	end
	# pop!(behavior_dict, "X")
	# pop!(behavior_dict, "Y")
	# For each behavior:
	time_indices = searchsortednearest.([behavior_time], vec(uv_time))
	for behavior in keys(behavior_dict)
		if behavior ∉ keys(behavior_dict)
			continue
		end
		# Get the behavior data
		behavior_data = vec(behavior_dict[behavior])
		# Check if dimensions match
		if length(behavior_time) != length(behavior_data)
			println("Mismatch in dimensions for behavior: $behavior")
			println("Length of behavior_time: ", length(behavior_time))
			println("Length of behavior_data: ", length(behavior_data))
			continue
		end
		interpolated_behavior = behavior_data[time_indices]
		global behavior_dict[behavior] = interpolated_behavior
	end
	# Convert matrices U, V, and R to DataFrames for easier manipulation
	global df_R  = DataFrame(R[:,1:10], :auto)
	global df_Ru = DataFrame(Ru[:,1:10], :auto)
	# Rename columns for clarity
	rename!(df_R, [Symbol("R_", i) for i in 1:size(df_R, 2)])
	rename!(df_Ru, [Symbol("Ru_", i) for i in 1:size(df_Ru, 2)])
	behavior_names = opt["behavior_names"]
	data = (;U, V, R, Ru, uv_time, spikeRateMatrix, behavior_dict,
	    behavior_names, df_R, df_Ru, animal)
	Dict(String.(keys(data)) .=> values(data))
    end

    """
	TopLevel
    This struct is used to dispatch the correct method for segment_by_epochs
    """
    struct TopLevel 
    end
    """
	segment_by_epochs(behavior_dict::Dict{String, Any})
    Segment the behavior data by epochs
    """
    function segment_by_epochs(::TopLevel, data_dict::Dict{String, Any})
	behavior_dict = data_dict["behavior_dict"];
	epochal_behavior_dict = segment_by_epochs(behavior_dict)
	epochs = unique(behavior_dict["epoch"])
	segmented_data = Dict{Int, Any}()
	for epoch in epochs
	    epoch_indices = findall(behavior_dict["epoch"] .== epoch)
	    # epoch_indices = [I.I[1] for I in epoch_indices]
	    segmented_data_dict = Dict{String, Any}()
	    for (k, v) in data_dict
		if v isa Dict
		    # println("Found a dict")
		    continue
		end
		if v isa AbstractArray && size(v,2)>size(v,1)
		    transposed = true;
		    v = v'
		else
		    transposed = false;
		end
		if v isa AbstractDataFrame
		    v = v[epoch_indices, :]
		elseif !(v isa AbstractArray) ||
		    size(v,1) != length(behavior_dict["epoch"])
		    # println("size mismatch of ", k)
		    # println("one is ", size(v,1))
		    # println("the other is ", length(behavior_dict["epoch"]))
		    segmented_data_dict[k] = v
		    continue
		end
		# println("k: ", k)
		if v isa AbstractArray
		    segmented_data_dict[k] = v[epoch_indices]
		else
		    segmented_data_dict[k] = v
		end
		if transposed
		    segmented_data_dict[k] = segmented_data_dict[k]'
		end
	    end
	    segmented_data[epoch] = segmented_data_dict
	    segmented_data[epoch]["behavior_dict"] = epochal_behavior_dict[epoch]
	end
	return segmented_data
    end
    function segment_by_epochs(::TopLevel, data_tup::NamedTuple)
	out = segment_by_epochs(TopLevel(), Dict(data_tup))
	K = keys(out)
	V = values(out)
	(; (K.=>V)...)
    end
    function segment_by_epochs(behavior_dict::Dict{String, Any})
	epochs = unique(behavior_dict["epoch"])
	segmented_data = Dict()
	for epoch in epochs
		epoch_indices = findall(behavior_dict["epoch"] .== epoch)
		segmented_behavior_dict = Dict{String, Vector{Any}}()
		for (k, v) in behavior_dict
		    segmented_behavior_dict[k] = v[epoch_indices]
		end
		segmented_data[epoch] = segmented_behavior_dict
	end
	return segmented_data
    end


    function check_model_existence(animal, epoch, behavior, dict, opt)
	# Check if the model existsfunction get_df
	if ((animal, behavior, epoch) ∈ keys(dict["models_dict"]) && 
	    !opt["overwrite"])
	    return true
	end
	return false
    end

    function get_df(pos...; behavior)
	""" Combine the position dataframes with the behavior dataframe """
	if "epoch" in keys(behavior_dict)
	    @warn "This may not work correctly when data drawn from an epochal dictionary"
	end
	target_behavior = vec(behavior_dict[behavior])
	if any(isnan.(target_behavior))
		target_behavior = convert(Vector{Union{Missing, eltype(target_behavior)}}, target_behavior)
		target_behavior[isnan.(target_behavior)] .= missing
	end
	# Combine the dataframes
	global df = DataFrames.hcat(pos...)
	df[!,:Behavior].=target_behavior
	dropmissing!(df)
	for col in df[!, Not(:Behavior)]|>names
	    df[!, col] = convert(Vector{Float32}, df[!, col])
	end
	return df
    end

    function get_df(behavior_dict::T, pos::DataFrame...; behavior) where T <: AbstractDict
	""" Combine the position dataframes with the behavior dataframe """
	target_behavior = vec(behavior_dict[behavior])
	if any(isnan.(target_behavior))
		target_behavior = convert(Vector{Union{Missing, eltype(target_behavior)}}, target_behavior)
		target_behavior[isnan.(target_behavior)] .= missing
	end
	# Combine the dataframes
	global df = DataFrames.hcat(pos...)
	df[!,:Behavior].=target_behavior
	dropmissing!(df)
	for col in df[!, Not(:Behavior)]|>names
	    df[!, col] = convert(Vector{Float32}, df[!, col])
	end
	return df
    end

    function init_results(folder::String)
	@assert occursin("epoch", folder) "Folder not found"
	results = Dict()
	println("Loading coeffs_dict")
	results["coeffs_dict"] = if isfile(joinpath(folder,
					     "coeffs_dict.jls"))
	    deserialize(joinpath(folder, "coeffs_dict.jls"))
	else
	    Dict{Tuple{String,String, Int}, Any}()
	end
	println("Loading models_dict")
	results["models_dict"] = if isfile(joinpath(folder,
					     "models_dict.jls"))
	    deserialize(joinpath(folder, "models_dict.jls"))
	else
	    Dict{Tuple{String, String, Int}, Any}()
	end
	println("Loading svm_models_dict")
	results["svm_models_dict"] = if isfile(joinpath(folder,
						 "svm_models_dict.jls"))
	    deserialize(joinpath(folder, "svm_models_dict.jls"))
	else
	    Dict{Tuple{String, String, Int}, Any}()
	end
	println("Loading inds_dict")
	results["inds_dict"] = if isfile(joinpath(folder, "inds_dict.jls"))
	    deserialize(joinpath(folder, "inds_dict.jls"))
	else
	    Dict{Tuple{String, String, Int}, Any}()
	end
	println("Loading stat_dict")
	results["stat_dict"] = if isfile(joinpath(folder, "stat_dict.jls"))
	    deserialize(joinpath(folder, "stat_dict.jls"))
	else
	    Dict{Tuple{String, String, Int, String}, Dict{String, Any}}()
	end
	println("Loading stat_dict_train")
	results["stat_dict_train"] = if isfile(joinpath(folder, "stat_dict_train.jls"))
	    deserialize(joinpath(folder, "stat_dict_train.jls"))
	else
	    Dict{Tuple{String, String, Int, String}, Dict{String, Any}}()
	end
	println("Loading predictions_df")
	results["predictions_df"] = if isfile(joinpath(folder,
						"predictions_df.jls"))
	    deserialize(joinpath(folder, "predictions_df.jls"))
	else
	    DataFrame()
	end
	println("Loading coefs_df")
	results["coefs_df"] = if isfile(joinpath(folder, "coeffs_df.jls"))
	    deserialize(joinpath(folder, "coeffs_df.jls"))
	else
	    DataFrame()
	end
	return results
    end


    function process_predictions(predictions_df)
	# Process and save predictions
	# ... Your implementation here ...
    end


    function StatsBase.predict(form::FormulaTerm, df::DataFrame, chns::Chains)
      # Get the names of the predictors from the formula
      predictors = [term.sym for term in form.rhs[1:end]]

      # Extract coefficient samples from the chains object
      coeffs_samples = chns.value.data

      # Pre-allocate a matrix to store predictions
      predictions = Matrix{Float64}(undef, size(df, 1), size(coeffs_samples, 1))

      # Loop through each sample of coefficients
      for i in 1:size(coeffs_samples, 1)
	# Create a dictionary mapping predictor names to coefficient values
	    coeffs= coeffs_samples[i,:]
	    predictions[:, i] = apply_formula(form, df, coeffs)
      end

      return predictions
    end

    function apply_formula(form::FormulaTerm, df::DataFrame, coeffs::Vector)
      # Extract the intercept and slope terms from the formula
      slopes    = form.rhs[1:end]
      intercept = coeffs[1]

      # Initialize the prediction vector
      prediction = zeros(size(df, 1))

      # Add the intercept
      prediction .+= intercept

      # Add the contributions from each predictor
      for i in eachindex(slopes)
	predictor_values = df[:, i]
	prediction .+= coeffs[i+1] .* predictor_values
      end

      return prediction
    end

end
