# Supplementary material for: Hippocampal–Prefrontal Communication Subspaces Align with Behavioral and Network Patterns in a Spatial Memory Task
Source: eNeuro. 2025 Sep 18;12(9):ENEURO.0336-24.2025. doi: 10.1523/ENEURO.0336-24.2025 (PMC12463551; doi:10.1523/ENEURO.0336-24.2025)
Supplement: Extended Data 1 — Download Extended Data 1, ZIP file. [file eneuro-12-ENEURO.0336-24.2025-s006.zip › BNPCS/Notebooks/julia/epochal/plots.jl]

include("/Volumes/MATLAB-Drive/Shared/Notebooks/julia/regressbeh_plot_func.jl")

S(x)=combine(groupby(stat_df, [:Animal, :Behavior, :Epoch]), nrow,
	x => mean,
	x => std, 
	x => maximum,
	x => minimum)
S(:R2)
S(:F1_score)
S(:Rec)
S(:Prec)

stat_df.F1_diff = stat_df.F1_score .- stat_df.F1_score0

class_behaviors = ["trajbound", "leftright", "rewarded",
    "futureRewarded", "previousRewarded", "future"]
Base.transpose(x::Matrix{String}) = reshape(x, 1, :)
predictions_df[!,"isclassification"] = in.( predictions_df.behavior, [class_behaviors])
sort!(predictions_df, [:animal, :behavior, :epoch, :time])
# Let's do the same for stat_df
stat_df[!,"isclassification"] = in.( stat_df.Behavior, [class_behaviors])
non_class_pd = DataFrame(filter(y -> !y["isclassification"] == true, eachrow(stat_df)))
stat_df_pd = pd.DataFrame(Matrix(non_class_pd), columns=names(non_class_pd))

@assert isdefined(Main, :stat_df) "stat_df not defined. Please run regressbeh_plot_func.jl"

@pyimport seaborn as sns
@pyimport matplotlib.pyplot as plt
@pyimport pandas as pd
sns.set_style("whitegrid")
sns.set_context("talk")

# Let's now plot the r2 per animal, behavior, and epoch
p = sns.FacetGrid(stat_df_pd, col="Behavior", hue="Animal", col_wrap=3, height=4)
p.map(sns.lineplot, "Epoch", "R2")
p.add_legend()
p.set_axis_labels("Epoch", "R2")
p.fig.suptitle("R2")
p.set(ylim=(0, 1))
p.fig.savefig(joinpath(opt["output_folder"], "epochal_r2.png"))
p.fig.savefig(joinpath(opt["output_folder"], "epochal_r2.svg"))

# NOW TO PLOT THE CLASSIFICATION METRICS

class_pd = DataFrame(
	filter(y -> y["isclassification"] == true, eachrow(stat_df)))
stat_df_pd = pd.DataFrame(Matrix(class_pd), columns=names(class_pd))

p = sns.FacetGrid(
    (stat_df_pd.dropna(subset=["F1_score"])), 
    col="Behavior", hue="Animal", col_wrap=3, height=4)
p.map(sns.lineplot, "Epoch", "F1_score")
p.add_legend()
p.set_axis_labels("Epoch", "F1 Score")
p.set(ylim=(0.25, 1))
p.fig.savefig(joinpath(opt["output_folder"], "epochal_f1_score.png"))
p.fig.savefig(joinpath(opt["output_folder"], "epochal_f1_score.svg"))
p.fig.suptitle("F1 Score")

# Do the same for f1_score0
p = sns.FacetGrid(
    (stat_df_pd.dropna(subset=["F1_score0"])), 
    col="Behavior", hue="Animal", col_wrap=3, height=4
)
p.map(sns.lineplot, "Epoch", "F1_score0")
p.add_legend()
p.set_axis_labels("Epoch", "F1 Score0")
p.set(ylim=(0.25, 1))
p.fig.suptitle("F1_score0")
p.fig.savefig(joinpath(opt["output_folder"], "epochal_f1_score0.png"))
p.fig.savefig(joinpath(opt["output_folder"], "epochal_f1_score0.svg"))

p = sns.FacetGrid(
	(stat_df_pd.dropna(subset=["F1_diff"])), 
	col="Behavior", hue="Animal", col_wrap=3, height=4
)
p.map(sns.lineplot, "Epoch", "F1_diff")
p.add_legend()
p.set_axis_labels("Epoch", "F1 Score - F1 Score0")
p.set(ylim=(-1, 1))
p.fig.suptitle("F1 Score - F1 Score0")
p.fig.savefig(joinpath(opt["output_folder"], "epochal_f1_diff.png"))
p.fig.savefig(joinpath(opt["output_folder"], "epochal_f1_diff.svg"))


p = sns.FacetGrid(
    (stat_df_pd.dropna(subset=["Rec"])), 
    col="Behavior", hue="Animal", col_wrap=3, height=4
)
p.map(sns.lineplot, "Epoch", "Rec")
p.add_legend()
p.set_axis_labels("Epoch", "Recall")
p.set(ylim=(0.4, 1))
p.fig.suptitle("Recall")
p.fig.savefig(joinpath(opt["output_folder"], "epochal_recall.png"))
p.fig.savefig(joinpath(opt["output_folder"], "epochal_recall.svg"))

p = sns.FacetGrid(
    (stat_df_pd.dropna(subset=["Prec"])), 
    col="Behavior", hue="Animal", col_wrap=3, height=4
)
p.map(sns.lineplot, "Epoch", "Prec")
p.add_legend()
p.set_axis_labels("Epoch", "Precision")
p.set(ylim=(0.4, 1))
p.fig.suptitle("Precision")
p.fig.savefig(joinpath(opt["output_folder"], "epochal_precision.png"))
p.fig.savefig(joinpath(opt["output_folder"], "epochal_precision.svg"))

# AND NOW TO PLOT THE F1_SCORE VS F1_SCORE0
# where, the 0 subscript denotes detecting absence of a condition instead

using DataFramesMeta
sd = @subset(stat_df, :isclassification .== true)
plot(sd.f1_score, sd.f1_score0, seriestype=:scatter, legend=true,
     group=sd.behavior, xlabel="F1 Score", ylabel="F1 Score0", markersize=2)
savefig(joinpath(opt["output_folder"], "f1_score_vs_f1_score0_per_behavior.png"))

class_behaviors = @subset(stat_df, :isclassification .== true).Behavior |>
							unique |> collect
class_groups = ["Epoch", "Animal", "Type"]
(behavior_set, G) = first(Iterators.product(class_behaviors, class_groups))
for (behavior_set, G) in Iterators.product(class_behaviors,
                                           class_groups)
    local sd = subset(stat_df, :isclassification => x->x .== true, 
                 :Behavior => x-> x .== behavior_set)
	kws = (;seriestype=:scatter, legend=true, group=sd[!,G], markersize=5)
	plot(
		plot(sd.F1_score, sd.F1_score0; ylabel="F1 Score0", xlabel="F1 Score",
			  kws...),
		plot(sd.Rec, sd.Rec0; xlabel="Recall", ylabel="Recall0",
			  kws...),
		plot(sd.Prec, sd.Prec0; xlabel="Precision", ylabel="Precision0",
			  kws...)
	)
    # savefig(joinpath(opt["output_folder"], "f1_score_vs_f1_score0_set=$(behavior_set)_group=$(group).png"))
    # savefig(joinpath(opt["output_folder"], "f1_score_vs_f1_score0_set=$(behavior_set)_group=$(group).svg"))
end

# Plot the r2 of rewarded
for behavior in class_behaviors
    pd_r2_rew = DataFrame(filter(y -> y["Behavior"] == behavior, 
                                 eachrow(stat_df)))
    pd_r2_rew = pd.DataFrame(Matrix(pd_r2_rew), columns=names(pd_r2_rew))
    p = sns.FacetGrid(
        pd_r2_rew, 
        col="Animal", hue="Animal", col_wrap=3, height=4
    )
    p.map(sns.lineplot, "Epoch", "R2")
	p.fig.suptitle("R2 for $behavior")
	p.fig.subplots_adjust(top=0.9)
    p.savefig(joinpath(opt["output_folder"], "epochal_r2_$behavior.png"))
    p.savefig(joinpath(opt["output_folder"], "epochal_r2_$behavior.svg"))
end

plt.show()

# Open each figure with xdg-open
@suppress begin
    run(`xdg-open $(joinpath(opt["output_folder"], "epochal_r2.png"))`)
    run(`xdg-open $(joinpath(opt["output_folder"], "epochal_f1_score.png"))`)
    run(`xdg-open $(joinpath(opt["output_folder"], "epochal_f1_score0.png"))`)
    run(`xdg-open $(joinpath(opt["output_folder"]))`)
end

### SUMMARIES

# Function to plot and save figures
function plot_and_save(data::DataFrame, measure, filename)
    # Convert to pandas DataFrame
    pd_data = pd.DataFrame(Matrix(data), columns=names(data))
    pd_data = pd_data.dropna(subset=[measure])
    if prod(pd_data.shape) == 0
        @warn "No data for $(measure), skipping"
        return
    end
    try
        p = sns.FacetGrid(pd_data, 
			  col="Behavior", 
			  col_wrap=3, 
			  height=4,
                          hue="Type")
        p.map(sns.lineplot, "Epoch", measure, ci="sd")  # Use ci="sd" for standard error
        p.add_legend()
        p.set_axis_labels("Epoch", measure)
        p.set(ylim=(0, 1))  # Adjust ylim as needed
        p.fig.suptitle(measure)
        p.fig.savefig(joinpath(opt["output_folder"], "summary", 
                               filename * ".png"))
        p.fig.savefig(joinpath(opt["output_folder"], "summary", 
                               filename * ".svg"))
    catch e
	@warn "Error plotting $(measure): $e"
        @infiltrate
    end
    nothing
end

stat_df.F1_difference = stat_df.F1_score .- stat_df.F1_score0
stat_df[!, "isclassification"] =
    in.(
        stat_df.Behavior,
        [class_behaviors],
    )

# Plot for each measure
(isclass, measure) = first(Iterators.product((true, false), 
    ["R2", "F1_score", "F1_score0", "F1_difference", "Rec", "Prec"]))
for (isclass, measure) in Iterators.product((true, false), 
    ["R2", "F1_score", "F1_score0", "F1_difference", "Rec", "Prec"])
    # Filter data for classification and average across animals
    type = isclass ? "classification" : "regression"
    @info "Plotting $(measure) for $(type)"
    data = @subset(stat_df, :isclassification .== isclass) #|>
           # groupby([:behavior, :epoch]) |>
           # combine(:animal => mean)
    # Plot and save
    filename = "$(type)_" * "epochal_" * measure * "_mean_se"
    plot_and_save(data, measure, filename)
end
