# Supplementary material for: Hippocampal–Prefrontal Communication Subspaces Align with Behavioral and Network Patterns in a Spatial Memory Task
Source: eNeuro. 2025 Sep 18;12(9):ENEURO.0336-24.2025. doi: 10.1523/ENEURO.0336-24.2025 (PMC12463551; doi:10.1523/ENEURO.0336-24.2025)
Supplement: Extended Data 1 — Download Extended Data 1, ZIP file. [file eneuro-12-ENEURO.0336-24.2025-s006.zip › BNPCS/Notebooks/julia/epochal/regressbeh_epoch.jl]

using PyCall, GLM, DataFrames, Serialization, SearchSortedNearest, Infiltrator
using Suppressor: @suppress
include("/Volumes/MATLAB-Drive/Shared/Notebooks/julia/regess_funcs.jl")

# Options dictionary
opt = Dict(
    "n_chains" => 16,
    "animals" => ["JS21", "JS15", "JS14", "ZT2", "JS17", "JS13", "ER1"],
    # throw away burn in samples
    "discard_initial" => 100, # number of samples to discard to avoid burnin
    "n_samples" => 1000,
    # "numsamprow" => 50_000,
    "percent_samples" => 0.8,
    "overwrite" => false,
    "skipturingglm" => false,
    "epochfilter" => [2, 4, 6, 12, 14, 16],
    "maxtasks" => 50,
    "folder" => "/Volumes/MATLAB-Drive/Shared/figures/midpattern=true/data/",
    "output_folder" => "/Volumes/MATLAB-Drive/Shared/figures/midpattern=true/data/epoch",
    "behavior_names" => [
        "vel",
        "lindist",
        "accel",
        "trajbound",
        "leftright",
        "rewarded",
        "idphi",
        "headdir",
    ],
)
if !isdir(opt["output_folder"])
    mkdir(opt["output_folder"])
end
if !isdir(opt["folder"])
    mkdir(opt["folder"])
end
#;pushover-cli "Starting regressbeh_epoch.jl"

# ----------------
# HELPER FUNCTIONS
# ----------------
include("/Volumes/MATLAB-Drive/Shared/Notebooks/julia/epochal/glm_epoch_helper_funcs.jl")
Threads.nthreads() = opt["n_chains"]
global results = init_results(opt["output_folder"])

# START

global animal = first(opt["animals"])
global inds = nothing
@showprogress "animal" for animal in opt["animals"] # LOOP
    all_hypothetical_keys =
        [(animal, behavior, epoch) for behavior in opt["behavior_names"], epoch = 2:2:16]
    # check if all keys are already processed
    all_hypothetical_keys_in_models_dict =
        all([key in keys(results["models_dict"]) for key in all_hypothetical_keys])
    all_hypothetical_keys_in_models_dict &= opt["overwrite"]

    data = get_dataset(animal)
    # [try;size(v);catch;v;end for v in values(data)]
    # [try;size(v);catch;v;end for v in values(data["behavior_dict"])]
    print("first row of df_R, just used to check the data is changing")
    display(data["df_R"][1, :])
    segmented_data = segment_by_epochs(TopLevel(), data)
    segmented_data = filter(x -> x[1] ∈ opt["epochfilter"], segmented_data)

    global epoch, epoch_data
    (epoch, epoch_data) = first(segmented_data)
    global epochproccount = 0
    behavior = first(opt["behavior_names"])
    global behavior
    for behavior in opt["behavior_names"] # LOOP

        @showprogress "Epochs" for (epoch, epoch_data) in segmented_data # LOOP

            epochproccount += 1

            try
                @info "engaging with $(animal) $(behavior) epoch:$(epoch)"
                display(behavior)

                df = get_df(
                    epoch_data["behavior_dict"],
                    epoch_data["df_R"],
                    epoch_data["df_Ru"];
                    behavior = behavior,
                )
                global predictors = Symbol.(vcat(names(df_R), names(df_Ru)))
                if isempty(df)
                    continue
                end

                # Get inds
                if (animal, behavior, epoch) ∉ keys(results["inds_dict"])
                    println("Not found in inds_dict")
                    println("Sampling rows for $(animal) $(behavior)")
                    global inds = rand(
                        1:size(df, 1),
                        opt["percent_samples"] * size(df, 1) |> round |> Int,
                    )
                else
                    println("Using existing rows for $(animal) $(behavior)")
                    global inds = results["inds_dict"][animal, behavior, epoch]
                end
                test_indices = get_test_indices(inds, size(df, 1))

                # -------- bEGINNING OF TRAINING ----------

                df_test = df[test_indices, :]
                df = df[inds, :]

                # Behavior uninteresting?
                if length(unique(df.Behavior)) == 1
                    continue
                end

                # Fit behaviors
                target_behavior = df[:, :Behavior]
                global model, formula_expr, init_vals, svm_model, cast_behavior =
                    init_cond_behavior(target_behavior, predictors)
                target_behavior = convert(Vector{cast_behavior}, target_behavior)
                # Cast all other df columns to Float32
                for col in df[!, Not(:Behavior)] |> names
                    df[!, col] = convert(Vector{Float32}, df[!, col])
                end

                # Fit GLM models
                do_glm_model =
                    (
                        (animal, behavior, epoch) ∉ keys(results["models_dict"]) ||
                        opt["overwrite"]
                    ) && !opt["skipturingglm"]
                if do_glm_model
                    println("Fitting GLM for $(animal) $(behavior)")
                    fm = eval(formula_expr)
                    # MARKOV CHAIN MONTE CARLO GLM
                    md = turing_model(fm, df; model)
                    println(
                        "Sampling $(opt["n_samples"]) samples for" *
                        "$(animal) $(behavior)",
                    )
                    print("Starting sampling for $(animal) $(behavior)")
                    chns = Threads.@spawn sample(
                        md,
                        NUTS(),
                        opt["n_samples"];
                        init_theta = init_vals,
                        discard_samples = opt["discard_initial"],
                    )
                    results["models_dict"][animal, behavior, epoch] = chns
                    ntasks_running = length(
                        filter(
                            x ->
                                isa(x, Task) &&
                                    istaskstarted(x) &&
                                    (istaskfailed(x) || istaskdone(x)),
                            values(results["models_dict"]),
                        ),
                    )
                    if ntasks_running > opt["maxtasks"]
                        @info "Waiting for $(ntasks_running) tasks to finish"
                        fetch_dict_set!(results, "models_dict")
                    end
                    # Let's report some stats about out chns, e.g. r2
                    # chns_r2 = [r2_score(col, df_test.Behavior) for col in
                     # 	predict(fm, df_test[!,predictors], chns)|>eachcol]
                else
                    # any inlude whY!
                    msg = "Decided not to compute GLM for $(animal) $(behavior)"
                    @info msg (animal, behavior, epoch) ∈ keys(results["models_dict"]) opt["overwrite"] !opt["skipturingglm"]
                end # if do_glm_model


            # # SVM Model Training
            # # clear all "ER1" animal keys from svm_models_dict
            # # svm_models_dict = filter!(x->x[1]!="ER1", svm_models_dict)
            # paramsets = ["R", "Ru", "all"]
            # paramset = first(paramsets)
            # @Threads.@threads for paramset in paramsets
             # 	do_svm_model = (animal,behavior,epoch,paramset) ∉
               # 			keys(results["svm_models_dict"]) ||
               # 			opt["overwrite"]
             # 	if do_svm_model
              # 		println("Training SVM model for $(animal) $(behavior) $(paramset)")
              # 		predictors = subset_predictors_beh(paramset);
              # 		# SVM Model Training using scikit-learn
              # 		features = Array(df[:, predictors]); # at this point, inds are already applied
              # 		labels = convert(Array, df[:, :Behavior]);  # Replace ':Behavior' with your label column
              # 		svm_model.fit(features, labels);  # Train the SVM model
              # 		svm_models_dict[(animal, behavior,paramset)] = svm_model;
             # 	else
              # 		println("SVM model for $(animal) $(behavior) already exists")
             # 	end
            # end # for paramset in paramsets

            # ------- END OF TRAINING ------

            catch exception
                @warn "Caught exception: $exception"
            end
            results["inds_dict"][animal, behavior, epoch] = inds
            @info "Finished fitting GLM for $(animal) $(behavior) $(epoch)"

        end # for (epoch, epoch_data) in segmented_data

        # Report a block of all of the finished keys for all animal, behavior, epoch up to this point
        @info "Finished" finished = keys(results["models_dict"]) |> collect |> sort
        save_dicts(opt["output_folder"], results, ["models_dict", "inds_dict"])

    end # for behavior in opt["behavior_names"]

end # for animal in opt["animals"]

# Collect all spawned threads
fetch_dict_set!(results, "models_dict")
save_dicts(opt["output_folder"], results, ["models_dict", "inds_dict"])

# Compute the total set of keys (potential) and then compare against actual
# keys
potential = [
    (animal, behavior, epoch) for animal in opt["animals"],
    behavior in opt["behavior_names"], epoch in opt["epochfilter"]
]
actual = keys(results["models_dict"])
missing_keys = setdiff(potential, actual)
println("Percent complete:", 100 * length(actual) / length(potential))
if !isempty(missing_keys)
    @warn "Missing keys: $missing_keys"
end
failed_keys = Dict(
    k => v for
    (k, v) in results["models_dict"] if v isa Nothing || (v isa Task && istaskfailed(v))
)
done_keys =
    Dict(k => v for (k, v) in results["models_dict"] if v isa Task && !istaskdone(v))
running_keys = Dict(
    k => v for
    (k, v) in results["models_dict"] if v isa Task && istaskdone(v) && !istaskdone(v)
)
# Drop failed keys
for k in keys(failed_keys)
    delete!(results["models_dict"], k)
end

# results["predictions_df"] = DataFrame()
# [delete!(results["stat_dict"], k) for k in keys(results["stat_dict"])]
# [delete!(results["stat_dict"], k) for k in
 # 	filter(x->x[2] ∈ ["trajbound", "leftright", "rewarded"], keys(results["stat_dict"]))]
# predictions_df = results["predictions_df"]
# predictions_df = filter!(x->x.behavior ∉ ["trajbound", "leftright", "rewarded"], predictions_df)
# results["predictions_df"] = predictions_df

# ----------  TEST LOOP ---------------
# Loop through all animals
animal = first(opt["animals"])
# Find animals for which all combos of (animal, behavior, epoch) are already processed
modeled_animals = unique([key[1] for key in keys(results["models_dict"])])
@showprogress "TEST animals" for animal in opt["animals"]
    all_hypothetical_keys = [
        (animal, behavior, epoch) for behavior in opt["behavior_names"],
        epoch in opt["epochfilter"]
    ]
    # check if all keys are already processed
    all_hypothetical_keys_in_models_dict =
        all([key in keys(results["stat_dict"]) for key in all_hypothetical_keys])
    all_hypothetical_keys_in_models_dict &= opt["overwrite"]
    if all_hypothetical_keys_in_models_dict
        continue
    end
    global data
    current_data_match = isdefined(Main, :data) && data["animal"] == animal
    if !current_data_match
        global data = get_dataset(animal)
    end
    segmented_data = segment_by_epochs(TopLevel(), data)
    epochproccount = 0
    (epoch, epoch_data) = first(segmented_data)
    for (epoch, epoch_data) in segmented_data
        if epoch ∉ opt["epochfilter"]
            continue
        end
        epochproccount += 1
        global behavior
        behavior = first(opt["behavior_names"])
        for behavior in opt["behavior_names"] # LOOP
            key = (animal, behavior, epoch)
            skipglm = false
            if !opt["overwrite"] # not overwrite, we might run
                # check if all keys exist
                all_keys_for_this_key =
                    [(animal, behavior, epoch, paramset) for paramset in ["R", "Ru", "all"]]
                # key missing?
                key_missing =
                    !all([k ∈ keys(results["stat_dict"]) for k in all_keys_for_this_key])
                if !key_missing # all keys exist
                    # now check if all predictions exist
                    values_of_keys =
                        [results["stat_dict"][k] for k in all_keys_for_this_key]
                    any_value_missing_pred_key =
                        any([!haskey(v, "predictions") for v in values_of_keys])
                    if any_value_missing_pred_key
                        @info "Missing predictions for $(animal) $(behavior) $(epoch)"
                        skipglm = false
                    else
                        @info "Already processed $(animal) $(behavior) $(epoch)"
                        skipglm = true
                    end
                end
            end
            isclassification = in(
                behavior,
                [
                    "trajbound",
                    "leftright",
                    "rewarded",
                    "futureRewarded",
                    "previousRewarded",
                    "future",
                ],
            )
            # if isclassification && skipglm # TEMPORARY
             # 	skipglm = false # TEMPPORARY
            # end
            if !(key ∈ keys(results["models_dict"]))
                continue
            end
            if !(key ∈ keys(results["models_dict"]))
                continue
            end
            if !(key ∈ keys(results["inds_dict"]))
                continue
            end
            # Prepare DataFrame
            df = get_df(
                epoch_data["behavior_dict"],
                epoch_data["df_R"],
                epoch_data["df_Ru"];
                behavior = behavior,
            )
            global inds = results["inds_dict"][animal, behavior, epoch]
            # Prepare test data
            global test_indices = get_test_indices(inds, size(df, 1))
            global df_test = df[test_indices, :]
            # Cast behavior to appropriate type
            cast_behavior = get_behavior_cast(df_test[!, :Behavior])
            df_test[!, :Behavior] = convert(Vector{cast_behavior}, df_test[!, :Behavior])
            predictors = Symbol.(vcat(names(data["df_R"]), names(data["df_Ru"])))
            df_R, df_Ru = data["df_R"], data["df_Ru"]

            # For each parameter set
            paramsets = ["R", "Ru", "all"]
            paramset = first(paramsets)
            @showprogress "paramset" for paramset in paramsets
                @info "engaging with $(animal) $(behavior) $(epoch) $(paramset)"
                propnames = subset_predictors_beh(paramset, df_R, df_Ru, predictors)
                # If GLM should be included
                get_glm_result =
                    key ∈ keys(results["models_dict"]) &&
                    (
                        !haskey(
                            results["stat_dict"],
                            (animal, behavior, epoch, paramset),
                        ) ||
                        opt["overwrite"] ||
                        "predictions" ∉ keys(results["stat_dict"][(key..., paramset)])
                    ) &&
                    !skipglm
                if get_glm_result
                    glm_model = results["models_dict"][animal, behavior, epoch]
                    if glm_model === nothing
                        continue
                    end
                    @info "Predicting and computing stats for $(animal) $(behavior) $(epoch) $(paramset)"
                    @time glm_dat = predict_and_compute_stats_v2(
                        glm_model,
                        df_test,
                        propnames;
                        paramrange = 1:length(propnames),
                    )
                    glm_dat = Dict(String.(keys(glm_dat)) .=> values(glm_dat))
                    epoch = Int(epoch)
                    results["stat_dict"][(animal, behavior, epoch, paramset)] = glm_dat
                else
                    glm_dat = results["stat_dict"][(animal, behavior, epoch, paramset)]
                end # if get_glm_result
                predictions = vec(mean(glm_dat["predictions"], dims = 2))
                # Store the statistics into stat_dict
                results["stat_dict"][(animal, behavior, epoch, paramset)] = Dict(
                    "Accuracy" => glm_dat["accuracy"],
                    "R2" => glm_dat["r2"],
                    "MSE" => glm_dat["mse"],
                    "Prec" => glm_dat["prec"],
                    "Rec" => glm_dat["rec"],
                    "F1_score" => glm_dat["f1_score"],
                    "Rec0" => glm_dat["rec0"],
                    "Prec0" => glm_dat["prec0"],
                    "F1_score0" => glm_dat["f1_score0"],
                )
                # Store the predictions into predictions_df
                pred_df = DataFrame(
                    animal = repeat([animal], length(test_indices)),
                    behavior = repeat([behavior], length(test_indices)),
                    epoch = repeat([epoch], length(test_indices)),
                    time = uv_time[test_indices],
                    actual = df_test[:, :Behavior],
                    predicted = vec(mean(glm_dat["predictions"], dims = 2)),
                    n_sample = repeat([length(test_indices)], length(test_indices)),
                    accuracy = repeat([mean(glm_dat["accuracy"])], length(test_indices)),
                    r2 = repeat([mean(glm_dat["r2"])], length(test_indices)),
                    mse = repeat([mean(glm_dat["mse"])], length(test_indices)),
                    precision = repeat([mean(glm_dat["prec"])], length(test_indices)),
                    recall = repeat([mean(glm_dat["rec"])], length(test_indices)),
                    f1_score = repeat([mean(glm_dat["f1_score"])], length(test_indices)),
                    paramset = repeat([paramset], length(test_indices)),
                    prec0 = repeat([mean(glm_dat["prec0"])], length(test_indices)),
                    rec0 = repeat([mean(glm_dat["rec0"])], length(test_indices)),
                    f1_score0 = repeat([mean(glm_dat["f1_score0"])], length(test_indices)),
                )
                append!(results["predictions_df"], pred_df, cols = :union)
            end # for paramset in paramsets
        end # for behavior in opt["behavior_names"]
    end # for (epoch, epoch_data) in segmented_data
    # Fetch all keys
    # fetch_dict_set!(results, "stat_dict")
end # for animal in opt["animals"]
bave_dicts(opt["output_folder"], results, ["stat_dict", "predictions_df"])
# ;pushover-cli "Finished regressbeh_epoch.jl"
# for (key, value) in results["stat_dict"]
#     # value["predictions"] = Float32.(value["predictions"])
#     value["residuals"] = Float32.(value["residuals"])
#     value["accuracy"] = Float32.(value["accuracy"])
# end

# serialize(joinpath(opt["output_folder"], "stat_dict.jls"), results["stat_dict"])
# serialize(joinpath(opt["output_folder"], "predictions_df.jls"), results["predictions_df"])
#;pushover-cli "Finished regressbeh_epoch.jl"
