# Supplementary material for: Hippocampal–Prefrontal Communication Subspaces Align with Behavioral and Network Patterns in a Spatial Memory Task
Source: eNeuro. 2025 Sep 18;12(9):ENEURO.0336-24.2025. doi: 10.1523/ENEURO.0336-24.2025 (PMC12463551; doi:10.1523/ENEURO.0336-24.2025)
Supplement: Extended Data 1 — Download Extended Data 1, ZIP file. [file eneuro-12-ENEURO.0336-24.2025-s006.zip › BNPCS/Notebooks/julia/epochal/regressbeh_epoch_glm.jl]

# regressbeh_epoch_glmjl.jl
using PyCall, GLM, DataFrames, Serialization, SearchSortedNearest, Infiltrator
using Suppressor: @suppress
include("/Volumes/MATLAB-Drive/Shared/Notebooks/julia/regess_funcs.jl")
include("/Volumes/MATLAB-Drive/Shared/Notebooks/julia/epochal/glm_epoch_helper_funcs.jl")
# Options dictionary
opt = Dict(
    "animals" => ["JS21", "JS15", "JS14", "ZT2", "JS17", "JS13", "ER1"],
    "percent_samples" => 0.8,
    "overwrite" => false,
    "skipturingglm" => false,
    "epochfilter" => [2, 4, 6, 12, 14, 16],
    "folder" => "/Volumes/MATLAB-Drive/Shared/figures/midpattern=true/data/",
    "output_folder" => "/Volumes/MATLAB-Drive/Shared/figures/midpattern=true/data/epoch/glm_only",
    "behavior_names" => [
        "vel",
        "lindist",
        "accel",
        "trajbound",
        "leftright",
        "rewarded",
        "futureRewarded",
        "previousRewarded",
        "idphi",
        "future",
        "headdir",
    ],
)
if !isdir(opt["output_folder"])
    mkdir(opt["output_folder"])
end
if !isdir(joinpath(opt["output_folder"], "summary"))
    mkdir(joinpath(opt["output_folder"], "summary"))
end
if !isdir(opt["folder"])
    mkdir(opt["folder"])
end
global results = init_results(opt["output_folder"])
if isempty(results["stat_dict"])
    results["stat_dict"] = Dict{Tuple{String,String,Int,String},Any}()
end
if !haskey(results, "stat_dict_train") || isempty(results["stat_dict_train"])
    results["stat_dict_train"] = Dict{Tuple{String,String,Int,String},Any}()
end

animal = first(opt["animals"])
global animal = first(opt["animals"])
@showprogress "animal" for animal in opt["animals"] # LOOP
    all_hypothetical_keys = [
        (animal, behavior, epoch) for behavior in opt["behavior_names"],
        epoch in opt["epochfilter"]
    ]
    # check if all keys are already processed
    all_hypothetical_keys_in_models_dict =
        all([key in keys(results["stat_dict"]) for key in all_hypothetical_keys])
    all_hypothetical_keys_in_models_dict &= opt["overwrite"]
    if all_hypothetical_keys_in_models_dict
        continue
    end
    global data
    current_data_match = isdefined(Main, :data) && data["animal"] == animal
    if !current_data_match
        global data = get_dataset(animal)
    end
    segmented_data = segment_by_epochs(TopLevel(), data)
    behavior = first(opt["behavior_names"])
    global behavior
    @showprogress "Behavior" for behavior in opt["behavior_names"] # LOOP
        # Setup the epoch related variables
        epochproccount = 0
        global epoch, epoch_data
        (epoch, epoch_data) = first(segmented_data)
        global epochproccount = 0
        for (epoch, epoch_data) in segmented_data # LOOP
            epochproccount += 1
            try
                @info "engaging with $(animal) $(behavior) epoch:$(epoch)"
                display(behavior)
                df = get_df(
                    epoch_data["behavior_dict"],
                    epoch_data["df_R"],
                    epoch_data["df_Ru"];
                    behavior = behavior,
                )
                global predictors = Symbol.(vcat(names(df_R), names(df_Ru)))
                if isempty(df)
                    continue
                end
                # Get inds
                if (animal, behavior, epoch) ∉ keys(results["inds_dict"])
                    println("Not found in inds_dict")
                    println("Sampling rows for $(animal) $(behavior)")
                    inds = rand(
                        1:size(df, 1),
                        opt["percent_samples"] * size(df, 1) |> round |> Int,
                    )
                    results["inds_dict"][animal, behavior, epoch] = inds
                else
                    println("Using existing rows for $(animal) $(behavior)")
                    inds = results["inds_dict"][animal, behavior, epoch]
                end
                test_indices = get_test_indices(inds, size(df, 1))
                # -------- BEGINNING OF TRAINING ----------
                df_test = df[test_indices, :]
                df = df[inds, :]
                # Behavior uninteresting?
                if length(unique(df.Behavior)) == 1
                    continue
                end
                # Fit behaviors
                target_behavior = df[:, :Behavior]
                global model, formula_expr, init_vals, svm_model, cast_behavior =
                    init_cond_behavior(target_behavior, predictors)
                target_behavior = convert(Vector{cast_behavior}, target_behavior)
                # Cast all other df columns to Float32
                for col in df[!, Not(:Behavior)] |> names
                    df[!, col] = convert(Vector{Float32}, df[!, col])
                end
                #           # Fit GLM model using GLM.jl
                #           println("Fitting GLM for $(animal) $(behavior) using GLM.jl" *
                # " with formula: $formula_expr" * " and model: $model")
                #           fm = eval(formula_expr)
                #           link = model == Normal ? GLM.IdentityLink() : GLM.canonicallink(model())
                #           glm_model = glm(fm, df, model(), link)
                #           results["models_dict"][animal, behavior, epoch] = glm_model
                # Compute statistics and predictions
                glm_model = results["models_dict"][animal, behavior, epoch]
                for paramset in ("all", "R", "Ru")
                    train, test = (copy(df), copy(df_test))
                    if paramset == "R"
                        train[:, Not([names(df_R); "Behavior"])] .= 0
                        test[:, Not([names(df_R); "Behavior"])] .= 0
                    elseif paramset == "Ru"
                        train[:, Not([names(df_Ru); "Behavior"])] .= 0
                        test[:, Not([names(df_Ru); "Behavior"])] .= 0
                    end
                    println(
                        "Predicting TRAIN stats for $(animal) $(behavior) $(epoch) $(paramset)",
                    )
                    @time glm_dat_train = predict_and_compute_stats_v2(glm_model, train)
                    println(
                        "Predicting TEST stats for $(animal) $(behavior) $(epoch) $(paramset)",
                    )
                    @time glm_dat = predict_and_compute_stats_v2(glm_model, test)
                    results["stat_dict"][animal, behavior, epoch, paramset] = glm_dat
                    results["stat_dict_train"][animal, behavior, epoch, paramset] =
                        glm_dat_train
                end
                @info "Finished fitting GLM for $(animal) $(behavior) $(epoch)"
            catch exception
                printstyled(stderr, "Caught exception: $exception", color = :red)
                sleep(0.5)
                @exfiltrate
            end
        end # for (epoch, epoch_data) in segmented_data
    end # for behavior in opt["behavior_names"]
    save_dicts(
        opt["output_folder"],
        results,
        ["models_dict", "inds_dict", "stat_dict", "stat_dict_train"],
    )
end # for animal in opt["animals"]

results["predictions_df"] = DataFrame()

(key, glm_dat) = results["stat_dict"] |> first
global data = Dict{String,Any}()
for (key, glm_dat) in sort(results["stat_dict"])
    @show key
    (animal, behavior, epoch, paramset) = key
    @unpack (accuracy, r2, mse, predictions, prec, rec, f1_score, prec0, rec0, f1_score0) =
        glm_dat
    predictions = vec(mean(predictions, dims = 2))
    if !haskey(data, "animal") || animal != data["animal"]
        global data = get_dataset(animal)
    end
    segmented_data = segment_by_epochs(TopLevel(), data)
    epoch_data = segmented_data[epoch]
    df = get_df(
        epoch_data["behavior_dict"],
        epoch_data["df_R"],
        epoch_data["df_Ru"];
        behavior = behavior,
    )
    # Get test indices
    inds = results["inds_dict"][animal, behavior, epoch]
    test_indices = get_test_indices(inds, size(df, 1))

    # Get time values
    time = uv_time[test_indices]
    df_test = df[test_indices, :]
    actual = df_test[:, :Behavior]

    # Create prediction DataFrame
    pred_df = DataFrame(
        animal = repeat([animal], length(test_indices)),
        behavior = repeat([behavior], length(test_indices)),
        epoch = repeat([epoch], length(test_indices)),
        time = time,
        actual = actual,
        predicted = predictions,
        n_sample = repeat([length(test_indices)], length(test_indices)),
        accuracy = repeat([accuracy], length(test_indices)),
        r2 = repeat([r2], length(test_indices)),
        mse = repeat([mse], length(test_indices)),
        precision = repeat([prec], length(test_indices)),
        recall = repeat([rec], length(test_indices)),
        f1_score = repeat([f1_score], length(test_indices)),
        paramset = repeat([paramset], length(test_indices)),
        f1_score0 = repeat([f1_score0], length(test_indices)),
        precision0 = repeat([prec0], length(test_indices)),
        recall0 = repeat([rec0], length(test_indices)),
    )

    # Append to results DataFrame
    append!(results["predictions_df"], pred_df, cols = :union)
end

@assert !all(isnan.(results["predictions_df"].f1_score0)) "All f1_score0 are NaN"

# Let's label each replicate in the predictions_df
predictions_df = results["predictions_df"]
Base.transpose(x::Matrix{String}) = reshape(x, 1, :)
predictions_df[!, "isclassification"] =
    in.(
        predictions_df.behavior,
        [[
            "trajbound",
            "leftright",
            "rewarded",
            "futureRewarded",
            "previousRewarded",
            "future",
        ]],
    )
sort!(predictions_df, [:animal, :behavior, :epoch, :time])
# Get the first time sample of each group
stat_df =
    groupby(predictions_df, [:animal, :behavior, :epoch, :paramset]) |> collect .|> eachrow .|> first
results["stat_df"] = stat_df = DataFrame(stat_df)
save_dicts(opt["output_folder"], results, ["predictions_df", "stat_dict"])

drop_behaviors = ["future", "futureRewarded"]
stat_df = filter(row -> !(row["behavior"] in drop_behaviors), stat_df)
# Let's make an f1_difference column that reps how well system is predicting 
# a 1 versus a 0
stat_df.f1_difference = stat_df.f1_score .- stat_df.f1_score0

# Let's now plot the r2 per animal, behavior, and epoch
@pyimport seaborn as sns
@pyimport pandas as pd
@pyimport matplotlib.pyplot as plt
sns.set_style("whitegrid")
sns.set_context("talk")
non_class_pd = DataFrame(filter(y -> !y["isclassification"] == true, eachrow(stat_df)))
class_pd = DataFrame(filter(y -> y["isclassification"] == true, eachrow(stat_df)))

stat_df_pd_class = pd.DataFrame(Matrix(class_pd), columns = names(class_pd))
stat_df_pd_non_class = pd.DataFrame(Matrix(non_class_pd), columns = names(non_class_pd))

### ANIMAL ###

p = sns.FacetGrid(stat_df_pd_non_class, col = "behavior", hue = "animal", col_wrap = 3, height = 4)
p.map(sns.lineplot, "epoch", "r2")
p.add_legend()
p.set_axis_labels("Epoch", "R2")
p.set(ylim = (0, 1))
p.fig.savefig(joinpath(opt["output_folder"], "epochal_r2_continuous.png"))
p.fig.savefig(joinpath(opt["output_folder"], "epochal_r2_continuous.svg"))
p = sns.FacetGrid(stat_df_pd_class, 
                  col = "behavior", hue = "animal", col_wrap = 3, height = 4)
p.map(sns.lineplot, "epoch", "r2")
p.add_legend()
p.set_axis_labels("Epoch", "R2")
p.set(ylim = (0, 1))
p.fig.savefig(joinpath(opt["output_folder"], "epochal_r2_discrete.png"))
p.fig.savefig(joinpath(opt["output_folder"], "epochal_r2_discrete.svg"))

p = sns.FacetGrid(
    (stat_df_pd_class.dropna(subset = ["f1_score"])),
    col = "behavior",
    hue = "animal",
    col_wrap = 3,
    height = 4,
)
p.map(sns.lineplot, "epoch", "f1_score")
p.add_legend()
p.set_axis_labels("Epoch", "F1 Score")
p.set(ylim = (0.4, 1))
p.fig.sup_title("F1 Score")
p.fig.savefig(joinpath(opt["output_folder"], "epochal_f1_score.png"))
p.fig.savefig(joinpath(opt["output_folder"], "epochal_f1_score.svg"))

p = sns.FacetGrid(
    (stat_df_pd_class.dropna(subset = ["recall"])),
    col = "behavior",
    hue = "animal",
    col_wrap = 3,
    height = 4,
)
p.map(sns.lineplot, "epoch", "recall")
p.add_legend()
p.set_axis_labels("Epoch", "Recall")
p.set(ylim = (0.4, 1))
p.fig.savefig(joinpath(opt["output_folder"], "epochal_recall.png"))
p.fig.savefig(joinpath(opt["output_folder"], "epochal_recall.svg"))

p = sns.FacetGrid(
    (stat_df_pd_class.dropna(subset = ["precision"])),
    col = "behavior",
    hue = "animal",
    col_wrap = 3,
    height = 4,
)
p.map(sns.lineplot, "epoch", "precision")
p.add_legend()
p.set_axis_labels("Epoch", "Precision")
p.set(ylim = (0.4, 1))
p.fig.savefig(joinpath(opt["output_folder"], "epochal_precision.png"))
p.fig.savefig(joinpath(opt["output_folder"], "epochal_precision.svg"))

using DataFramesMeta
sd = @subset(stat_df_class, :isclassification .== true)
plot(
    sd.f1_score,
    sd.f1_score0,
    seriestype = :scatter,
    legend = true,
    group = sd.behavior,
    xlabel = "F1 Score",
    ylabel = "F1 Score0",
    markersize = 2,
)
savefig(joinpath(opt["output_folder"],
                 "f1_score_vs_f1_score0_per_behavior.png"))

class_behaviors = @subset(stat_df, :isclassification .== true).behavior |> unique |> collect
class_groups = ["epoch", "animal", "paramset"]
(behavior_set, group) = first(Iterators.product(class_behaviors, class_behaviors))
for (behavior_set, group) in Iterators.product(class_behaviors, class_groups)
    local sd = subset(
        stat_df,
        :isclassification => x -> x .== true,
        :behavior => x -> x .== behavior_set,
    )
    plot(
        sd.f1_score,
        sd.f1_score0;
        seriestype = :scatter,
        legend = true,
        group = sd[!, group],
        xlabel = "F1 Score",
        ylabel = "F1 Score0",
        markersize = 5,
    )
    savefig(
        joinpath(
            opt["output_folder"],
            "f1_score_vs_f1_score0_set=$(behavior_set)_group=$(group).png",
        ),
    )
    savefig(
        joinpath(
            opt["output_folder"],
            "f1_score_vs_f1_score0_set=$(behavior_set)_group=$(group).svg",
        ),
    )
end

# Do the same for f1_score0
p = sns.FacetGrid(
    (stat_df_pd_class.dropna(subset = ["f1_score0"])),
    col = "behavior",
    hue = "animal",
    col_wrap = 3,
    height = 4,
)
p.map(sns.lineplot, "epoch", "f1_score0")
p.add_legend()
p.set_axis_labels("Epoch", "F1 Score0")
p.set(ylim = (0.4, 1))
p.fig.suptitle("F1 Score0")
p.fig.savefig(joinpath(opt["output_folder"], "epochal_f1_score0.png"))
p.fig.savefig(joinpath(opt["output_folder"], "epochal_f1_score0.svg"))

# Do the same for f1_difference
p = sns.FacetGrid(
    (stat_df_pd_class.dropna(subset = ["f1_difference"])),
    col = "behavior",
    hue = "animal",
    col_wrap = 3,
    height = 4,
)
p.map(sns.lineplot, "epoch", "f1_difference")
p.add_legend()
p.set_axis_labels("Epoch", "ΔF1")
# p.set(ylim=(0.4, 1))
p.fig.suptitle("\$Delta\$ F1")
p.fig.savefig(joinpath(opt["output_folder"], "epochal_f1_difference.png"))
p.fig.savefig(joinpath(opt["output_folder"], "epochal_f1_difference.svg"))

# Plot the r2 of rewarded
for behavior in class_behaviors
    pd_r2_rew = DataFrame(filter(y -> y["behavior"] == behavior, eachrow(stat_df)))
    pd_r2_rew = pd.DataFrame(Matrix(pd_r2_rew), columns = names(pd_r2_rew))
    p = sns.FacetGrid(pd_r2_rew, col = "animal", hue = "animal", col_wrap = 3, height = 4)
    p.map(sns.lineplot, "epoch", "r2")
    p.savefig(joinpath(opt["output_folder"], "epochal_r2_$behavior.png"))
    p.savefig(joinpath(opt["output_folder"], "epochal_r2_$behavior.svg"))
end

###

# Open each figure with xdg-open
@suppress begin
    run(`xdg-open $(joinpath(opt["output_folder"], "epochal_r2.png"))`)
    run(`xdg-open $(joinpath(opt["output_folder"], "epochal_f1_score.png"))`)
    run(`xdg-open $(joinpath(opt["output_folder"], "epochal_f1_score0.png"))`)
    run(`xdg-open $(joinpath(opt["output_folder"]))`)
end
plt.show()

using DataFramesMeta, PyCall

# Define behaviors and groups
class_behaviors = @subset(stat_df, :isclassification .== true).behavior |> unique |> collect
class_groups = ["epoch"]


###  SUMMARIZE OVER ALL ANIMALS #####

# Function to plot and save figures
function plot_and_save(data::DataFrame, measure, filename)
    # Convert to pandas DataFrame
    pd_data = pd.DataFrame(Matrix(data), columns=names(data))
    pd_data = pd_data.dropna(subset=[measure])
    if pd_data.size == 0
        @warn "No data for $(measure), skipping"
        return
    end
    try
        p = sns.FacetGrid(pd_data, col="behavior", col_wrap=3, height=4,
                          hue="paramset")
        p.map(sns.lineplot, "epoch", measure, ci="sd")  # Use ci="sd" for standard error
        p.add_legend()
        p.set_axis_labels("Epoch", measure)
        p.set(ylim=(0, 1))  # Adjust ylim as needed
        p.fig.suptitle(measure)
        p.fig.savefig(joinpath(opt["output_folder"], "summary", 
                               filename * ".png"))
        p.fig.savefig(joinpath(opt["output_folder"], "summary", 
                               filename * ".svg"))
    catch
        @infiltrate
    end
    nothing
end

# Plot for each measure
(isclass, measure) = first(Iterators.product((true, false), 
    ["r2", "f1_score", "f1_score0", "f1_difference", "recall", "precision"]))
for (isclass, measure) in Iterators.product((true, false), 
    ["r2", "f1_score", "f1_score0", "f1_difference", "recall", "precision"])
    # Filter data for classification and average across animals
    type = isclass ? "classification" : "regression"
    @info "Plotting $(measure) for $(type)"
    data = @subset(stat_df, :isclassification .== isclass) #|>
           # groupby([:behavior, :epoch]) |>
           # combine(:animal => mean)
    # Plot and save
    filename = "$(type)_" * "epochal_" * measure * "_mean_se"
    plot_and_save(data, measure, filename)
end
