# Supplementary material for: Hippocampal–Prefrontal Communication Subspaces Align with Behavioral and Network Patterns in a Spatial Memory Task
Source: eNeuro. 2025 Sep 18;12(9):ENEURO.0336-24.2025. doi: 10.1523/ENEURO.0336-24.2025 (PMC12463551; doi:10.1523/ENEURO.0336-24.2025)
Supplement: Extended Data 1 — Download Extended Data 1, ZIP file. [file eneuro-12-ENEURO.0336-24.2025-s006.zip › BNPCS/Notebooks/julia/explore_allthree.jl]

using ProgressMeter
using ImageFiltering: imfilter, Kernel
using TuringGLM, MixedModels
using Turing
using CategoricalArrays
using GLM
# regressbeh_epoch.jl
using PyCall, GLM, DataFrames, Serialization, SearchSortedNearest, Infiltrator
using DataStructures
using Metrics: r2_score
import PlotThemes
using StatsBase
import Plots: theme, savefig
theme(:dracula)
include("/Volumes/MATLAB-Drive/Shared/Notebooks/julia/regess_funcs.jl")
m(x) = Missings.disallowmissing(x)

opt = Dict(
    "n_chains" => 16,
    "animals" => ["JS21", "JS15", "JS14", "ZT2", "JS17", "JS13", "ER1"],
    "n_samples" => 100,
    # "numsamprow" => 50_000,
    "percent_samples" => 0.8,
    "overwrite" => false,
    "skipturingglm" => false,
    "epochfilter" => [2, 4, 6, 12, 14, 16],
    "folder" => "/Volumes/MATLAB-Drive/Shared/figures/midpattern=true/data/",
    "output_folder" => "/Volumes/MATLAB-Drive/Shared/figures/midpattern=true/data/allthree/",
    "behavior_names" => [
        "vel",
        "lindist",
        "accel",
        "trajbound",
        "leftright",
        "rewarded",
        "futureRewarded",
        "previousRewarded",
        "idphi",
        "future",
        "headdir",
    ],
)


# Define frequency bands globally
bands = OrderedDict(
    "delta" => (0.5, 4.0),
    "theta" => (6.0, 12.0),
    "beta" => (13.0, 30.0),
    "low_gamma" => (30.0, 50.0),
    "mid_gamma" => (50.0, 80.0),
    "high_gamma" => (80.0, 100.0),
    "epsilon" => (100.0, 120.0),
    "ripple" => (120.0, 160.0),
)
if !isdir(opt["output_folder"])
    mkdir(opt["output_folder"])
end
if !isdir(opt["folder"])
    mkdir(opt["folder"])
end
#;pushover-cli "Starting regressbeh_epoch.jl"

# ----------------
# HELPER FUNCTIONS
# ----------------
begin
    function get_dataset(animal::String)
        # Define file paths
        cca_filepath = "/Volumes/MATLAB-Drive/Shared/figures/midpattern=true/data/$(animal)_coherence_true.mat"
        efizz_filepath = "/Volumes/MATLAB-Drive/Shared/SingleDayExpt/$(animal)_direct/$(animal)spectralBehavior.mat"

        # Read CCA data
        print("Reading CCA data...")
        cca_mat = matread(cca_filepath)
        println("...done")

        # Extract CCA variables
        U = cca_mat["U"]
        V = cca_mat["V"]
        R = @. (U + V) / sqrt(2)
        Ru = @. (U - V) / sqrt(2)
        uv_time = cca_mat["uv_time"]
        spikeRateMatrix = Matrix(cca_mat["spikeRateMatrix"]')
        spikeRateMatrix_time = cca_mat["srm_time"][:]

        # Read efizz data
        print("Reading efizz data...")
        efizz_mat = matread(efizz_filepath)
        println("...done")

        # Extract and process efizz variables
        efizz = efizz_mat["efizz"]
        efizz["phi_cos"] = cos.(efizz["phi"])
        efizz["phi_sin"] = sin.(efizz["phi"])
        efizz_var_to_use = ["S1", "S2", "Cavg", "wpli_avg", "phi_cos", "phi_sin"]
        # For each of these, let's pass a gaussian filter over the data to match
        # the smoothing of behavior resolution
        for field in efizz_var_to_use
            # Smooth with a 13 x 5 gaussian kernel over a
            # 343e3 x 274 matrix
            efizz[field] = imfilter(efizz[field], Kernel.gaussian((3, 0.5)))
        end
        efizz_time = vec(efizz["t"])
        use_condensed = true

        condensed_efizz = if use_condensed
            compute_band_means_for_efizz(efizz)
        else
            efizz
        end

        # Interpolate efizz data to match CCA time
        time_indices = searchsortednearest.([efizz_time], uv_time)
        interpolated_efizz = Dict()
        println("Interpolating efizz data...")
        for field in efizz_var_to_use
            field_data = condensed_efizz[field]
            if size(field_data, 1) != length(efizz_time)
                println("Mismatch in dimensions for field: $field")
                continue
            end
            tmp = field_data[time_indices, :]
            if typeof(tmp) <: Array{<:Complex}
                tmp = real.(tmp)
            elseif typeof(tmp) <: Complex
                tmp = real(tmp)
            end
            if size(tmp, 1) == 1
                tmp = tmp[1, :, :]
            end
            interpolated_data = tmp
            interpolated_efizz[field] = interpolated_data
        end

        # Construct dataframes
        println("Constructing dataframes...")
        df_R = DataFrame(R[:, 1:10], :auto)
        df_Ru = DataFrame(Ru[:, 1:10], :auto)
        rename!(df_R, [Symbol("R_", i) for i = 1:size(df_R, 2)])
        rename!(df_Ru, [Symbol("Ru_", i) for i = 1:size(df_Ru, 2)])

        df_efizz = DataFrame()
        for field in efizz_var_to_use
            field_data = interpolated_efizz[field]
            for freq_idx = 1:size(field_data, 2)
                if use_condensed
                    column_name = Symbol("$(field)_$(collect(keys(bands))[freq_idx])")
                else
                    column_name = Symbol("$(field)_freq$(freq_idx)")
                end
                tmp = field_data[:, freq_idx]
                if typeof(tmp) <: Complex || typeof(tmp) <: Vector{Complex}
                    field_data[:, freq_idx] = real.(field_data[:, freq_idx])
                end
                if any(isnan, field_data[:, freq_idx])
                    field_data[:, freq_idx] = fill(0.0, size(field_data[:, freq_idx]))
                end
                df_efizz[!, column_name] = field_data[:, freq_idx]
            end
        end

        # Preprocess efizz dataframe
        df_efizz = convert_complex_to_real!(df_efizz)
        df_efizz = preprocess_dataframe!(df_efizz, zscore_all = true)

        # Extract behavior data (modify this section based on your data structure)
        behavior_dict = cca_mat["behavior_dict"]
        behavior_time = vec(pop!(behavior_dict, "time"))
        pop!(behavior_dict, "X")
        pop!(behavior_dict, "Y")

        # Interpolate behavior data to match CCA time
        time_indices = searchsortednearest.([behavior_time], vec(uv_time))
        for behavior in keys(behavior_dict)
            behavior_data = vec(behavior_dict[behavior])
            if length(behavior_time) != length(behavior_data)
                println("Mismatch in dimensions for behavior: $behavior")
                continue
            end
            interpolated_behavior = behavior_data[time_indices]
            behavior_dict[behavior] = interpolated_behavior
        end

        # Combine data into a single dictionary
        data = (;
            U,
            V,
            R,
            Ru,
            uv_time,
            spikeRateMatrix,
            behavior_dict,
            df_R,
            df_Ru,
            df_efizz,
            animal,
        )
        return Dict(String.(keys(data)) .=> values(data))
    end

    function StatsBase.aic(model::Turing.DynamicPPL.Model, chain::MCMCChains.Chains)
        log_lik_approx = mean(logpdf(chain, data))
        aic = 2 * length(model.parameters) - 2 * log_lik_approx
    end

    function StatsBase.bic(model::Turing.DynamicPPL.Model, chain::MCMCChains.Chains)
        log_lik_approx = mean(logpdf(chain, data))
    end


end

RESULTS = if isfile(joinpath(opt["output_folder"], "RESULTS.jls"))
    deserialize(joinpath(opt["output_folder"], "RESULTS.jls"))
else
    Dict()
end

# Specify epoch, behavior, and efizz variable
animals = ["JS21", "JS17", "ZT2", "JS15", "JS14", "JS13"]
behaviors = ["vel", "lindist", "idphi"]
epochs = [2, 4, 6, 10, 12, 14] # Change this to your desired epoch
behavior = "vel" # Change this to your desired behavior
efizz_var = "S1_theta" # Change this to your desired efizz variable
animal = "JS17" # Change this to your desired animal
comp = "R_1"
BINS = 3
LABELS = ["low", "med", "high"]
formulas = Dict(
    :main => @formula(R_comp ~ 1 + efizz + beh + efizz * beh),
    :rev => @formula(R_comp ~ 1 + beh + efizz + efizz * beh),
    :beh => @formula(R_comp ~ 1 + beh),
    :efizz => @formula(R_comp ~ 1 + efizz),
)
mixed_forumlas = Dict(
    :mm_beh => @formula(R_comp ~ 1 + beh + (1 | efizz_binned)),
    :mm_efizz => @formula(R_comp ~ 1 + efizz + (1 | beh_binned)),
    :mm_eb => @formula(R_comp ~ 1 + efizz | beh_binned),
    :mm_be => @formula(R_comp ~ 1 + beh | efizz_binned),
)
global (animal, comp, behavior, epoch) =
    ((Iterators.product(animals, ["R_1", "R_2", "R_3"], behaviors, epochs)) |> collect)[end - 1]
global animal, comp, behavior
combos = (Iterators.product(animals, ["R_1",], behaviors, epochs)|>collect)
combos = sort(combos[:])
@showprogress "Components" for (cnt, (animal, comp, behavior, epoch)) in 
                                                enumerate(combos)
    @info "Processing $animal $comp $behavior"
    global key = (animal, comp, behavior, epoch)
    global settings_string = "epoch_$(epoch)_behavior_$(behavior)_efizz_$(efizz_var)_animal_$(animal)_bins_$(BINS)_comp_$(comp)"
    if haskey(RESULTS, settings_string) && !opt["overwrite"]
        @info "Skipping $settings_string"
        continue
    else
	@info "Processing $settings_string"
    end
    # Extract relevant data
    # try
        global data
        if cnt > length(RESULTS)
            @assert data !== nothing
        end
        if !isdefined(Main, :data) ||
           data === nothing ||
           !haskey(data, "animal") ||
           data["animal"] != animal
	    @info "Getting dataset for $animal"
	    global data = get_dataset(animal)
        end
    # catch e
    #     @warn "Error processing $animal $comp"
    #     continue
    # end
    # Split data into train and test sets
    local df = data["df_R"]
    df.R_comp = df[!, comp]
    local behavior_data = data["behavior_dict"][behavior]
    local efizz_data = data["df_efizz"][!, efizz_var]
    epoch_indices = findall(data["behavior_dict"]["epoch"] .== epoch)
    df = df[epoch_indices, :]
    behavior_data = behavior_data[epoch_indices]
    efizz_data = efizz_data[epoch_indices]
    df.efizz = efizz_data
    df.beh = behavior_data
    bins = minimum([length(unique(behavior_data)), BINS])
    lbls = []
    if bins != length(LABELS)
        if bins == 2
	    @info "Setting labels to low and high, behavior: $behavior"
	    global lbls = ["low", "high"]
        elseif bins == 1
	    @info "Skipping $settings_string"
            # continue
        else
	    @info "Setting labels to default"
            global lbls = LABELS
        end
    else
        lbls = LABELS
    end
    @assert(isdefined(Main, :labels))
    @assert(length(lbls) == bins)
    # Create a version of behavior discretized into bins
    try
        df.beh_binned = cut(behavior_data, bins, labels = lbls)
    catch e
        df.beh_binned = cut(behavior_data, bins+1, labels = lbls)
    end
    try
        df.efizz_binned = cut(efizz_data, bins, labels = lbls)
    catch e
        df.efizz_binned = cut(efizz_data, bins+1, labels = lbls)
    end
    df_train, df_test = split_data(df)
    # Define formulas dictionary
    # Create the Turing models
    models = Dict((k, turing_model(v, df_train)) for (k, v) in formulas)
    # Sample from the models
    chns = Dict((k, sample(v, NUTS(), 1000)) for (k, v) in models)
    lm_dict = Dict()
    r2_dict = Dict()
    for key in keys(formulas)
        lm_dict[key] = GLM.lm(formulas[key], df_train)
	pred = predict(lm_dict[key], df_test) |> m
        r2_dict[key] = r2_score(pred, df_test.R_comp)
    end
    # LEt's just do the beh_from_efizz model right here
    # formulas[:beh_from_efizz] = @formula(beh ~ 1 + efizz)
    # println(formulas[:beh_from_efizz])
    # lm_test  = GLM.lm(formulas[:beh_from_efizz], df_train)
    # r2(lm_test)
    # r2_train = r2_score(predict(lm_test, df_train)|>m, df_train.beh)
    # r2_test  = r2_score(predict(lm_test, df_test)|>m, df_test.beh)
    # StatsBase.cor(df_train.beh, df_train.efizz)
    # using HypothesisTests
    # cor_test = CorrelationTest(df_train.beh, df_train.efizz)
    global mm_dict = Dict()
    global aic_dict = Dict()
    global bic_dict = Dict()
    global ll_dict = Dict()
    key = first(keys(mixed_forumlas))
    for key in keys(mixed_forumlas)
        mm_dict[key] = fit(MixedModel, mixed_forumlas[key], df_train)
        ll_dict[key] = loglikelihood(mm_dict[key])
        aic_dict[key] = aic(mm_dict[key])
        bic_dict[key] = bic(mm_dict[key])
        r2_dict[key] = r2_score(predict(mm_dict[key], df_test) |> m, df_test.R_comp)
    end
    for key in keys(formulas)
        mm_dict[key] = fit(LinearModel, formulas[key], df_train)
        ll_dict[key] = loglikelihood(mm_dict[key])
        aic_dict[key] = aic(mm_dict[key])
        bic_dict[key] = bic(mm_dict[key])
	pred = predict(mm_dict[key], df_test) |> m
        r2_dict[key] = r2_score(pred, df_test.R_comp)
    end
    # Create a dataframe of all the various scalar values we've collected
    # in the various dicts
    D = [
        DataFrame([(k, v) for (k, v) in r2_dict], [:model, :r2]),
        DataFrame([(k, v) for (k, v) in ll_dict], [:model, :ll]),
        DataFrame([(k, v) for (k, v) in aic_dict], [:model, :aic]),
        DataFrame([(k, v) for (k, v) in bic_dict], [:model, :bic]),
    ]
    # Now we need to merge these dataframes
    df_scalar = reduce((x, y) -> leftjoin(x, y, on = :model), D)
    sort!(df_scalar, [:aic, :r2], rev = true)
    ## SAVE RESULTS
    # Save results into output folder
    serialize(
        joinpath(opt["output_folder"], "results_$settings_string.jls"),
        Dict(
            :chns => chns,
            :lm_dict => lm_dict,
            :r2_dict => r2_dict,
            :mm_dict => mm_dict,
            :df_scalar => df_scalar,
        ),
    )
    @info "Saved results for $settings_string"
    RESULTS[settings_string] = Dict(
        :chns => chns,
        :lm_dict => lm_dict,
        :r2_dict => r2_dict,
        :mm_dict => mm_dict,
        :df_scalar => df_scalar,
    )
    ## PLOT RESULTS
    # Plot each aic vs ll as a scatter. label the model scatter point with text
    L = ll_dict |> values |> collect
    A = aic_dict |> values |> collect
    T = collect(keys(aic_dict)) .|> string
    p = scatter(L, A, xlabel = "Log Likelihood", ylabel = "AIC")
    for i = 1:length(L)
        annotate!(L[i], A[i], T[i], fontsize = 3)
    end
    p
    plot!(xlim = (-27500, maximum(L) + 100))
    savefig(joinpath(opt["output_folder"], "aic_ll_$settings_string.png"))
    savefig(joinpath(opt["output_folder"], "aic_ll_$settings_string.pdf"))
    # Plot the chains
    P = Dict()
    for (k, v) in chns
        P[k] = plot(v)
    end
    plot((P |> values |> collect)..., size = (2000, 2000))
    savefig(joinpath(opt["output_folder"], "chains_$settings_string.png"))
    savefig(joinpath(opt["output_folder"], "chains_$settings_string.pdf"))
    P = Dict()
    (model_name, mm) = first(mm_dict)
    for (model_name, mm) in mm_dict
        # Extract predictions
        predictions = predict(mm, df_test)
        if model_name in keys(mixed_forumlas)
            formula_string = string(mixed_forumlas[model_name])
        else
            formula_string = string(formulas[model_name])
        end
        # Plot predictions vs actual values
        p = scatter(
            df_test.R_comp,
            predictions,
            xlabel = "Actual R_comp",
            ylabel = "Predicted R_comp",
            title = "Predictions for $model_name: $formula_string",
            label = "R2: $(round(r2_dict[model_name], digits=3))",
        )
        # Add a diagonal line for reference
        plot!(p, df.R_comp, df.R_comp, color = :red, linestyle = :dash, label = "y=x")
        # Display or save the plot
        display(p) # Or save the plot using savefig(p, filename)
        P[model_name] = p
    end
    plot((P |> values |> collect)..., size = (2000, 2000))
    savefig(joinpath(opt["output_folder"], "predictions_$settings_string.png"))
    savefig(joinpath(opt["output_folder"], "predictions_$settings_string.pdf"))
end
serialize(joinpath(opt["output_folder"], "RESULTS.jls"), RESULTS)
println(
    "Physical size of RESULTS on disk, GB: ",
    filesize(joinpath(opt["output_folder"], "RESULTS.jls")) / 1e9,
)


RESULTS = deserialize(joinpath(opt["output_folder"], "RESULTS.jls"))

# Function to replace any S1_theta or efizztype_band into
# efizztype-band in the string
function replace_efizz_band(key::String)
    types = ["S1", "S2", "Cavg", "wpli_avg", "phi_cos", "phi_sin"]
    bands = [
        "delta",
        "theta",
        "beta",
        "low_gamma",
        "mid_gamma",
        "high_gamma",
        "epsilon",
        "ripple",
    ]
    for t in types
        for b in bands
            key = replace(key, "$(t)_$(b)" => "$(t)-$(b)")
        end
    end
    return key
end

# Write a function that parses the variables used to construct the keys
function get_key_data(key::String)
    key = replace_efizz_band(key)
    key = replace(key, "_R_" => "_R-")
    key_data = Dict()
    for elem in Iterators.partition(split(key, "_"), 2)
        if length(elem) != 2
            break
        end
        k, v = elem
        println("k: $k, v: $v")
        if occursin("epoch", k)
            key_data[:epoch] = parse(Int, v)
        elseif occursin("behavior", k)
            key_data[:behavior] = v
        elseif occursin("efizz", k)
            key_data[:efizz] = v
        elseif occursin("animal", k)
            key_data[:animal] = v
        elseif occursin("bins", k)
            key_data[:bins] = parse(Int, v)
        elseif occursin("comp", k)
            key_data[:comp] = v
        end
    end
    return NamedTuple(key_data)
end

R = Dict(
    (get_key_data(k) => v) for (k, v) in RESULTS
)


function create_model_dataframe(R::Dict)
    # Initialize an empty DataFrame
    df = []

    # Iterate through each key-value pair in R
    for (key, value) in R
        # Extract relevant data from the value dictionary
        r2_dict = value[:r2_dict]
        df_scalar = value[:df_scalar]

        # Create a temporary DataFrame for this key
        df_temp = DataFrame(
            model = collect(keys(r2_dict)),
            r2 = collect(values(r2_dict)),
        )

        # Merge with scalar values, making column names unique
        df_temp = leftjoin(df_temp, df_scalar, on = :model, makeunique = true)

        # Add key information as columns
        for field in keys(key)
            df_temp[!, field] .= key[field]
        end

        # Append to the main DataFrame
	push!(df, df_temp)
    end
    df = vcat(df...)

    return df
end

model_name_dict = Dict(
    "main" => "Main Model: R_comp ~ efizz + beh + efizz * beh",
    "rev" => "Reversed Model: R_comp ~ beh + efizz + efizz * beh",
    "beh" => "Behavior-Only Model: R_comp ~ beh",
    "efizz" => "Efizz-Only Model: R_comp ~ efizz",
    "mm_beh" => "Mixed Model: R_comp ~ beh + (1 | efizz_binned)",
    "mm_efizz" => "Mixed Model: R_comp ~ efizz + (1 | beh_binned)",
    "mm_eb" => "Mixed Model: R_comp ~ efizz | beh_binned",
    "mm_be" => "Mixed Model: R_comp ~ beh | efizz_binned",
)
model_eq_dict = Dict(
    "main" => "R_comp ~ efizz + beh + efizz * beh",
    "rev" => " R_comp ~ beh + efizz + efizz * beh",
    "beh" => " R_comp ~ beh",
    "efizz" => "R_comp ~ efizz",
    "mm_beh" => "R_comp ~ beh + (1 | efizz_binned)",
    "mm_efizz" => "R_comp ~ efizz + (1 | beh_binned)",
    "mm_eb" => " R_comp ~ efizz | beh_binned",
    "mm_be" => " R_comp ~ beh | efizz_binned",
)
model_functional_name_dict = Dict(
    "main" => "Combined Model: 1 + Efizz + Behavior + Efizz*Behavior",
    "rev" => "Reversed Combined Model",
    "beh" => "Behavior Model",
    "efizz" => "Efizz Model",
    "mm_beh" => "Mixed Model: 1 + Efizz + 1|Behavior",
    "mm_efizz" => "Mixed Model: 1 + Behavior + 1|Efizz",
    "mm_eb" => "Mixed Model: 1 + Efizz | Behavior",
    "mm_be" => "Mixed Model: 1 + Behavior | Efizz",
)
model_types = Dict(
    "main" => "Both",
    "rev" => "Both",
    "beh" => "Pure Behavior",
    "efizz" => "Pure Efizz",
    "mm_beh" => "Both",
    "mm_efizz" => "Both",
    "mm_eb" => "Both",
    "mm_be" => "Both",
)

dfR = create_model_dataframe(R)

# Annotate the our dataframe
dfR[!, :fmodel] = map(x -> model_name_dict[string(x)], dfR.model)
# dfR[!, :fmodel] = CategoricalArray(dfR.fmodel)
dfR = sort(dfR, :r2, rev = true)
dfR[!, :imodel] = map(x -> model_functional_name_dict[string(x)], dfR.model)
dfR[!, :emodel] = map(x -> model_eq_dict[string(x)], dfR.model)
# dfR[!, :imodel] = CategoricalArray(dfR.imodel)
# Let's add a mixed model column
dfR[!, :mixed] = map(x -> x in keys(mixed_forumlas), dfR.model)
# Let's add a column that signifies if a model contains both beh and efizz influences
dfR[!, :both] = map(x -> occursin("beh", string(x)) && occursin("efizz", string(x)), dfR.model)
# combine the info
dfR[!, :type] = map(x -> model_types[string(x)], dfR.model)
dfR  = filter(x -> x[:model] != :rev, dfR)
dfR1 = filter(x -> x[:comp] == "R-1", dfR)
if !isdir(joinpath(opt["output_folder"], "summary"))
    mkdir(joinpath(opt["output_folder"], "summary"))
end


using PyCall
@pyimport seaborn as sns
@pyimport pandas as pd
@pyimport matplotlib.pyplot as plt
# Convert the Julia DataFrame to a Pandas DataFrame
df_pandas = pd.DataFrame(Matrix(dfR1), columns=names(dfR1))
# Create the bar graph using Seaborn
fig, axs = plt.subplots(2,1)
for (i, field, name) in zip(1:2, ["r2", "aic"], ["R2", "AIC"])
    ax=axs[i]
    sns.barplot(x = "imodel", y = field, data = df_pandas,
                    hue="type", palette="viridis",
                    dodge=false, ax=ax)
    # fig.set_xticklabels(fig.get_xticklabels(), rotation=45, horizontalalignment='right')
    if field == "r2"
        ax.set_ylim(0, 1)
    end
    if field == "aic"
        minaic = minimum(df_pandas[field])
        ax.set_ylim(minaic, maximum(df_pandas[field]) + std(df_pandas[field]))
    end
    if i == 1
        # turn off xticklabels
        ax.set_xticklabels([])
    end
    ax.set_title(name)
    for tick in ax.get_xticklabels()
        tick.set_rotation(45)
        tick.set_horizontalalignment("right")
    end
end
fig.subplots_adjust(bottom=0.3, left=0.3, hspace=0.5)
fig.savefig(joinpath(opt["output_folder"],  "summary","model_comparison.png"))
fig.savefig(joinpath(opt["output_folder"],  "summary","model_comparison.pdf"))

using PyCall
@pyimport seaborn as sns
@pyimport pandas as pd
@pyimport matplotlib.pyplot as plt
# Convert the Julia DataFrame to a Pandas DataFrame
df_pandas = pd.DataFrame(Matrix(dfR1), columns=names(dfR1))
# Create the bar graph using Seaborn
fig, axs = plt.subplots(2,1)
for (i, field, name) in zip(1:2, ["r2", "aic"], ["R2", "AIC"])
    ax=axs[i]
    sns.barplot(x = "imodel", y = field, data = df_pandas,
                    hue="behavior", palette="viridis",
                    dodge=false, ax=ax)
    # fig.set_xticklabels(fig.get_xticklabels(), rotation=45, horizontalalignment='right')
    if field == "r2"
        ax.set_ylim(0, 1)
    end
    if field == "aic"
        minaic = minimum(df_pandas[field])
        ax.set_ylim(minaic, maximum(df_pandas[field]) + std(df_pandas[field]))
    end
    if i == 1
        # turn off xticklabels
        ax.set_xticklabels([])
    end
    ax.set_title(name)
    for tick in ax.get_xticklabels()
        tick.set_rotation(45)
        tick.set_horizontalalignment("right")
    end
end
fig.subplots_adjust(bottom=0.3, left=0.3, hspace=0.5)
fig.savefig(joinpath(opt["output_folder"],  "summary","model_comparison_hue_by_behavior.png"))
fig.savefig(joinpath(opt["output_folder"],  "summary","model_comparison_hue_by_behavior.pdf"))


using PyCall
@pyimport seaborn as sns
@pyimport pandas as pd
@pyimport matplotlib.pyplot as plt
# Convert the Julia DataFrame to a Pandas DataFrame
# Create the 2x3 subplot using Seaborn, for each 'behavior' and metric
unique_behaviors = unique(df_pandas["behavior"])
fig, axs = plt.subplots(2, 3, figsize=(15, 10))  # 2 rows for behaviors, 3 columns for metrics
for (i, behavior) in enumerate(unique_behaviors)
    for (j, (field, name)) in enumerate(zip(["r2", "aic"], ["R2", "AIC"]))
        dfR1sub = filter(x -> x[:comp] == "R-1" && x[:behavior] == behavior, dfR)
        pdf = pd.DataFrame(Matrix(dfR1sub), 
                           columns=names(dfR1sub))
        ax = axs[j,i]
        sns.barplot(x = "imodel", y = field, data = pdf,
                    hue="type", palette="viridis", dodge=false, ax=ax)
        ax.set_title(name * " for behavior " * behavior)
        if field == "r2"
            ax.set_ylim(0, 1)
        end
        if field == "aic"
            minaic = minimum(pdf[field])
            ax.set_ylim(minaic, maximum(pdf[field]) + std(pdf[field]))
        end
        if j == 1  # Only remove xtick labels for the bottom row
            ax.set_xticklabels([])
        else
            ax.set_xticklabels(ax.get_xticklabels(), rotation=45, horizontalalignment="right")
        end
    end
end
fig.subplots_adjust(bottom=0.3, left=0.3, hspace=0.5, wspace=0.4)
fig.savefig(joinpath(opt["output_folder"], "summary", "model_comparison_by_behavior.png"))
fig.savefig(joinpath(opt["output_folder"], "summary", "model_comparison_by_behavior.pdf"))
plt.show()

# 

# Create the 2x3 subplot using Seaborn, for each 'behavior' and metric
using HypothesisTests
function pairwise_stats(df::DataFrame, column::Symbol)
    model_names = unique(df.emodel)
    n_models = length(model_names)
    # Initialize a DataFrame to store results
    df_stats = DataFrame(model_i = String[], model_j = String[], 
                         mwu_stat = Float64[], mwu_pval = Float64[])
    # Iterate through model pairs
    for i in 1:n_models
        for j in i+1:n_models
            model1 = model_names[i]
            model2 = model_names[j]
            # Extract values for the column of interest
            values1 = df[df.emodel .== model1, column]
            values2 = df[df.emodel .== model2, column]
            # Perform paired t-test (modify if needed for other tests)
            values1 = disallowmissing(values1)
            values2 = disallowmissing(values2)
            mwu = HypothesisTests.MannWhitneyUTest(values1, values2)
            mwu_pval = pvalue(mwu)
            ttest2 = HypothesisTests.UnequalVarianceTTest(values1, values2)
            ttest2_pval = pvalue(ttest2)
            # Add results to the DataFrame
            push!(df_stats, (string(model1), string(model2),
                             mwu_pval, mwu_pval))
        end
    end
    return df_stats
end
x = dfR1
x[!,:r2] = x[!,:r2] .|> Float32
df_aic_stats = pairwise_stats(x, :aic)
df_r2_stats  = pairwise_stats(x, :r2)
serialize(joinpath(opt["output_folder"], "df_aic_stats.jls"), 
          df_aic_stats)
serialize(joinpath(opt["output_folder"], "df_r2_stats.jls"), 
          df_r2_stats)
CSV.write(expanduser("~/aic_mwu_stat_multimodel.csv") , 
          unstack(df_aic_stats, :model_i, :model_j, :mwu_stat))
CSV.write(expanduser("~/r2_mwu_stat_multimodel.csv") , 
          unstack(df_r2_stats, :model_i, :model_j, :mwu_stat))

unstack(df_aic_stats, :model_i, :model_j, :mwu_stat)
unstack(df_r2_stats, :model_i, :model_j, :mwu_stat)
