# Supplementary material for: Hippocampal–Prefrontal Communication Subspaces Align with Behavioral and Network Patterns in a Spatial Memory Task
Source: eNeuro. 2025 Sep 18;12(9):ENEURO.0336-24.2025. doi: 10.1523/ENEURO.0336-24.2025 (PMC12463551; doi:10.1523/ENEURO.0336-24.2025)
Supplement: Extended Data 1 — Download Extended Data 1, ZIP file. [file eneuro-12-ENEURO.0336-24.2025-s006.zip › BNPCS/Notebooks/julia/explore_mvcca.jl]

using TuringGLM, Turing, MixedModels
using CategoricalArrays
using GLM
# regressbeh_epoch.jl
using PyCall, GLM, DataFrames, Serialization, SearchSortedNearest, Infiltrator
using DataStructures
using Metrics: r2_score
include("/Volumes/MATLAB-Drive/Shared/Notebooks/julia/regess_funcs.jl")


opt = Dict(
    "n_chains" => 16,
    "animals" => ["JS21", "JS15", "JS14", "ZT2", "JS17", "JS13", "ER1"],
    "n_samples" => 100,
    # "numsamprow" => 50_000,
    "percent_samples" => 0.8,
    "overwrite" => false,
    "skipturingglm" => false,
    "epochfilter" => [2, 4, 6, 12, 14, 16],
    "folder" => "/Volumes/MATLAB-Drive/Shared/figures/midpattern=true/data/",
    "output_folder" => "/Volumes/MATLAB-Drive/Shared/figures/midpattern=true/data/allthree/",
    "behavior_names" => [
        "vel",
        "lindist",
        "accel",
        "trajbound",
        "leftright",
        "rewarded",
        "futureRewarded",
        "previousRewarded",
        "idphi",
        "future",
        "headdir",
    ],
)
# Define frequency bands globally
bands = OrderedDict(
    "delta" => (0.5, 4.0),
    "theta" => (6.0, 12.0),
    "beta" => (13.0, 30.0),
    "low_gamma" => (30.0, 50.0),
    "mid_gamma" => (50.0, 80.0),
    "high_gamma" => (80.0, 100.0),
    "epsilon" => (100.0, 120.0),
    "ripple" => (120.0, 160.0),
)
if !isdir(opt["output_folder"])
    mkdir(opt["output_folder"])
end
if !isdir(opt["folder"])
    mkdir(opt["folder"])
end
#;pushover-cli "Starting regressbeh_epoch.jl"

# ----------------
# HELPER FUNCTIONS
# ----------------
begin

    function get_dataset(animal::String)
        # Define file paths
        cca_filepath = "/Volumes/MATLAB-Drive/Shared/figures/midpattern=true/data/$(animal)_coherence_true.mat"
        efizz_filepath = "/Volumes/MATLAB-Drive/Shared/SingleDayExpt/$(animal)_direct/$(animal)spectralBehavior.mat"

        # Read CCA data
        print("Reading CCA data...")
        cca_mat = matread(cca_filepath)
        println("...done")

        # Extract CCA variables
        U = cca_mat["U"]
        V = cca_mat["V"]
        R = @. (U + V) / sqrt(2)
        Ru = @. (U - V) / sqrt(2)
        uv_time = cca_mat["uv_time"]
        areaPerNeuron = cca_mat["areaPerNeuron"]
        spikeRateMatrix = Matrix(cca_mat["spikeRateMatrix"]')
        srm_time = cca_mat["srm_time"][:]

        # Read efizz data
        print("Reading efizz data...")
        efizz_mat = matread(efizz_filepath)
        println("...done")

        # Extract and process efizz variables
        efizz = efizz_mat["efizz"]
        f = efizz["f"]
        efizz["phi_cos"] = cos.(efizz["phi"])
        efizz["phi_sin"] = sin.(efizz["phi"])
        efizz_var_to_use = ["S1", "S2", "Cavg", "wpli_avg", "phi_cos", "phi_sin"]
        efizz_time = vec(efizz["t"])

        use_condensed = false
        condensed_efizz = if use_condensed
            compute_band_means_for_efizz(efizz)
        else
            efizz
        end

        # Interpolate efizz data to match CCA time
        time_indices = searchsortednearest.([efizz_time], uv_time)
        interpolated_efizz = Dict()
        println("Interpolating efizz data...")
        for field in efizz_var_to_use
            field_data = condensed_efizz[field]
            if size(field_data, 1) != length(efizz_time)
                println("Mismatch in dimensions for field: $field")
                continue
            end
            tmp = field_data[time_indices, :]
            if typeof(tmp) <: Array{<:Complex}
                tmp = real.(tmp)
            elseif typeof(tmp) <: Complex
                tmp = real(tmp)
            end
            if size(tmp, 1) == 1
                tmp = tmp[1, :, :]
            end
            interpolated_data = tmp
            interpolated_efizz[field] = interpolated_data
        end

        # Construct dataframes
        println("Constructing dataframes...")
        df_R = DataFrame(R[:, 1:10], :auto)
        df_Ru = DataFrame(Ru[:, 1:10], :auto)
        rename!(df_R, [Symbol("R_", i) for i = 1:size(df_R, 2)])
        rename!(df_Ru, [Symbol("Ru_", i) for i = 1:size(df_Ru, 2)])

        df_efizz = DataFrame()
        for field in efizz_var_to_use
            field_data = interpolated_efizz[field]
            for freq_idx = 1:size(field_data, 2)
                if use_condensed
                    column_name = Symbol("$(field)_$(collect(keys(bands))[freq_idx])")
                else
                    column_name = Symbol("$(field)_freq$(freq_idx)")
                end
                tmp = field_data[:, freq_idx]
                if typeof(tmp) <: Complex || typeof(tmp) <: Vector{Complex}
                    field_data[:, freq_idx] = real.(field_data[:, freq_idx])
                end
                if any(isnan, field_data[:, freq_idx])
                    field_data[:, freq_idx] = fill(0.0, size(field_data[:, freq_idx]))
                end
                df_efizz[!, column_name] = field_data[:, freq_idx]
            end
        end

        # Preprocess efizz dataframe
        df_efizz = convert_complex_to_real!(df_efizz)
        df_efizz = preprocess_dataframe!(df_efizz, zscore_all = true)

        # Extract behavior data (modify this section based on your data structure)
        behavior_dict = cca_mat["behavior_dict"]
        behavior_time = vec(pop!(behavior_dict, "time"))
        pop!(behavior_dict, "X")
        pop!(behavior_dict, "Y")

        # Interpolate behavior data to match CCA time
        time_indices = searchsortednearest.([behavior_time], vec(uv_time))
        for behavior in keys(behavior_dict)
            behavior_data = vec(behavior_dict[behavior])
            if length(behavior_time) != length(behavior_data)
                println("Mismatch in dimensions for behavior: $behavior")
                continue
            end
            interpolated_behavior = behavior_data[time_indices]
            behavior_dict[behavior] = interpolated_behavior
        end

        # Downsample spikeRateMatrix to df_efizz
        inds = searchsortednearest.([srm_time], uv_time)[:]
        INDS = ones(length(inds), length(-3:3)) .* collect(-3:1:3)[:, :]'
        INDS = (INDS .+ inds) .|> Int
        spikeRateMatrix = spikeRateMatrix[INDS, :]
        spikeRateMatrix = mean(spikeRateMatrix, dims = 2)[:, 1, :]

        # Combine data into a single dictionary
        data = (;
            U,
            V,
            R,
            Ru,
            uv_time,
            spikeRateMatrix,
            behavior_dict,
            df_R,
            df_Ru,
            df_efizz,
            animal,
            f,
            areaPerNeuron,
        )
        return Dict(String.(keys(data)) .=> values(data))
    end

end


# Specify epoch, behavior, and efizz variable
epoch = 14 # Change this to your desired epoch
behavior = "vel" # Change this to your desired behavior
efizz_var = "S1_theta" # Change this to your desired efizz variable
animal = "JS17" # Change this to your desired animal
comp = "R_1"
bins = 3
labels = ["low", "med", "high"]
RESULTS = Dict()

# Extract relevant data
data = get_dataset(animal)

using PyCall
@pyimport numpy as np
@pyimport cca_zoo as ccaz
@pyimport cca_zoo.linear as ccal
@pyimport cca_zoo.deep as ccdl

function multiview_cca(views; include_funcs = false, latent_dimensions = 10, kws...)
    # Convert views to a tuple of NumPy arrays
    views_np = [np.array(Matrix(view)) for view in views]
    views_np = tuple(views_np...)
    # Perform multi-view CCA using CCA-zoo
    if length(views) == 2
        println("Using CCA")
        cca = ccal.CCA(latent_dimensions = latent_dimensions, copy_data = false; kws...)
    else
        println("Using GCCA" * " kws=" * string(kws))
        # @infiltrate
        # cca = ccal.TCCA(latent_dimensions=latent_dimensions, copy_data=false; kws...)
    end
    @time "fit" cca.fit(views_np)
    # Extract and return CCA components and other relevant information
    @time "transform" transformed_views, correlations = cca.transform(views_np)
    # @infiltrate
    # sleep(1)
    exp_r, expv, exp_cov, this_score = cca.explained_variance_ratio(views_np),
    cca.explained_variance(views_np),
    cca.explained_covariance(views_np),
    cca.score(views_np)
    out = Dict(
        :transformed_views => transformed_views,
        :correlations => correlations,
        :canonical_vectors => cca.loadings_,
        :explained_variance_ratio => exp_r,
        :explained_variance => expv,
        :explained_covariance => exp_cov,
        :average_pairwise_correlation => this_score,
    )
    if include_funcs
        out[:scorefunc] = cca.score
        out[:transformfunc] = cca.transform
    end
    return out
end

CMP = Dict()

# Option 1: spikeRateMatrix and efizz S1 matrix
s = UnitRange(Int(1), Int(10e3))
# Cast each to float32
data["spikeRateMatrix"] = (data["spikeRateMatrix"]) .|> Float32
data["df_efizz"][!, :] = (data["df_efizz"][!, :]) .|> Float32
areaPerNeuron = data["areaPerNeuron"]
behavior = DataFrame(data["behavior_dict"])
behavior = behavior[!, Not(["day", "trajall", "traj", "epoch", "wellTimes", "errorTimes"])]
# remove complex number columns
C = Vector{String}()
# c = (names(behavior))[6]  # This line is not necessary
for c in names(behavior)
    if eltype(behavior[!, c]) <: Complex || any(isnan, behavior[!, c])
        push!(C, c)
    end
end
behavior = behavior[!, Not(C)]
behavior[!, :] = behavior[!, :] .|> Float32
pfc_data = data["spikeRateMatrix"][:, areaPerNeuron[:] .== "PFC"]
ca1_data = data["spikeRateMatrix"][:, areaPerNeuron[:] .== "CA1"]
# views = [data["spikeRateMatrix"][s,:], data["df_efizz"][s,:]];
views = [ca1_data[s, :], pfc_data[s, :], data["df_efizz"][s, :], behavior[s, :]];
size.(views)
c = multiview_cca(views, latent_dimensions = 6)
# cast views into more efficient format
CMP["linear_spikes_s1"] = c;
CMP["f"] = f
CMP["data"] = data
serialize(opt["output_folder"] * "$(animal)_cmp_linear_spikes_s1_behavior.jls", CMP)
# Print the physical file size
println(
    "File size: ",
    round(stat(opt["output_folder"] * "cmp_linear_spikes_s1.jls").size / 1e6, digits = 2),
    " MB",
)
