# Supplementary material for: Hippocampal–Prefrontal Communication Subspaces Align with Behavioral and Network Patterns in a Spatial Memory Task
Source: eNeuro. 2025 Sep 18;12(9):ENEURO.0336-24.2025. doi: 10.1523/ENEURO.0336-24.2025 (PMC12463551; doi:10.1523/ENEURO.0336-24.2025)
Supplement: Extended Data 1 — Download Extended Data 1, ZIP file. [file eneuro-12-ENEURO.0336-24.2025-s006.zip › BNPCS/Notebooks/julia/explore_superanimal.jl]

# """
# Author: Ryan Y
# Purpose: Explore the superanimal data structure
# Date: 2024 03 01
# """
using DataFrames, DataFramesMeta, Statistics, Dates, Turing, StatsBase,
    HypothesisTests, StatsPlots, ProgressMeter, Plots,
    ProgressMeter, StatsBase, StatsPlots, SearchSortedNearest
using PyCall
using CategoricalArrays
# regressbeh_epoch.jl
using Serialization, SearchSortedNearest, Infiltrator
using DataStructures
using Metrics: r2_score
using MAT
@pyimport cca_zoo.linear as cca
string_fix(x::String) = x |> x -> replace(x, " " => "_") |>
                                  x -> replace(x, "\n" => "_") |>
                                       x -> replace(x, "\\" => "")

include("/Volumes/MATLAB-Drive/Shared/Notebooks/julia/regess_funcs.jl")
include("/Volumes/MATLAB-Drive/Shared/Notebooks/julia/explore_superanimal_funcs.jl")

nrmlize = "zscore";
prenorm_cca = true;
postnorm_cca = true;
prequantile_cca = [0.0005, 0.9995]
postquantile_cca = [0.001, 0.999]

opt = Dict(
    # "animals" => ["JS21", "JS17", "ZT2", "JS15", "JS14", "JS13"],
    # "animals" => ["JS21", "JS17", "ZT2", "JS15", "JS14", "JS13", "ER1"],
    "animals" => ["JS21", "JS17", "ZT2", "JS15", "JS14", "ER1"],
    # "numsamprow" => 50_000,
    "overwrite" => false,
    "skipturingglm" => false,
    # TODO: EPOCHFILTER unused Jun 3, 2024
    # "epochfilter" => [2, 4, 6, 8, 10, 12, 14, 16], # all
    # "epochfilter" => [2, 4, 6, 12, 14, 16], # ""
    "epochfilter" => [4, 6, 8, 10, 12, 14, 16], # ""
    # "epochfilter" => [6, 8, 10, 12, 14, 16], # "well-trained"
    # ... other options
    "create" => false, # if we load, should we create?
    # "fname_append" => "_tmp", # a tag to append to the filename
    "fname_append" => "", # a tag to append to the filename
    "use_combined_axis" => false,  # Add option to control combined axis usage
    "folder" => "/Volumes/MATLAB-Drive/Shared/figures/midpattern=true/data/",
    "output_folder" => "/Volumes/MATLAB-Drive/Shared/figures/midpattern=true/data/superanim_behavior/",
    "nrmlize" => nrmlize,
    "prenorm_cca" => prenorm_cca,
    "postnorm_cca" => postnorm_cca,
    "prequantile_cca" => prequantile_cca,
    "postquantile_cca" => postquantile_cca,
    "behavior_names" => [
        "vel",
        "lindist",
        "accel",
        "trajbound",
        "leftright",
        "rewarded",
        "futureRewarded",
        "previousRewarded",
        "idphi",
        "future",
        "headdir",
    ],
)
animal_subset = opt["animals"][1:end]
if !isdir(opt["output_folder"])
    mkdir(opt["output_folder"])
end
if !isdir(opt["folder"])
    mkdir(opt["folder"])
end
# savefile = joinpath(opt["output_folder"], 
#                     "superanimal_data_$nrmlize.jls") # old 
savefile = begin
    if (opt["epochfilter"] == [2, 4, 6, 8, 10, 12, 14, 16])
        ef = "_all"
    elseif all(opt["epochfilter"] .== [4, 6, 8, 10, 12, 14, 16])
        ef = ""
    elseif all(opt["epochfilter"] .== [8, 10, 12, 14, 16])
        ef = "_well_trained"
    else
        ef = opt["epochfilter"] |> x -> join(x, "_") |> string_fix
    end
    tfa = opt["fname_append"]
    if !opt["use_combined_axis"]
        savefile =
            joinpath(opt["output_folder"],
                "superanimal_data_$(nrmlize)_$(animal_subset)$ef$tfa.jls") |> string_fix
    else
        savefile =
            joinpath(opt["output_folder"],
                "superanimal_data_$(nrmlize)_combined_axis_$(animal_subset)$ef$tfa.jls") |> string_fix
    end
end
if isfile(savefile)
    @info "Loading superanimal data from $savefile"
    results = deserialize(savefile)
    superanimal_data = results.original_data
    all_spike_data = results.all_spike_data
    all_behavior_labels = results.all_behavior_labels
    all_areas = results.all_areas
    load_opt = results.opt
    if load_opt != opt
        @warn "Loaded options do not match current options"
    end
    loaded = true
else
    loaded = false
end
global animal_data = get_dataset(animal_subset[1])
behavior = DataFrame(animal_data["behavior_dict"])

#   ____                _       
#  / ___|_ __ ___  __ _| |_ ___ 
# | |   | '__/ _ \/ _` | __/ _ \
# | |___| | |  __/ (_| | ||  __/
#  \____|_|  \___|\__,_|\__\___|
#                               

if opt["create"] || !loaded

    # Initialize superanimal data
    superanimal_data = create_superanimal()

    # Define selection and label columns
    selection_columns = [:trajbound, :leftright, :cond_trajall,
        :rewarded, :epoch_late, :moving, :epoch]
    label_columns = [:linear_distance_bin]
    maintain_columns = [:vel, :idphi]

    # Loop through each animal and append data to superanimal
    @showprogress "ANIMALS" for animal in animal_subset
        @time global animal_data = get_dataset(animal)
        append_to_superanimal!(superanimal_data, animal_data, selection_columns,
            label_columns, maintain_columns)
    end
    # pushover-cli "Superanimal data structure created successfully."

    function preprocess_superanimal(superanimal_data, opt)
        # Access superanimal data
        super_spike_matrix = superanimal_data[:superSpikeMatrix]
        super_behavior_labels = superanimal_data[:superBehaviorLabels]
        super_areas_per_neuron = superanimal_data[:superAreasPerNeuron]

        # 1. Throw away keys not shared across all animals for matrix and labels
        shared_keys = intersect(keys(superanimal_data[:superSpikeMatrix]),
            keys(superanimal_data[:superBehaviorLabels]))
        maxkeycount = maximum([superanimal_data[:keycount][k] for k in shared_keys])
        shared_keys = filter(k -> superanimal_data[:keycount][k] == maxkeycount,
            shared_keys)
        kt = typeof(first(shared_keys))
        @info "MAX KEY COUNT: $maxkeycount"

        # Sort the keys
        shared_keys = sort(shared_keys .|> collect)
        shared_keys = [kt(k) for k in shared_keys]
        # assert all keycounts the same
        @assert all([superanimal_data[:keycount][k] == maxkeycount for k in shared_keys])

        super_spike_matrix = OrderedDict(k =>
            reduce(hcat, superanimal_data[:superSpikeMatrix][k])
                                         for k in shared_keys)
        super_behavior_labels = OrderedDict(k =>
            superanimal_data[:superBehaviorLabels][k][1][:, Not(:animal)]
                                            for k in shared_keys)

        # 2. Append all values into one large matrix and one large DataFrame
        all_spike_data = reduce(vcat, values(super_spike_matrix))
        all_spike_data[isnan.(all_spike_data)] .= 0
        plot(sort(mean(all_spike_data, dims=1) |> vec))
        all_behavior_labels = reduce(vcat, values(super_behavior_labels))
        all_behavior_labels.index = 1:size(all_behavior_labels, 1)
        all_behavior_labels[!, :inout_leftright] = (map(x -> x == 1 ? "Inbound" : "Outbound", all_behavior_labels[!, :trajbound])) .* "-" .* (map(x -> x == 0 ? "Left" : "Right", all_behavior_labels[!, :leftright]))
        all_behavior_labels[!, :ind_inout_leftright] = map(x -> x == "Inbound-Left" ? 1 : x == "Inbound-Right" ? 2 : x == "Outbound-Left" ? 3 : 4, all_behavior_labels[!, :inout_leftright])
        # 3. Append all area vectors into one large Vector
        all_areas = reduce(hcat, values(super_areas_per_neuron) |> collect)[:]
        behavior = DataFrame(animal_data["behavior_dict"])

        results = CCAResults(all_spike_data, all_behavior_labels, all_areas, opt;
            original_data=superanimal_data)
    end
    results = preprocess_superanimal(superanimal_data, opt)

    serialize(savefile, results)
    # open the folder where the savefile is placed with xdg-open
    run(`xdg-open $(dirname(savefile))`)
end

#     _                _               
#    / \   _ __   __ _| |_   _ _______ 
#   / _ \ | '_ \ / _` | | | | |_  / _ \
#  / ___ \| | | | (_| | | |_| |/ /  __/
# /_/   \_\_| |_|\__,_|_|\__, /___\___|
#                        |___/         


# And now, also compute the 0.99 and 0.01 quantiles of velocity
# in the U manifold
cca_type = "SPLS"
U = run_cca_analysis(results; cca_type, latent_dimensions=3)
q1, q2 = 0.01, 0.99
println("$q1 quantile of velocity")
U.all_behavior_labels.vel |> vec |> sort |> x -> x[round(Int, q1 * length(x))] |> println
println("$q2 quantile of velocity")
U.all_behavior_labels.vel |> vec |> sort |> x -> x[round(Int, q2 * length(x))] |> println
# And now the min and max
println("Min velocity")
U.all_behavior_labels.vel |> vec |> minimum |> println
println("Max velocity")
U.all_behavior_labels.vel |> vec |> maximum |> println

# Define the primary and secondary factors
primary_factors = [:trajbound, :leftright]
secondary_factors = [:linear_distance_bin]

# Assume `results` is your CCAResults object
# Compute grouped statistics
grouped_stats = compute_grouped_statistics(results, primary_factors, secondary_factors)

# Plot the grouped data
p = plot_grouped_data(grouped_stats,
    :shared_activity)
display(p)
