# Supplementary material for: Hippocampal–Prefrontal Communication Subspaces Align with Behavioral and Network Patterns in a Spatial Memory Task
Source: eNeuro. 2025 Sep 18;12(9):ENEURO.0336-24.2025. doi: 10.1523/ENEURO.0336-24.2025 (PMC12463551; doi:10.1523/ENEURO.0336-24.2025)
Supplement: Extended Data 1 — Download Extended Data 1, ZIP file. [file eneuro-12-ENEURO.0336-24.2025-s006.zip › BNPCS/Notebooks/julia/explore_superanimal_funcs.jl]

using ColorSchemes, Colors
using DataFrames, DataFramesMeta, Statistics, Dates, Turing, StatsBase,
    HypothesisTests, StatsPlots, ProgressMeter, Plots,
    ProgressMeter, StatsBase, StatsPlots, SearchSortedNearest,
    Random, Serialization, Infiltrator, CategoricalArrays
using PyCall
# regressbeh_epoch.jl
using DataStructures, Distances
using Metrics: r2_score
using MAT
using Suppressor: @suppress
@pyimport cca_zoo.deep as deep
@pyimport cca_zoo.linear as cca
architectures = deep.architectures
@pyimport lightning.pytorch as pl
using RecipesBase
using Images
using Test
using DataFrames: transform, nrow

# # Plot U, V, shared, and local activity
# plots = Dict()
# (ang, cam) = (1, (0, 0))
# for (ang, cam) in enumerate([(30,30), (0, 0), (90, 0), (0, 90), (90, 90), (45, 45), (135, 45), (45, 135), (135, 135), (0, 180), (90, 180), (180, 0), (-30, -30)])
#     @info ang
#     for var in names(all_behavior_labels)
#         plots["Shared", var, ang] = plot_manifold(shared_activity,
#             "Shared Activity\n" * String(var),
#             all_behavior_labels[!, var];
#             camera=cam, alpha=0.5)
#         plots["Local", var, ang] = plot_manifold(local_activity,
#             "Local Activity\n" * String(var),
#             all_behavior_labels[!, var];
#              camera=cam, alpha=0.5)
#         plots["U", var, ang] = plot_manifold(U,
#             "U Activity\n" * String(var),
#             all_behavior_labels[!, var];
#             camera=cam, alpha=0.5)
#         plots["V", var, ang] = plot_manifold(V,
#             "V Activity\n" * String(var),
#             all_behavior_labels[!, var];
#             camera=cam, alpha=0.5)
#     end
#     # Add to the dictionary behavioral plots of X vs Y colored by each possible variable
#     for var in ["trajbound", "linear_distance_bin", "leftright"]
#         if var == "trajbound" || var == "leftright"
#             group = Int.(behavior[:, var]) |> copy
#         else
#             group = nothing
#         end
#         plots[var, "X vs Y", ang] = plot_behavior(behavior[:, "X"],
#             behavior[:, "Y"],
#             behavior[:, var];
#             camera=cam, alpha=0.5)
#     end
# end
# plots["Shared", "linear_distance_bin"]
#
# plots["trajbound", "X vs Y"]
# ang=1
# plot(plots["Shared", "linear_distance_bin", ang],
#      plots["Local", "linear_distance_bin",ang], 
#      layout=(1, 2), colorbar=true)
# plot(plots["Shared", "leftright", ang], plots["Local", "leftright",ang], layout=(1, 2))
# plot(plots["Shared", "trajbound", ang], plots["Local", "trajbound", ang], layout=(1, 2))
# plot(plots["U", "linear_distance_bin", 1], plots["V", "linear_distance_bin", 1], layout=(1, 2))

function create_cond_trajall(behavior_df::DataFrame,
    condition_columns::Vector{Symbol};
    count_column::Symbol=:trajall)::DataFrame
    condition_columns = setdiff(condition_columns, [count_column])
    sort!(behavior_df, [condition_columns..., count_column])
    # Group the data by the condition columns
    @info "Grouping conditional $condition_columns by $count_column"
    grouped_data = groupby(behavior_df, condition_columns)

    # Define a function to assign new trajectory counts within each group
    function assign_traj_counts(traj_group)
        # Get unique trajectories and their first occurrence indices
        unique_trajs = unique(traj_group)
        inds = map(x -> findall(x .== unique_trajs)[1], traj_group)
        @assert length(unique_trajs) == length(inds |> unique)
        return inds
    end

    # Apply the function to each group and combine the results
    result_df = combine(grouped_data, All(),
        count_column => assign_traj_counts =>
            "cond_" * String(count_column))

    return result_df
end

"""
    get_dataset(animal::String; dolfp::Int=0, bincount::Int=40)::Dict
Get the dataset for a given animal.
#### Args
    animal::String: The name of the animal.
    dolfp::Int: The level of data processing to perform.
    bincount::Int: The number of bins to use for quantile binning.
#### Note
    The `dolfp` parameter controls the level of data processing to perform:
    - 0: No LFP data processing.
    - 1: Interpolate LFP data to match CCA time.
    - 2: Interpolate LFP data to match CCA time and calculate band means.
    The `opt` dictionary at present is pulled from the outer scope and contains
    the following keys:
    - "use_combined_axis": A boolean indicating whether to use a combined axis.
#### Returns
    Dict: A dictionary containing the dataset for the given animal.
"""
function get_dataset(animal::String; dolfp::Int=0, bincount::Int=40)::Dict
    # Define file paths
    cca_filepath = "/Volumes/MATLAB-Drive/Shared/figures/midpattern=true/data/$(animal)_coherence_true.mat"
    efizz_filepath = "/Volumes/MATLAB-Drive/Shared/SingleDayExpt/$(animal)_direct/$(animal)spectralBehavior.mat"

    # Read CCA data
    print("Reading CCA data...")
    cca_mat = matread(cca_filepath)
    println("...done")

    # Extract CCA variables
    U = cca_mat["U"]
    V = cca_mat["V"]
    R = @. (U + V) / sqrt(2)
    Ru = @. (U - V) / sqrt(2)
    uv_time = cca_mat["uv_time"]
    areaPerNeuron = cca_mat["areaPerNeuron"]
    spikeRateMatrix = Matrix(cca_mat["spikeRateMatrix"]')
    srm_time = cca_mat["srm_time"][:]

    # Read efizz data
    if dolfp > 0
        print("Reading efizz data...")
        efizz_mat = matread(efizz_filepath)
        println("...done")

        # Extract and process efizz variables
        efizz = efizz_mat["efizz"]
        f = efizz["f"]
        efizz_var_to_use = ["S1", "S2", "Cavg", "wpli_avg", "phi"]
        efizz_time = vec(efizz["t"])
        use_condensed = false
        condensed_efizz = if use_condensed
            compute_band_means_for_efizz(efizz)
        else
            efizz
        end
        # Interpolate efizz data to match CCA time
        time_indices = searchsortednearest.([efizz_time], uv_time)
        interpolated_efizz = Dict()
        println("Interpolating efizz data...")
        if dolfp > 1
            for field in efizz_var_to_use
                field_data = condensed_efizz[field]
                if size(field_data, 1) != length(efizz_time)
                    println("Mismatch in dimensions for field: $field")
                    continue
                end
                tmp = field_data[time_indices, :]
                if typeof(tmp) <: Array{<:Complex}
                    tmp = real.(tmp)
                elseif typeof(tmp) <: Complex
                    tmp = real(tmp)
                end
                if size(tmp, 1) == 1
                    tmp = tmp[1, :, :]
                end
                interpolated_data = tmp
                interpolated_efizz[field] = interpolated_data
            end
        end
        if dolfp >= 2
            field = first(efizz_var_to_use)
            for field in efizz_var_to_use
                (band_name, (low, high)) = first(bands)
                for (band_name, (low, high)) in bands
                    # Filter LFP data for the current band
                    band_indices = findall(x -> x >= low && x <= high, f[:])
                    band_data = interpolated_efizz[field][:, band_indices]

                    # Calculate a representative feature (e.g., mean power)
                    if field != "phi"
                        lfp_feature = mean(band_data, dims=2)[:, 1]  # Adjust as needed
                    else
                        lfp_feature = mean(exp.(im .* band_data), dims=2)[:, 1]
                        lfp_feature = angle.(lfp_feature)
                    end

                    # Add LFP feature to behavior_dict
                    interpolated_efizz[Symbol("$(field)_$(band_name)")] = lfp_feature
                end
            end
        end
    end
    if dolfp == 0
        efizz_var_to_use, interpolated_efizz, f = nothing, nothing, nothing
    end


    # Construct dataframes
    println("Constructing dataframes...")
    df_R = DataFrame(R[:, 1:10], :auto)
    df_Ru = DataFrame(Ru[:, 1:10], :auto)
    rename!(df_R, [Symbol("R_", i) for i = 1:size(df_R, 2)])
    rename!(df_Ru, [Symbol("Ru_", i) for i = 1:size(df_Ru, 2)])

    if dolfp > 0
        df_efizz = DataFrame()
        if dolfp == 1
            for field in efizz_var_to_use
                field_data = interpolated_efizz[field]
                for freq_idx in axes(field_data, 2)
                    if use_condensed
                        column_name = Symbol("$(field)_$(collect(keys(bands))[freq_idx])")
                    else
                        column_name = Symbol("$(field)_freq$(freq_idx)")
                    end
                    tmp = field_data[:, freq_idx]
                    if typeof(tmp) <: Complex || typeof(tmp) <: Vector{Complex}
                        field_data[:, freq_idx] = real.(field_data[:, freq_idx])
                    end
                    if any(isnan, field_data[:, freq_idx])
                        field_data[:, freq_idx] = fill(0.0, size(field_data[:, freq_idx]))
                    end
                    df_efizz[!, column_name] = field_data[:, freq_idx]
                end
            end
        elseif dolfp == 2
            for band_name in keys(bands), field in efizz_var_to_use
                column_name = Symbol("$(field)_$(band_name)")
                df_efizz[!, column_name] = interpolated_efizz[column_name]
            end
        end
        # Preprocess efizz dataframe
        df_efizz = convert_complex_to_real!(df_efizz)
        df_efizz = preprocess_dataframe!(df_efizz, zscore_all=true)
    else
        df_efizz = nothing
    end

    # Extract behavior data (modify this section based on your data structure)
    behavior_dict = cca_mat["behavior_dict"]
    behavior_time = vec(behavior_dict["time"])
    behavior_dict["epoch_late"] = behavior_dict["epoch"] .>= 6
    behavior_dict["moving"] = behavior_dict["vel"] .> 4
    add_past_future_behavior!(behavior_dict)
    # pop!(behavior_dict, "X")
    # pop!(behavior_dict, "Y")
    # Create combined axis if option is enabled

    # Interpolate behavior data to match CCA time
    time_indices = searchsortednearest.([behavior_time], vec(uv_time))
    for behavior in keys(behavior_dict)
        behavior_data = vec(behavior_dict[behavior])
        if length(behavior_time) != length(behavior_data)
            println("Mismatch in dimensions for behavior: $behavior")
            continue
        end
        interpolated_behavior = behavior_data[time_indices]
        behavior_dict[behavior] = interpolated_behavior
    end

    if opt["use_combined_axis"]
        behavior_dict = Dict(k => vec(v) for (k, v) in behavior_dict)
        behavior_df = create_reward_time_column(DataFrame(behavior_dict))
        behavior_df = create_combined_axis(behavior_df, 40, 20, (-1.0, 1.0))  # Adjust bin counts and reward window as needed
        behavior_dict = Dict(names(behavior_df) .=> eachcol(behavior_df))
    end

    # Add new behavior columns
    behavior_dict["linear_distance_bin"] =
        (behavior_dict["lindist"] * bincount) .|> round .|> Int
    behavior_dict["dir_linear_distance_bin"] =
        ((behavior_dict["directional_lindist"] .- 1) * bincount) .|> round .|> Int

    if dolfp == 2
        for band_name in keys(bands), field in efizz_var_to_use
            column_name = Symbol("$(field)_$(band_name)")
            str_column_name = String(column_name)
            behavior_dict[str_column_name] = interpolated_efizz[column_name]
            behavior_dict[str_column_name*"_bin"] = quantile_binning(behavior_dict[str_column_name], bincount)
        end
        f, efizz_var_to_use, interpolated_efizz = nothing, nothing, nothing
    end

    # Downsample spikeRateMatrix to df_efizz
    inds = searchsortednearest.([srm_time], uv_time)[:]
    INDS = ones(length(inds), length(-3:3)) .* collect(-3:1:3)[:, :]'
    INDS = (INDS .+ inds) .|> Int
    spikeRateMatrix = spikeRateMatrix[INDS, :]
    spikeRateMatrix = mean(spikeRateMatrix, dims=2)[:, 1, :]

    # Combine data into a single dictionary
    data = (;
        U,
        V,
        R,
        Ru,
        uv_time,
        spikeRateMatrix,
        behavior_dict,
        df_R,
        df_Ru,
        df_efizz,
        animal,
        f,
        areaPerNeuron,
    )
    return Dict(String.(keys(data)) .=> values(data))
end

"""
    create_superanimal()::Dict
Initialize the superanimal data structure.
"""
function create_superanimal()::Dict
    # Initialize superanimal data structures
    superanimal_data = Dict(
        :superSpikeMatrix => OrderedDict(),
        :superBehaviorLabels => OrderedDict(),
        :superAreasPerNeuron => OrderedDict(),
        :keycount => OrderedDict(),
        :animals => OrderedDict()
    )
    return superanimal_data
end

"""
    append_to_superanimal!(superanimal_data::Dict, animal_data::Dict, selection_columns::Vector, label_columns::Vector)::Dict
Appends data from a single animal to the superanimal data structures.
This function calculates the mean firing rate for each neuron across
different selection bins and stores the results in the superanimal data
structures.
Args:
    superanimal_data::Dict: A dictionary containing the superanimal data structures.
    animal_data::Dict: A dictionary containing the data for a single animal.
    selection_columns::Vector: A vector of column names used to define the selection bins.
    label_columns::Vector: A vector of column names representing the behavior labels.
Returns:
    Dict: The updated superanimal data dictionary.
Data Structures:
    The superanimal data dictionary contains the following keys and shapes:
    - :superSpikeMatrix: A matrix of size `n_super_neurons x n_selection_bins` containing the mean firing rates for each neuron across selection bins.
    - :superBehaviorLabels: A 3D array of size `n_animals x n_labels x n_selection_bins` containing the behavior labels for each animal at each selection bin.
    - :superAreasPerNeuron: A vector of size `n_super_neurons` containing the brain area information for each neuron.
"""
function append_to_superanimal!(superanimal_data::Dict, animal_data::Dict,
    selection_columns::Vector,
    label_columns::Vector,
    maintain_columns::Vector=[])::Dict

    # Extract relevant data from animal_data
    spike_rate_matrix = animal_data["spikeRateMatrix"]
    area_per_neuron = animal_data["areaPerNeuron"]
    behavior = DataFrame(animal_data["behavior_dict"])
    behavior[!, :time] = animal_data["uv_time"][:]
    behavior = sort(behavior, :time)
    behavior.index = 1:size(behavior, 1)
    if nrmlize == "logzscore"
        spike_rate_matrix = [zscore(log.(spike_rate_matrix[:, i])) for i in 1:size(spike_rate_matrix, 2)]
        spike_rate_matrix = reduce(hcat, spike_rate_matrix)
    elseif nrmlize == "zscore"
        spike_rate_matrix = [zscore(spike_rate_matrix[:, i]) for i in 1:size(spike_rate_matrix, 2)]
        spike_rate_matrix = reduce(hcat, spike_rate_matrix)
    else
        # do nothing
    end

    # Preprocess behavior DataFrame
    # behavior = behavior[!, Not(["day", "trajall", "traj", "epoch", "wellTimes", "errorTimes"])]
    C = Vector{String}()
    for c in propertynames(behavior)
        if eltype(behavior[!, c]) <: Complex || any(isnan, behavior[!, c]) .&&
                                                c ∉ union(selection_columns, label_columns, maintain_columns)
            c = string(c)
            push!(C, c)
        end
    end
    behavior = behavior[!, Not(C)]
    behavior[!, :] = behavior[!, :] .|> Float32
    condition_columns = Symbol.(filter(x -> !occursin("cond_", x), String.(selection_columns)))
    behavior = create_cond_trajall(behavior, condition_columns)

    # Create a temporary data structure
    temp_data = create_superanimal()

    # Group data by selection columns
    behavior.index = Int32.(behavior.index)
    # grouping_columns = vcat(selection_columns) |> unique
    grouping_columns = vcat(selection_columns, label_columns) |> unique
    @info "Grouping by superanimal category by $grouping_columns"
    grouped_data = groupby(behavior, grouping_columns)
    inner_selection_columns = vcat(grouping_columns, maintain_columns)
    animal = animal_data["animal"]

    # Iterate through each group
    (coord, group) = first(grouped_data.keymap)
    @showprogress "$animal mean activity" for (coord, group) in grouped_data.keymap
        print("Processing group: $coord...")
        gdf = grouped_data[group]

        # try
        # Convert relevant columns to matrices for mean calculation
        inds = gdf.index
        data_matrix = Matrix(spike_rate_matrix[inds, :])

        # Calculate mean firing rate for each neuron
        mean_rates = mean(data_matrix, dims=1)

        # Append mean rates to superSpikeMatrix
        push!(temp_data[:superSpikeMatrix], coord => mean_rates)

        # Create a array for behavior labels
        labels_array = reshape(Matrix(gdf[:, inner_selection_columns]),
            (size(gdf, 1), length(inner_selection_columns)))
        labels_array = mean(labels_array, dims=1)
        # catch exception
        #     @infiltrate
        # end

        # Append labels array to superBehaviorLabels
        push!(temp_data[:superBehaviorLabels], coord => labels_array)
    end

    # Append area per neuron only once (assuming it's the same for all animals)
    (coord, _) = first(grouped_data.keymap)
    for (coord, _) in grouped_data.keymap
        superSpikeMatrix = temp_data[:superSpikeMatrix][coord]
        superBehaviorLabels = temp_data[:superBehaviorLabels][coord]
        superBehaviorLabels = DataFrame(superBehaviorLabels,
            Symbol.(inner_selection_columns))
        superBehaviorLabels[!, :animal] .= animal_data["animal"]

        # Update superanimal data
        if coord ∈ keys(superanimal_data[:superSpikeMatrix])
            push!(superanimal_data[:superSpikeMatrix][coord], superSpikeMatrix)
            push!(superanimal_data[:superBehaviorLabels][coord], superBehaviorLabels)
            superanimal_data[:keycount][coord] += 1
            push!(superanimal_data[:animals][coord], animal)
        else
            superanimal_data[:superSpikeMatrix][coord] = [superSpikeMatrix]
            superanimal_data[:superBehaviorLabels][coord] = [superBehaviorLabels]
            superanimal_data[:keycount][coord] = 1
            superanimal_data[:animals][coord] = [animal]
        end

    end
    println("done")
    push!(superanimal_data[:superAreasPerNeuron], animal => area_per_neuron)

    return superanimal_data
end
function return_colors(color_by=nothing; enforce_colorscheme=nothing)

    if color_by !== nothing
        @assert all(color_by .>= 0)
        # Get the maximum color index
        max_color_index = length(unique((color_by)))
        # Choose a color scheme with enough colors
        if enforce_colorscheme === nothing
            if max_color_index <= length(ColorSchemes.tab20.colors)
                color_scheme = ColorSchemes.tab20
            else
                # Use a larger color scheme or create a custom one
                color_scheme = ColorSchemes.viridis # Example: using viridis
            end
        else
            if enforce_colorscheme isa Symbol
                color_scheme = ColorSchemes.colorschemes[enforce_colorscheme]
            else
                color_scheme = enforce_colorscheme
            end
        end
        # Create new colorscheme with appropriate number of colors
        cg = cgrad(color_scheme.colors, length(unique(color_by)))
        # Map color indices to colors, handling overflow
        # min_color = get(color_scheme,
        #     minimum(color_by) ./ (max_color_index .+ 1))
        # max_color = get(color_scheme,
        #     maximum(color_by) ./ (max_color_index .+ 1))
        # color_by = get.([color_scheme], color_by ./ (max_color_index .+ 1))
        min_color = get(color_scheme, minimum(color_by) ./ maximum(color_by))
        max_color = get(color_scheme, maximum(color_by) ./ maximum(color_by))
        color_by = get.([color_scheme], color_by ./ maximum(color_by))
        ucolors = length(unique(color_by))
        if ucolors == 1
            @warn "Only one unique value in color_by"
        end
        # add the top and bottom color to the title
        min_color = [min_color.r, min_color.g, min_color.b]
        max_color = [max_color.r, max_color.g, max_color.b]
        min_color_rgb = round.(min_color, digits=2)
        max_color_rgb = round.(max_color, digits=2)
    else
        color_by = nothing
        min_color_rgb = nothing
        max_color_rgb = nothing
    end
    (; color_by, min_color_rgb, max_color_rgb)
end

mutable struct CCAResults
    all_spike_data::Array{Float64}
    all_behavior_labels::DataFrame
    all_areas::Vector{String}
    opt::Dict
    U::Union{Array{Float64},Nothing}
    V::Union{Array{Float64},Nothing}
    shared_activity::Union{Array{Float64},Nothing}
    local_activity::Union{Array{Float64},Nothing}
    cca_model::Any
    plots::Dict
    original_data::Union{Dict,Nothing}
end

function CCAResults(all_spike_data::Matrix, all_behavior_labels::DataFrame,
    all_areas::Vector, opt::Dict;
    U=nothing, V=nothing,
    shared_activity=nothing, local_activity=nothing,
    cca_model=nothing, plots=Dict(), original_data=nothing)
    return CCAResults(all_spike_data, all_behavior_labels, all_areas,
        opt, U, V, shared_activity, local_activity, cca_model,
        plots, original_data)
end

function Base.Dict(results::CCAResults)
    return Dict(
        "all_spike_data" => results.all_spike_data,
        "all_behavior_labels" => results.all_behavior_labels,
        "all_areas" => results.all_areas,
        "opt" => results.opt,
        "U" => results.U,
        "V" => results.V,
        "shared_activity" => results.shared_activity,
        "local_activity" => results.local_activity,
        "cca_model" => results.cca_model,
        "plots" => results.plots,
        "original_data" => results.original_data
    )
end

function Base.vcat(results::Vector{CCAResults})
    all_spike_data = vcat([results[i].all_spike_data for i in 1:length(results)]...)
    all_behavior_labels = vcat([results[i].all_behavior_labels for i in 1:length(results)]...)
    all_areas = vcat([results[i].all_areas for i in 1:length(results)]...)
    opt = results[1].opt
    U = any(x -> x.U === nothing, results) ? nothing : vcat([results[i].U for i in 1:length(results)]...)
    V = any(x -> x.V === nothing, results) ? nothing : vcat([results[i].V for i in 1:length(results)]...)
    shared_activity = any(x -> x.shared_activity === nothing, results) ? nothing : vcat([results[i].shared_activity for i in 1:length(results)]...)
    local_activity = any(x -> x.local_activity === nothing, results) ? nothing : vcat([results[i].local_activity for i in 1:length(results)]...)
    cca_model = results[1].cca_model
    plots = results[1].plots
    for i in 2:length(results)
        merge!(plots, results[i].plots)
    end
    original_data = results[1].original_data
    return CCAResults(all_spike_data, all_behavior_labels, all_areas, opt, U, V, shared_activity, local_activity, cca_model, plots, original_data)
end
Base.vcat(results::CCAResults...) = vcat(results)
Base.vcat(results::AbstractDict{<:Any,CCAResults}) = vcat(values(results) |> collect)

function Base.getindex(results::CCAResults, key)
    if key in fieldnames(CCAResults)
        return getfield(results, key)
    else
        error("Invalid key: $key")
    end
end

function Base.:(==)(results1::CCAResults, results2::CCAResults)
    # Check equality of all struct attributes
    return all(getfield(results1, field) == getfield(results2, field)
               for field in fieldnames(CCAResults))
end

"""
    equals_verbose(results1::CCAResults, results2::CCAResults; verbose=false)
Check if two CCAResults objects are equal.
"""
function equals_verbose(results1::CCAResults, results2::CCAResults)

    # Check equality of all struct attributes
    equal = true
    for field in fieldnames(CCAResults)
        if isa(getfield(results1, field), Union{Array,DataFrame})
            if getfield(results1, field) != getfield(results2, field)
                equal = false
                println("Difference in field: $field")
            end
        elseif isa(getfield(results1, field), AbstractDict)
            # check for equality in values
            A, B = getfield(results1, field), getfield(results2, field)
            if collect(keys(A)) != collect(keys(B)) ||
               !all([A[k] == B[k] for k in keys(A)])
                println("Difference in field: $field.$k")
                equal = false
            end
        end
    end
    return equal
end


function Base.show(io::IO, results::CCAResults; verbose::Union{Nothing,Bool}=nothing)
    println(io, "CCAResults:")
    println(io, "  Spike Data Shape: $(size(results.all_spike_data))")
    println(io, "  Behavior Labels Shape: $(size(results.all_behavior_labels))")
    println(io, "  Areas Length: $(length(results.all_areas))")
    if haskey(results.opt, "filts")
        println(io, "  Applied Filters: $(results.opt["filts"])")
    end
    if results.cca_model !== nothing && haskey(results.cca_model, "latent_dimensions")
        println(io, "MODEL:")
        println(io, "  Class: $((results.cca_model.__class__))")
        println(io, "  Latent Dimensions: $(results.cca_model["latent_dimensions"])")
        println(io, "  Random State: $(results.cca_model["random_state"])")
        if haskey(results.opt, "transfrm")
            println(io, "-- TRANSFORMED DATA --")
        end
    end
    verbose = verbose === nothing ? (
        if hasproperty(results, :U) && results.U !== nothing
            true
        else
            false
        end
    ) : verbose
    if verbose
        println(io, "  U Shape: $(size(results.U))")
        println(io, "  V Shape: $(size(results.V))")
        println(io, "  Shared Activity Shape: $(size(results.shared_activity))")
        println(io, "  Local Activity Shape: $(size(results.local_activity))")
    end
end
Base.show(results::CCAResults, verbose::Bool) = show(stdout, results, verbose=verbose)

function Base.copy(results::CCAResults)
    return CCAResults(
        copy(results.all_spike_data),
        copy(results.all_behavior_labels),
        copy(results.all_areas),
        results.opt !== nothing ? copy(results.opt) : nothing,
        results.U !== nothing ? copy(results.U) : nothing,
        results.V !== nothing ? copy(results.V) : nothing,
        results.shared_activity !== nothing ? copy(results.shared_activity) : nothing,
        results.local_activity !== nothing ? copy(results.local_activity) : nothing,
        results.cca_model,      # Not copied
        results.plots,      # Not copied
        results.original_data # Not copied
    )
end

# function Base.deepcopy(results::CCAResults)
#     copied_results = copy(results)
#     copied_results.cca_model = deepcopy(results.cca_model)
#     copied_results.plots = deepcopy(results.plots)
#     copied_results.original_data = deepcopy(results.original_data)
#     return copied_results
# end

function Base.length(results::CCAResults)
    time_dependent_fields = [:all_spike_data, :all_behavior_labels, :U, :V, :shared_activity, :local_activity]
    lengths = [size(getfield(results, field), 1) for field in time_dependent_fields if getfield(results, field) !== nothing]
    if length(unique(lengths)) != 1
        error("Mismatched lengths in time-dependent fields: $lengths")
    end
    return first(lengths)
end

function DataFrames.subset(results::CCAResults, filts...)
    results.all_behavior_labels[:, :tmpindex] =
        1:size(results.all_behavior_labels, 1)
    # Filter behavior labels
    filtered_labels = subset(results.all_behavior_labels, filts...)

    # Filter spike data based on filtered label indices
    filtered_spike_data = results.all_spike_data[filtered_labels.tmpindex, :]

    # If U, V, shared_activity, and local_activity exist, filter them as well
    filtered = Dict()
    for field in [:U, :V, :shared_activity, :local_activity]
        if getfield(results, field) !== nothing
            filtered[field] = getfield(results, field)[filtered_labels.tmpindex, :]
        else
            filtered[field] = nothing
        end
    end

    # Create new CCAResults object with filtered data
    new_results = CCAResults(
        filtered_spike_data,
        filtered_labels,
        results.all_areas,
        results.opt,
        # nothing, nothing, nothing, nothing,
        filtered[:U], filtered[:V], filtered[:shared_activity], filtered[:local_activity],
        nothing, Dict(), results.original_data)

    if :filts in keys(results.opt)
        new_results.opt["filts"] = results.opt["filts"] * filts
    else
        new_results.opt["filts"] = filts
    end

    # Optionally filter U, V, shared_activity, and local_activity if they exist
    for field in [:U, :V, :shared_activity, :local_activity]
        if getfield(results, field) !== nothing
            setfield!(new_results, field, getfield(results, field)[filtered_labels.tmpindex, :])
        end
    end
    for field in [:cca_model]
        if getfield(results, field) !== nothing
            setfield!(new_results, field, getfield(results, field))
        end
    end

    return new_results
end

"""
    RecomputeFilt
Apply a filter object to an existing CCAResults object and recompute the CCA
fit.
"""
struct RecomputeFilt
    filts::Vector
end
const RFilt = RecomputeFilt
RFilt(filts::Tuple) = RecomputeFilt(collect(filts))
RFilt(filts::Pair) = RecomputeFilt([filts])

function Base.:*(filt::RecomputeFilt, results::CCAResults)
    # Apply filters and re-run CCA analysis
    filtered_results = subset(results, filt.filts...)
    transformed_results = run_cca_analysis(filtered_results,
        cca_type=results.opt["cca_type"])
    return transformed_results
end
Base.:*(results::CCAResults, filt::RecomputeFilt) = filt * results

"""
    TransformFilt
Apply a filter object to an existing CCAResults object, but
without re-computing the CCA fit.
"""
struct TransformFilt
    filts::Vector
end
const TFilt = TransformFilt
TFilt(filts::Tuple) = TransformFilt(collect(filts))
TFilt(filts::Pair) = TransformFilt([filts])
function Base.:*(filt::TransformFilt, results::CCAResults)
    # Apply filters and transform using existing CCA model
    filtered_results = subset(results, filt.filts...)
    transformed_results = transfrm(filtered_results, results)
    return transformed_results
end
Base.:*(results::CCAResults, filt::TransformFilt) = filt * results

function Base.:|(source::CCAResults, target::CCAResults)
    return transfrm(source, target)
end

function Base.:&(source::CCAResults, target::CCAResults)
    # Filter source by target filters and recompute CCA
    filtered_source = subset(source, target.opt["filts"]...)
    recomputed_results = run_cca_analysis(filtered_source, cca_type=target.opt["cca_type"])
    return recomputed_results
end

function dopostprocess(U::AbstractMatrix, V::AbstractMatrix)
    if opt["postquantile_cca"] !== nothing
        lower(x) = x .< quantile(x, opt["postquantile_cca"][1])
        upper(x) = x .> quantile(x, opt["postquantile_cca"][2])
        for col in 1:size(U, 2)
            upper_inds = upper(U[:, col]) .| upper(V[:, col])
            U[upper_inds, col] .= quantile(U[:, col], opt["postquantile_cca"][2])
            V[upper_inds, col] .= quantile(V[:, col], opt["postquantile_cca"][2])
            lower_inds = lower(U[:, col]) .| lower(V[:, col])
            U[lower_inds, col] .= quantile(U[:, col], opt["postquantile_cca"][1])
            V[lower_inds, col] .= quantile(V[:, col], opt["postquantile_cca"][1])
        end
    end
    if opt["postnorm_cca"] !== nothing
        U = reduce(hcat, [zscore(U[:, i]) for i in 1:size(U, 2)])
        V = reduce(hcat, [zscore(V[:, i]) for i in 1:size(V, 2)])
    end
    return U, V
end

function dopreprocess(matrix1::AbstractMatrix, matrix2::AbstractMatrix,
    opt::Dict)::Tuple{AbstractMatrix,AbstractMatrix}
    if haskey(opt, "prequantile_cca")
        qinds(x) = begin
            (x .>= quantile(x, opt["prequantile_cca"][1])) .&
            (x .<= quantile(x, opt["prequantile_cca"][2]))
        end
        # matrix = matrix[qinds(matrix), :]
        cols1 = [qinds(col) for col in eachcol(matrix1)]
        inds1 = reduce(hcat, cols1)
        inds1 = all(inds1, dims=2) # NOTE: possible argument for any instead of all
        col2 = [qinds(col) for col in eachcol(matrix2)]
        inds2 = reduce(hcat, col2)
        inds2 = all(inds2, dims=2)
        inds = inds1[:] .& inds2[:]
        matrix1 = matrix1[inds, :]
        matrix2 = matrix2[inds, :]
    end
    if haskey(opt, "prenorm_cca")
        matrix1 = [zscore(matrix1[:, i]) for i in axes(matrix1, 2)]
        matrix1 = reduce(hcat, matrix1)
        matrix2 = [zscore(matrix2[:, i]) for i in axes(matrix2, 2)]
        matrix2 = reduce(hcat, matrix2)
    end
    matrix1[isnan.(matrix1)] .= 0
    matrix2[isnan.(matrix2)] .= 0
    return matrix1, matrix2
end

"""
    transfrm(CA1_matrix, PFC_matrix, cca_model; postnorm_cca=false)
Transform the CA1 and PFC matrices using the CCA model.
"""
function transfrm(CA1_matrix, PFC_matrix, cca_model;
    postnorm_cca=false)
    U, V = cca_model.transform((CA1_matrix, PFC_matrix))
    U, V = dopostprocess(U, V)
    # Calculate shared and local activity
    shared_activity = (U + V) / sqrt(2)
    local_activity = (U - V) / sqrt(2)
    return (; U, V, shared_activity, local_activity)
end

function transfrm(results::CCAResults, cca_model=nothing)::CCAResults
    if cca_model === nothing
        cca_model = results.cca_model
    end
    CA1_matrix = results.all_spike_data[:, findall(results.all_areas .== "CA1")]
    PFC_matrix = results.all_spike_data[:, findall(results.all_areas .== "PFC")]
    if occursin("barlow", String(PyCall.pystr(cca_model.__class__)))
        U, V = cca_model.predict(CA1_matrix, PFC_matrix)
    else
        U, V = cca_model.transform((CA1_matrix, PFC_matrix))
    end
    U, V = dopostprocess(U, V)
    # Calculate shared and local activity
    shared_activity = (U + V) / sqrt(2)
    local_activity = (U - V) / sqrt(2)
    results.U, results.V, results.shared_activity, results.local_activity =
        (U, V, shared_activity, local_activity)
    return results
end

function transfrm(source::CCAResults, target::CCAResults; postnorm_cca=false)
    @assert source.all_areas == target.all_areas "Areas must match between source and target"
    cca_model = target.cca_model
    U, V = cca_model.transform((source.all_spike_data[:, findall(source.all_areas .== "CA1")],
        source.all_spike_data[:, findall(source.all_areas .== "PFC")]))
    U, V = dopostprocess(U, V)
    # Calculate shared and local activity
    shared_activity = (U + V) / sqrt(2)
    local_activity = (U - V) / sqrt(2)
    source = copy(source)
    source.U, source.V, source.shared_activity, source.local_activity = U, V, shared_activity, local_activity
    source.opt["transfrm"] = target
    return source
end

function transfrm(results::CCAResults)
    if haskey(results.opt, "cca_model")
        cca_model = results.opt["cca_model"]
    else
        cca_model = results.cca_model |> string
        cca_model = cca_model[1:findfirst("(", cca_model)[end]-1]
        cca_model = split(cca_model, " ") |> last
    end
    run_cca_analysis(results; cca_type=cca_model)
end

function PFC_CA1_of_results(results::CCAResults;
    allowpreprocess=true)::Tuple
    CA1_matrix = results.all_spike_data[:, findall(results.all_areas .== "CA1")]
    PFC_matrix = results.all_spike_data[:, findall(results.all_areas .== "PFC")]
    CA1_matrix, PFC_matrix = allowpreprocess ?
                             dopreprocess(CA1_matrix, PFC_matrix, results.opt) :
                             (CA1_matrix, PFC_matrix)
    CA1_matrix, PFC_matrix = convert(Array{Float64}, CA1_matrix),
    convert(Array{Float64}, PFC_matrix)
    return CA1_matrix, PFC_matrix
end

"""
    run_cca_analysis(results, filts...; cca_type="linear")
Run a Canonical Correlation Analysis (CCA) on the data in `results` and return the results.
# Arguments
- `results::Dict`: A dictionary containing the following keys:
    - `all_spike_data::Array{Float64}`: A matrix of spike data with neurons as rows and time as columns.
    - `all_behavior_labels::DataFrame`: A DataFrame of behavioral labels with time as rows and behaviors as columns.
    - `all_areas::Vector{String}`: A vector of strings indicating the brain area of each neuron.
    - `opt::Dict`: A dictionary of options.
- `filts...`: A list of filters to apply to the data.
- `cca_type::String`: The type of CCA to run. Either "linear" or "elastic".
# Returns
- A dictionary containing the following keys:
    - `cca_model::Any`: The CCA model.
    - `U::Array{Float64}`: The U matrix.
    - `V::Array{Float64}`: The V matrix.
    - `shared_activity::Array{Float64}`: The shared activity matrix.
    - `local_activity::Array{Float64}`: The local activity matrix.
"""
function run_cca_analysis(results::CCAResults, prefilts...; cca_type="linear",
    latent_dimensions=3, random_state=0)
    results = copy(results)
    if prefilts !== nothing
        results = subset(results, prefilts...)
    end
    # Filter by filts
    @info "Running CCA analysis..." results.opt["prenorm_cca"] results.opt["postnorm_cca"]
    CA1_matrix, PFC_matrix = PFC_CA1_of_results(results; allowpreprocess=true)
    @assert(!isempty(CA1_matrix) && !isempty(PFC_matrix))
    @assert size(CA1_matrix, 1) == size(PFC_matrix, 1)
    if cca_type == "linear"
        cca_model = cca.CCA(; latent_dimensions, random_state)
    elseif cca_type == "elastic"
        cca_model = cca.ElasticCCA(; latent_dimensions, random_state)
    elseif cca_type == "PLS"
        cca_model = cca.PLS(; latent_dimensions, random_state)
    elseif cca_type == "PCACCA"
        cca_model = cca.PCACCA(; latent_dimensions, random_state)
    elseif cca_type == "SPLS"
        cca_model = cca.SPLS(; latent_dimensions, random_state)
    elseif cca_type == "GCCA"
        cca_model = cca.GCCA(; latent_dimensions, random_state)
    elseif cca_type == "MCCA"
        cca_model = cca.MCCA(; latent_dimensions, random_state)
    elseif cca_type == "MPLS"
        cca_model = cca.MPLS(; latent_dimensions, random_state)
    elseif cca_type == "TCCA"
        cca_model = cca.TCCA(; latent_dimensions, random_state)
    elseif cca_type == "GRCCA"
        cca_model = cca.GRCCA(; latent_dimensions, random_state)
    elseif cca_type == "CCA_SVD"
        cca_model = cca.CCA_SVD(; latent_dimensions, random_state)
    elseif cca_type == "BARLOWTWINS"
        LATENT_DIMS = 3  # The dimensionality of the latent space
        EPOCHS = 10  # The number of epochs to train the models
        # N_TRAIN = 1000  # The number of training samples
        # N_VAL = 200  # The number of validation samples
        # train_loader, val_loader, train_labels, val_labels = example_mnist_data(N_TRAIN, N_VAL)
        encoder_1 = architectures.Encoder(latent_dimensions=LATENT_DIMS, feature_size=392)
        encoder_2 = architectures.Encoder(latent_dimensions=LATENT_DIMS, feature_size=392)
        cca_model = deep.BarlowTwins(
            latent_dimensions=LATENT_DIMS, encoders=[encoder_1, encoder_2]
        )
        results.opt["trainer"] = pl.Trainer(
            max_epochs=EPOCHS,
            enable_checkpointing=false,
            enable_model_summary=false,
            enable_progress_bar=false,
        )
        results.opt["trainer"].fit(cca_model, CA1_matrix, PFC_matrix)
    else
        error("Invalid CCA type: $cca_type")
    end
    cca_model.fit((CA1_matrix, PFC_matrix))
    results.cca_model = cca_model
    results.opt["cca_type"] = cca_type
    results.opt["cca_datetime"] = Dates.now()
    results = transfrm(results, cca_model)
    return results
end

function plot_manifolds_by_label(U, V, shared_activity, local_activity,
    all_behavior_labels;
    labelfun::Dict=Dict(), kws...)
    pm_dict = Dict()
    for label in names(all_behavior_labels)
        if label == "idphi"
            enforce_colorscheme = ColorSchemes.viridis
        else
            enforce_colorscheme = nothing
        end
        labels = all_behavior_labels[!, label]
        if label in keys(labelfun)
            if isa(labelfun[label], Function)
                labels = labelfun[label](labels)
            elseif isa(labelfun[label], Pair)
                labels = labelfun[label][1](labels)
                newname = labelfun[label][2]
            end
        end
        p_u = plot_manifold(U, "U Activity", labels; enforce_colorscheme, kws...)
        p_v = plot_manifold(V, "V Activity", labels; enforce_colorscheme, kws...)
        p_shared = plot_manifold(shared_activity, "Shared Activity", labels; enforce_colorscheme, kws...)
        p_local = plot_manifold(local_activity, "Local Activity", labels; enforce_colorscheme, kws...)
        pm_dict[label] = plot(p_u, p_v, p_shared, p_local, layout=(2, 2), title=String(label))
    end
    return pm_dict
end
function plot_manifolds_by_label(cca_results::CCAResults, labelfun::Dict=Dict(), kws...)
    @unpack U, V, shared_activity, local_activity, all_behavior_labels = cca_results
    return plot_manifolds_by_label(U, V, shared_activity,
        local_activity,
        all_behavior_labels;
        labelfun=labelfun, kws...)
end


"""
    plot_manifold_animations_by_label(U, V, shared_activity, local_activity, all_behavior_labels; labelfun::Dict=Dict, kws...)
Plot animations of the manifold activity for each label in `all_behavior_labels`.
# Arguments
- `U::Array{Float64}`: The U matrix.
- `V::Array{Float64}`: The V matrix.
- `shared_activity::Array{Float64}`: The shared activity matrix.
- `local_activity::Array{Float64}`: The local activity matrix.
- `all_behavior_labels::DataFrame`: A DataFrame of behavioral labels.
- `labelfun::Dict`: A dictionary of functions to apply to each label.
- `kws...`: Additional keyword arguments.
# Returns
- A dictionary of animations for each label.
"""
function plot_manifold_animations_by_label(U, V,
    shared_activity,
    local_activity,
    all_behavior_labels;
    labelfun::Dict=Dict(), kws...)
    anim_dict = Dict()
    @assert size(U, 1) == size(all_behavior_labels, 1) == size(V, 1) == size(shared_activity, 1) == size(local_activity, 1)
    for label in names(all_behavior_labels)
        if label == "idphi"
            enforce_colorscheme = ColorSchemes.viridis
        else
            enforce_colorscheme = nothing
        end
        labels = all_behavior_labels[!, label]
        if label in keys(labelfun)
            labels = labelfun[label](labels)
        end
        if length(unique(labels)) == 1
            continue
        end
        # (color_by, _, _) = return_colors(labels; enforce_colorscheme)
        anim = plot_anim(U, V, shared_activity, #= Threads.@spawn =#
            local_activity, labels, label;
            enforce_colorscheme, kws...)
        anim_dict[label] = anim
    end
    return anim_dict
end
function plot_manifold_animations_by_label(cca_results::CCAResults, labelfun::Dict=Dict(), kws...)
    @unpack U, V, shared_activity, local_activity, all_behavior_labels = cca_results
    return plot_manifold_animations_by_label(U, V, shared_activity,
        local_activity,
        all_behavior_labels;
        labelfun=labelfun, kws...)
end

function add_plots!(results::CCAResults, sets=[:label]; labelfun::Dict=Dict(), kws...)
    @unpack U, V, shared_activity, local_activity, all_behavior_labels = results
    for set in sets
        if set == :label
            results.plots.push!(
                :label => plot_manifolds_by_label(results; labelfun=labelfun, kws...))
        elseif set == :anim
            results.plots.push!(
                :anim => plot_manifold_animations_by_label(results; labelfun=labelfun, kws...)
            )
        elseif set == :behavior
            results.plots.push!(
                :behavior => plot_behavior(results.all_behavior_labels, kws...)
            )
        end
    end
    return results
end

function plot_manifolds!(pm_dict::Dict, results::CCAResults; labelfun::Dict=Dict(), kws...)
    for label in keys(pm_dict)
        plot_manifolds!(pm_dict[label], results, label; labelfun=labelfun, kws...)
    end
    return pm_dict
end

function plot_manifolds!(p::Plots.Plot, results::CCAResults, label::Symbol; labelfun::Dict=Dict(), kws...)
    @unpack U, V, shared_activity, local_activity, all_behavior_labels = results
    if label == "idphi"
        enforce_colorscheme = ColorSchemes.viridis
    else
        enforce_colorscheme = nothing
    end

    # Get labels for coloring
    labels = all_behavior_labels[!, label]
    if label in keys(labelfun)
        if isa(labelfun[label], Function)
            labels = labelfun[label](labels)
        elseif isa(labelfun[label], Pair)
            labels = labelfun[label][1](labels)
            newname = labelfun[label][2]
        end
    end

    # Update plots
    p_u, p_v, p_shared, p_local = p[1], p[2], p[3], p[4]
    plot_manifold!(p_u, U, "U Activity", labels; enforce_colorscheme, markersize=3, kws...)
    plot_manifold!(p_v, V, "V Activity", labels; enforce_colorscheme, markersize=3, kws...)
    plot_manifold!(p_shared, shared_activity, "Shared Activity", labels; enforce_colorscheme, markersize=3, kws...)
    plot_manifold!(p_local, local_activity, "Local Activity", labels; enforce_colorscheme, markersize=3, kws...)
    return p
end

## ---------------------------
## COMPONENT PLOTTING FUNCTIONS
## ---------------------------

function plot_anim(U, V, shared_activity, local_activity, labels, label;
    enforce_colorscheme=nothing, step=4,
    only_shared=false, kws...)
    prog = Progress(length((0:360)[1:step:end]), desc="Animating $label",
        color=:blue)
    anim = @suppress @animate for angle in (range(0, stop=360, length=360)|>collect)[1:step:end]
        p_shared = plot_manifold(shared_activity, "Shared Activity", labels; enforce_colorscheme, camera=(angle, 0), kws...)
        if only_shared
            p_u = plot_manifold(U, "U Activity", labels; enforce_colorscheme, camera=(angle, 0), kws...)
            p_v = plot_manifold(V, "V Activity", labels; enforce_colorscheme, camera=(angle, 0), kws...)
            p_local = plot_manifold(local_activity, "Local Activity", labels; enforce_colorscheme, camera=(angle, 0), kws...)
        end
        plot(p_u, p_v, p_shared, p_local, layout=(2, 2), title=String(label), size=(1200, 800))
        next!(prog)
    end
    anim
end
function plot_anim(results::CCAResults, label; enforce_colorscheme=nothing,
    step=4, only_shared=false, kws...)
    @unpack U, V, shared_activity, local_activity, all_behavior_labels = results
    labels = all_behavior_labels[!, label]
    return plot_anim(U, V, shared_activity, local_activity, labels, label;
        enforce_colorscheme, step, only_shared, kws...)
end

function plot_manifold!(p::Plots.Plot, data::AbstractMatrix, title,
    color_by=nothing; enforce_colorscheme=nothing,
    kwargs...)
    (color_by, min_color_rgb, max_color_rgb) = return_colors(color_by; enforce_colorscheme)
    title = title * "\nmin, $(min_color_rgb)\nmax, $(max_color_rgb)"
    scatter!(p, data[:, 1], data[:, 2], data[:, 3];
        color=color_by, markersize=2, kwargs...)
end

function plot_manifold(data::AbstractArray, title::String, color_by::Union{Vector{<:Real},Nothing}=nothing;
    enforce_colorscheme=nothing, kwargs...)
    (color_by, min_color_rgb, max_color_rgb) = return_colors(color_by; enforce_colorscheme)
    title = title * "\nmin, $(min_color_rgb)\nmax, $(max_color_rgb)"
    p = scatter(data[:, 1], data[:, 2], data[:, 3];
        xlabel="Component 1",
        ylabel="Component 2",
        zlabel="Component 3",
        color=color_by,
        title=title,
        legend=:bottomright,
        xticks=[], yticks=[], zticks=[],
        markersize=2,
        colorbar=true,
        kwargs...
    )
    return p
end
function plot_manifold(data::AbstractArray, title::String,
    color_by::Union{Vector{<:RGB},Vector{<:RGBA}};
    enforce_colorscheme=nothing, kwargs...)
    p = scatter(data[:, 1], data[:, 2], data[:, 3];
        xlabel="Component 1",
        ylabel="Component 2",
        zlabel="Component 3",
        color=color_by,
        title=title,
        legend=:bottomright,
        xticks=[], yticks=[], zticks=[],
        markersize=2,
        colorbar=true,
        kwargs...
    )
    return p
end
function plot_manifold(results::CCAResults, component::Symbol, label::Symbol;
    enforce_colorscheme=nothing,
    labelfun::Dict=Dict(), kws...)
    all_behavior_labels = results.all_behavior_labels
    data = getfield(results, component)
    labels = all_behavior_labels[!, label]
    if label in keys(labelfun)
        labels = labelfun[label](labels)
    end
    if enforce_colorscheme == nothing
        if component == :idphi
            enforce_colorscheme = ColorSchemes.viridis
        else
            enforce_colorscheme = nothing
        end
    end
    plot_manifold(data, string(component) * " Activity", labels; enforce_colorscheme, kws...)
end
function plot_manifold!(p::Plots.Plot, results::CCAResults, component::Symbol, label::Symbol; labelfun::Dict=Dict(), kws...)
    @unpack all_behavior_labels = results
    data = getfield(results, component)
    labels = all_behavior_labels[!, label]
    if label in keys(labelfun)
        if isa(labelfun[label], Function)
            labels = labelfun[label](labels)
        elseif isa(labelfun[label], Pair)
            labels = labelfun[label][1](labels)
            newname = labelfun[label][2]
        end
    end
    if component == :idphi
        enforce_colorscheme = ColorSchemes.viridis
    else
        enforce_colorscheme = nothing
    end
    plot_manifold!(p, data, string(component) * " Activity", labels; enforce_colorscheme, kws...)
end
plot_manifold!(results::CCAResults, component::Symbol, label::Symbol; labelfun::Dict=Dict(), kws...) = plot_manifold!(Plots.current(), results, component, label; labelfun=labelfun, kws...)

"""
    plot_behavior(field1, field2, color_by=nothing; kws...)

Plot a scatter plot of `field1` vs `field2` with colors determined by `color_by`.

# Arguments
- `field1::AbstractVector`: The first field.
- `field2::AbstractVector`: The second field.
- `color_by::Union{AbstractVector, Nothing}`: The field to color by.
#  Keyword Arguments
- `kws...`: Additional keyword arguments.
"""
function plot_behavior(field1::AbstractVector, field2::AbstractVector, color_by=nothing; downsample::Union{Int,Nothing}=nothing,
    plot_line::Bool=false, kws...)
    kws = NamedTuple(kws)
    if hasproperty(kws, :colormap)
        println("Using colormap $(kws[:colormap])")
        enforce_colorscheme = kws[:colormap]
    else
        enforce_colorscheme = nothing
    end
    if downsample !== nothing
        inds = collect(1:downsample:length(field1))
        field1 = field1[inds]
        field2 = field2[inds]
        color_by = color_by[inds]
        if enforce_colorscheme isa AbstractVector
            enforce_colorscheme = enforce_colorscheme[inds]
        end
    end
    (color1_by, min_color_rgb, max_color_rgb) = return_colors(color_by; enforce_colorscheme)
    p = scatter(field1, field2, color=color1_by; kws...,
        xlabel="Field 1", ylabel="Field 2", legend=:bottomright,
        title="Field 1 vs Field 2\nmin, $(min_color_rgb)\nmax, $(max_color_rgb)",
        kws...)
    if plot_line
        plot!(p, field1, field2, color=color1_by, kind=:line,
            alpha=0.5)
    end
    return p
end


# using GLMakie

# function plot_manifold_makie(data, title, color_by=nothing; 
#                              enforce_colorscheme=nothing, kwargs...)
#     (color_by, min_color_rgb, max_color_rgb) = return_colors(color_by; enforce_colorscheme)
#     title = title * "\nmin, $(min_color_rgb)\nmax, $(max_color_rgb)"
#
#     fig = Figure()
#     ax = Axis3(fig)
#     scatter!(ax, data[:, 1], data[:, 2], data[:, 3]; color=color_by, markersize=2)
#     ax.title = title
#     ax.xlabel = "Component 1"
#     ax.ylabel = "Component 2"
#     ax.zlabel = "Component 3"
#     Colorbar(fig[1, 2], ax, vertical=false)
#     return fig
# end

# function plot_manifold_makie_panels_for_label(U, V, shared_activity, local_activity, all_behavior_labels, label; labelfun::Dict=Dict(), kws...)
#     if label == "idphi"; enforce_colorscheme = ColorSchemes.viridis
#     else; enforce_colorscheme = nothing; end
#     labels = all_behavior_labels[!, label]
#     if label in keys(labelfun)
#         if isa(labelfun[label], Function)
#             labels = labelfun[label](labels)
#         elseif isa(labelfun[label], Pair)
#             labels = labelfun[label][1](labels)
#             newname = labelfun[label][2]
#         end
#     end
#
#     fig = Figure()
#     axs = [Axis3(fig[i, j]) for i in 1:2, j in 1:2]
#
#     titles = ["U Activity", "V Activity", "Shared Activity", "Local Activity"]
#     data = [U, V, shared_activity, local_activity]
#
#     for (i, ax) in enumerate(axs)
#         (color_by, min_color_rgb, max_color_rgb) = return_colors(labels; enforce_colorscheme)
#         title = titles[i] * "\nmin, $(min_color_rgb)\nmax, $(max_color_rgb)"
#         scatter!(ax, data[i][:, 1], data[i][:, 2], data[i][:, 3]; color = color_by, markersize = 2)
#         ax.title = title
#         ax.xlabel = "Component 1"
#         ax.ylabel = "Component 2"
#         ax.zlabel = "Component 3"
#     end
#
#     Colorbar(fig[2, 2], axs[end], vertical = false)
#     return fig
# end


function plot_manifolds_with_subset(UV_sub, UV_all, behaviors; labelfun::Dict=Dict(), kws...)
    pm_dict = Dict()
    @unpack U, V, shared_activity, local_activity = UV_all
    @infiltrate
    tmp = UV_sub
    U_sub, V_sub, shared_activity_sub, local_activity_sub = tmp.U, tmp.V, tmp.shared_activity, tmp.local_activity
    @assert size(UV_sub.U, 1) <= size(UV_all.U, 1)
    for label in names(behaviors)
        if label == "idphi"
            enforce_colorscheme = ColorSchemes.viridis
        else
            enforce_colorscheme = nothing
        end

        # Get labels for coloring
        labels = behaviors[tmp.index, label]
        if label in keys(labelfun)
            labels = labelfun[label](labels)
        end

        # Create plots
        p_u = plot_manifold(U, "U Activity (Gray: All, Colored: Subset)", color=:gray, markersize=2, kws...)
        p_u = plot_manifold!(p_u, U_sub, "U Activity", labels; enforce_colorscheme, markersize=3, kws...)
        p_v = plot_manifold(V, "V Activity (Gray: All, Colored: Subset)", color=:gray, markersize=2, kws...)
        p_v = plot_manifold!(p_v, V_sub, "V Activity", labels; enforce_colorscheme, markersize=3, kws...)
        p_shared = plot_manifold(shared_activity, "Shared Activity (Gray: All, Colored: Subset)", color=:gray, markersize=2, kws...)
        p_shared = plot_manifold!(p_shared, shared_activity_sub, "Shared Activity", labels; enforce_colorscheme, markersize=3, kws...)
        p_local = plot_manifold(local_activity, "Local Activity (Gray: All, Colored: Subset)", color=:gray, markersize=2, kws...)
        p_local = plot_manifold!(p_local, local_activity_sub, "Local Activity", labels; enforce_colorscheme, markersize=3, kws...)

        # Combine plots
        pm_dict[label] = plot(p_u, p_v, p_shared, p_local, layout=(2, 2), title=String(label))
    end
    return pm_dict
end

function link_axes_and_camera!(p::Plots.Plot)
    # Get the first subplot as the reference
    ref_subplot = p[1, 1]  # Access the first subplot in the grid
    @info "size" size(p, 1) size(p, 2)

    # Iterate through remaining subplots
    for i in 1:size(p, 1), j in 1:size(p, 2)
        subplot = p[i, j]

        # Link x, y, and z axes
        subplot.grid[1].attr[:xaxis][:link] = ref_subplot.grid[1].attr[:xaxis]
        subplot.grid[1].attr[:yaxis][:link] = ref_subplot.grid[1].attr[:yaxis]
        subplot.grid[1].attr[:zaxis][:link] = ref_subplot.grid[1].attr[:zaxis]

        # Link camera azimuth and elevation
        subplot.grid[1].attr[:camera][:azimuth_link] = ref_subplot.grid[1].attr[:camera]
        subplot.grid[1].attr[:elevation_link] = ref_subplot.grid[1].attr[:camera]
    end

    return p
end
function plot_split_by_behavior(results::CCAResults, property::Symbol,
    behavior_label::Symbol; colormap=nothing,
    colorby=nothing, shareax::Bool=true,
    all_gray_background::Bool=false,
    sort_by_labels::Bool=false, kws...)
    @unpack all_behavior_labels = results
    data = getfield(results, property)
    @assert data !== nothing "Property not found in results"
    labels = all_behavior_labels[!, behavior_label]
    unique_labels = unique(labels)

    # Automatic colormap selection
    if colormap === nothing
        if length(unique_labels) <= 20
            colormap = :tab20
        else
            colormap = :viridis
        end
    end
    @assert colormap !== nothing

    # Determine axis limits if shareax is true
    if shareax
        xmin, xmax = extrema(data[:, 1])
        ymin, ymax = extrema(data[:, 2])
        zmin, zmax = extrema(data[:, 3])
    end

    # Create subplots
    p = plot(layout=(1, length(unique_labels)), size=(1200, 400))

    # Iterate through unique labels and create subplots
    (i, label) = first(enumerate(unique_labels))
    for (i, label) in enumerate(unique_labels)
        # Filter data for the current label
        label_data = data[labels.==label, :]
        label_behaviors = all_behavior_labels[labels.==label, :]

        # Create a dataframe of 10 quantile bins along each dim of label_data
        if sort_by_labels
            df_label_data = DataFrame(label_data, [:x, :y, :z])
            df_label_data[!, :x] = quantile_binning(df_label_data[!, :x], 20)
            df_label_data[!, :y] = quantile_binning(df_label_data[!, :y], 20)
            df_label_data[!, :z] = quantile_binning(df_label_data[!, :z], 20)
            df_label_data[!, :index] = 1:size(df_label_data, 1)
            sort!(df_label_data, [:x, :y, :z])
            order = df_label_data[!, :index]
        else
            order = 1:size(label_data, 1)
        end

        # Determine coloring
        if colorby === nothing
            color_data = get(ColorSchemes.colorschemes[colormap], i / length(unique_labels))
        else
            color_data = label_behaviors[!, colorby]
            color_data = get.([ColorSchemes.colorschemes[colormap]], color_data ./ maximum(color_data))
        end

        # Create subplot with specific color and optional shared axes
        plot!(p[i], label_data[order, 1], label_data[order, 2], label_data[order, 3];
            color=color_data[order],
            title="Label: $label",
            xlabel="Component 1",
            ylabel="Component 2",
            zlabel="Component 3",
            markersize=2,
            xlim=shareax ? (xmin, xmax) : (-Inf, Inf),
            ylim=shareax ? (ymin, ymax) : (-Inf, Inf),
            zlim=shareax ? (zmin, zmax) : (-Inf, Inf),
            kws...
        )

        if all_gray_background
            scatter!(p[i], data[:, 1], data[:, 2], data[:, 3]; color=:gray,
                markersize=0.5, alpha=0.2)
            # plot!(p[i], label_data[order, 1], label_data[order, 2], label_data[order, 3];
            #       color=:gray, alpha=0.2, linewidth=0.75)
        end
    end

    return p
end

"""
    animate_split_by_behavior(results, property, behavior_label; colormap=nothing, colorby=nothing, shareax=false, savesvg=false, kws...)

Animate the manifold split by behavior.
# Arguments
- `results::CCAResults`: The results of a CCA analysis.
- `property::Symbol`: The property to plot.
- `behavior_label::Symbol`: The behavior label to split by.
# Keyword Arguments
- `colormap::Symbol`: The colormap to use.
- `colorby::Symbol`: The color to use.
- `shareax::Bool`: Whether to share axes.
- `savesvg::Union{Nothing, String}`: Whether to save the SVG.
- `kws...`: Additional keyword arguments.
"""
function animate_split_by_behavior(results::CCAResults,
    property::Symbol,
    behavior_label::Symbol;
    colormap=nothing,
    colorby=nothing,
    shareax::Bool=false,
    savesvg::Union{Nothing,String}=false,
    kws...)

    if savesvg !== nothing
        savesvg = gif_folder(savesvg)
    end
    steps = 1:2:360
    # prog = Progress(length(steps); desc="Animating $behavior_label", 
    #                 color=:blue)
    println("Animating $behavior_label")
    P = Vector{Plots.Plot}(undef, length(steps) * 2)
    for (i, angle) in enumerate(steps)
        p = plot_split_by_behavior(results, property, behavior_label; colormap,
            colorby, shareax, camera=(angle, 0), kws...)
        P[i] = p
        if savesvg !== nothing
            savefig(p, joinpath(savesvg, "frame_$(lpad(angle, 3, '0')).svg"))
        end
        println("Frame $i")
        closeall()
        # next!(prog)
    end
    for (i, evelation) in enumerate(steps)
        i = i + length(steps)
        p = plot_split_by_behavior(results, property, behavior_label; colormap,
            colorby, shareax, camera=(0, evelation), kws...)
        P[i] = p
        if savesvg !== nothing
            savefig(p, joinpath(savesvg, "frame_$(lpad(i+length(steps), 3, '0')).svg"))
        end
        println("Frame $(i+length(steps))")
        closeall()
        # next!(prog)
    end
    anim = @animate for p in P
        plot(p)
    end
    println("... Done")
    return anim
end

"""
    select_keys_with_max_countmap(superanimal_data::Dict, num_animals::Int)
Select keys with the maximum countmap value for a given number of animals.
# Arguments
- `superanimal_data::Dict`: A dictionary containing the following
- `num_animals::Int`: The number of animals to filter by.
# Keyword Arguments
- `return_consistent_keys::Bool`: Whether to return consistent keys.
# Returns
- A tuple containing the key and the maximum countmap value.
"""
function select_keys_with_max_countmap(superanimal_data::Dict, num_animals::Int; return_consistent_keys=false)
    # Filter keys with the desired number of animals
    filtered_keys = filter(k -> superanimal_data[:keycount][k] == num_animals, keys(superanimal_data[:keycount]))
    [superanimal_data[:keycount][k] for k in filtered_keys]

    # Calculate countmap for each filtered key
    countmaps = values(superanimal_data[:animals]) |> countmap
    countmaps = Dict(k => v for (k, v) in countmaps if length(k) == num_animals)

    # Find the key with the maximum countmap value
    max_key = argmax(values(countmaps) |> collect)
    max_value = maximum(values(countmaps))
    ky = (keys(countmaps)|>collect)[max_key]

    # Identify consistent keys
    if return_consistent_keys
        consistent_keys = Dict(k => countmap(values(superanimal_data[:animals][k])) for k in filtered_keys if all(animal in superanimal_data[:animals][k] for animal in ky))
        return ky, max_value, consistent_keys
    else
        return ky, max_value
    end
end

function gif_folder(filepath::String)::String
    dirname_ = dirname(filepath)
    basename_ = basename(filepath)
    filepath = joinpath(dirname_, "gifs", basename_)
    frame_dir = splitext(filepath)[1]
    mkpath(frame_dir)
    return frame_dir
end

plot_behaviors(dat, activity=:shared_activity) =
    plot(
        plot_manifold(dat, activity, :linear_distance_bin; legend=false, title="linear_distance_bin"),
        plot_manifold(dat, activity, :idphi; legend=false, title="idphi"),
        plot_manifold(dat, activity, :vel; legend=false, title="vel"),
        plot_manifold(dat, activity, :leftright; legend=false, title="leftright"),
        plot_manifold(dat, activity, :trajbound; legend=false, title="trajbound"),
        plot_manifold(dat, activity, :ind_inout_leftright; legend=false, title="ind_inout_leftright"),
        plot_manifold(dat, activity, :rewarded; legend=false, title="rewarded"),
        titlefontsize=6, markersize=2, fontsize=6, guidefontsize=6,
    )
function plot_compare_derivations(interest_objs::Dict, behavior, activity=:shared_activity)
    # Create subplots based on the number of interest objects
    num_objects = length(interest_objs)
    p = []
    # Iterate through interest objects and create subplots
    for (i, (obj_name, obj)) in enumerate(interest_objs)
        # println("Plotting $obj_name")
        push!(p, plot_manifold(obj, activity, behavior; legend=false, title=obj_name))
    end
    # Link axes and return the plot
    # link_axes_and_camera!(p)
    return plot(p...)
end

"""
    save_still_frames
Save still frames of an animation as SVG and PNG files.
"""
function save_still_frames(anim::Animation, filepath::String;
    add_gifs_parent_folder::Bool=true)

    # Create a directory for the still frames
    if add_gifs_parent_folder
        frame_dir = gif_folder(filepath)
    else
        frame_dir = splitext(filepath)[1]
        mkpath(frame_dir)
    end

    # Iterate through frames and save as SVG and PNG
    @showprogress "saving frames" for (i, frame) in enumerate(anim.frames)
        frame_filename = joinpath(frame_dir, "frame_$(lpad(i, 3, '0'))")
        # plot the image of the frame
        im = Images.load(joinpath(anim.dir, frame))
        p = plot(im)
        savefig(p, frame_filename * ".png")
    end
    # print to the console the size of the directory produced
    println("Directory size: $(filesize(frame_dir)) bytes")
end
function filename_from_key(key)
    cca_type, maniname, activity, behavior_label, colorby = key
    append = "$cca_type-$maniname"
    return joinpath(opt["output_folder"],
        append * "_split_by_behavior_$(activity)_$(behavior_label)_$(colorby).gif")
end

function quantile_binning(data::Vector, bincount::Int)::Vector{Int32}
    # Calculate quantile ranks and scale to bin indices
    println("Calculating quantile ranks")
    @time ranks = @fastmath quantilerank.([data], data; method=:inc)
    bin_indices = @fastmath floor.(Int32, ranks .* bincount) .+ 1

    # Adjust for edge cases (rank 1 should be in bin 1)
    println("Adjusting for edge cases")
    bin_indices[bin_indices.==bincount+1] .= bincount

    return bin_indices
end
function quantile_binning(element::Real, fulldata::Vector, bincount::Int)::Int32
    # Calculate quantile rank and scale to bin index
    rank = quantilerank(fulldata, element; method=:inc)
    bin_index = floor(Int32, rank * bincount) + 1

    # Adjust for edge cases (rank 1 should be in bin 1)
    if bin_index == bincount + 1
        bin_index = bincount
    end

    return bin_index
end

function add_past_future_behavior!(behavior_dict::Dict)
    # Extract trajall and create vectors for past/future behavior
    trajall = behavior_dict["trajall"][:]
    past_trajbound = fill(NaN, length(trajall))
    past_leftright = fill(NaN, length(trajall))
    future_trajbound = fill(NaN, length(trajall))
    future_leftright = fill(NaN, length(trajall))
    # Get unique trajectories and their first occurrence indices
    unique_trajs = unique(trajall)
    first_occurrences = searchsortedfirst.([trajall], unique_trajs)
    # Iterate through unique trajectories
    for (i, traj) in enumerate(unique_trajs)
        # Find previous and next trajectories
        prev_traj_index = i > 1 ? first_occurrences[i-1] : nothing
        next_traj_index = i < length(unique_trajs) ? first_occurrences[i+1] : nothing
        # Assign past and future behavior values for the current trajectory
        traj_indices = findall(isequal(traj), trajall)
        for idx in traj_indices
            past_trajbound[idx] = if prev_traj_index !== nothing
                behavior_dict["trajbound"][prev_traj_index]
            else
                NaN
            end
            past_leftright[idx] = if prev_traj_index !== nothing
                behavior_dict["leftright"][prev_traj_index]
            else
                NaN
            end
            future_trajbound[idx] = if next_traj_index !== nothing
                behavior_dict["trajbound"][next_traj_index]
            else
                NaN
            end
            future_leftright[idx] = if next_traj_index !== nothing
                behavior_dict["leftright"][next_traj_index]
            else
                NaN
            end
        end
    end
    # Add past and future behavior columns to behavior_dict
    behavior_dict["past_trajbound"] = past_trajbound[:, 1]
    behavior_dict["past_leftright"] = past_leftright[:, 1]
    behavior_dict["future_trajbound"] = future_trajbound[:, 1]
    behavior_dict["future_leftright"] = future_leftright[:, 1]
    return behavior_dict
end


function plot_manifold_w_hist(data, title, color_by::Union{Vector{<:Real},Nothing}=nothing;
    enforce_colorscheme=nothing, kwargs...)
    (color_by, min_color_rgb, max_color_rgb) = return_colors(color_by; enforce_colorscheme)
    title = title * "\nmin, $(min_color_rgb)\nmax, $(max_color_rgb)"

    # Create layout for subplots
    layout = @layout [
        a{0.1w} b{0.8w} c{0.1w};
        d{0.1h} e{0.8h} f{0.1h};
        g{0.1w} h{0.8w} i{0.1w}
    ]

    # Create the main manifold plot
    p_main = scatter(data[:, 1], data[:, 2], data[:, 3];
        xlabel="Component 1",
        ylabel="Component 2",
        zlabel="Component 3",
        color=color_by,
        title=title,
        legend=:bottomright,
        xticks=[], yticks=[], zticks=[],
        markersize=2,
        colorbar=true,
        subplot=e,
        kwargs...
    )

    # Create histogram subplots
    p_hist_x = histogram(data[:, 1]; subplot=6, title="Component 1", legend=false)
    p_hist_y = histogram(data[:, 2]; subplot=2, title="Component 2", legend=false, orientation=:h)
    p_hist_z = histogram(data[:, 3]; subplot=8, title="Component 3", legend=false)

    # Combine plots and return
    p = plot(p_main, p_hist_x, p_hist_y, p_hist_z; layout)
    return p
end

function Statistics.mean(results::CCAResults, group_cols::Union{Vector{String},Vector{Symbol}})::CCAResults
    # Group the behavior labels DataFrame
    grouped_data = groupby(results.all_behavior_labels, group_cols)

    # Initialize data structures for the new CCAResults object
    mean_spike_data = []
    mean_behavior_labels = DataFrame()

    # Iterate through each group
    for (group_key, group_df) in grouped_data
        # Extract indices for the current group
        group_indices = group_df.index

        # Calculate mean spike data for the group
        group_mean_spikes = mean(results.all_spike_data[group_indices, :], dims=1)
        push!(mean_spike_data, group_mean_spikes)

        # Calculate mean behavior labels for numerical columns
        group_mean_labels = combine(group_df, [:index, :animal, group_cols...], mean)
        append!(mean_behavior_labels, group_mean_labels)
    end

    # Create a new CCAResults object with the mean data
    mean_results = CCAResults(
        reduce(vcat, mean_spike_data),
        mean_behavior_labels,
        results.all_areas,
        results.opt,
        nothing, nothing, nothing, nothing,
        nothing, Dict(), results.original_data
    )

    return mean_results
end

"""
    analyze_manifold_distances(results::CCAResults, primary_factors::Vector{Symbol}, secondary_factors::Vector{Symbol}=Symbol[])
Analyze the distances between manifold data for different groups of primary and
secondary factors. We split separate manifolds by primary factors, computing
the mean distance between groups of secondary factors.
# Arguments
- `results::CCAResults`: The results of a CCA analysis.
- `manifold_factors::Vector{Symbol}`: The manifold factors to group by.
- `measure_factors::Vector{Symbol}`: The measure factors to group by.
# Returns
- A dictionary of dictionaries containing the mean distance differences between primary groups.
"""
function analyze_manifold_distances(res::CCAResults,
    manifold_factors::Vector{Symbol},
    measure_factors::Vector{Symbol}=Symbol[],
    mani::Symbol=:shared_activity)::Dict

    if isempty(measure_factors)
        measure_factors = setdiff(
            Symbol.(propertynames(res.all_behavior_labels)),
            manifold_factors)
    end
    @assert !isempty(measure_factors) "Measure factors cannot be empty"

    function cvrt(x)
        x = NamedTuple(x)
        # if it's a singular value, convert to a scalar
        if length(x) == 1
            return x[1]
        else
            return x
        end
    end

    # Group data by manifold factors
    manifold_grouped = groupby(res.all_behavior_labels, manifold_factors)

    # Initialize distance matrix
    distance_matrix = OrderedDict()
    full_distance_matrix = OrderedDict()
    behavior_info = OrderedDict()

    # Iterate through pairs of manifold factor groups using Iterators.product
    for (manifold_key1, manifold_key2) in Iterators.product(keys(manifold_grouped), keys(manifold_grouped))
        manifold_key1, manifold_key2 = cvrt(manifold_key1),
        cvrt(manifold_key2)
        if manifold_key1 <= manifold_key2  # Avoid redundant calculations

            distance_matrix[manifold_key1, manifold_key2] = OrderedDict()
            full_distance_matrix[manifold_key1, manifold_key2] = OrderedDict()
            behavior_info[manifold_key1, manifold_key2] = OrderedDict()

            # Get manifold data for the primary groups
            manifold_group1 = manifold_grouped[manifold_key1]
            manifold_indices1 = 1:size(manifold_group1, 1)
            manifold_data1 = getproperty(res, mani)[manifold_indices1, :]
            manifold_group2 = manifold_grouped[manifold_key2]
            manifold_indices2 = 1:size(manifold_group2, 1)
            manifold_data2 = getproperty(res, mani)[manifold_indices2, :]

            # Install new indices temporarily for the process below
            manifold_group1.tmp_index = 1:size(manifold_data1, 1)
            manifold_group2.tmp_index = 1:size(manifold_data2, 1)

            # Calculate pairwise distances between the two manifold groups
            distances = pairwise(Euclidean(), manifold_data1', manifold_data2')  # Correct pairwise calculation

            measure_grouped1 = groupby(manifold_group1, measure_factors)
            measure_grouped2 = groupby(manifold_group2, measure_factors)
            measure_keys1 = keys(measure_grouped1) .|> NamedTuple
            measure_keys2 = keys(measure_grouped2) .|> NamedTuple

            # Iterate through measure factor groups
            for measure_key in intersect(measure_keys1, measure_keys2)

                measure_group1 = measure_grouped1[measure_key]
                measure_group2 = measure_grouped2[measure_key]

                # Get indices for the measure group
                measure_indices1 = measure_group1.tmp_index
                measure_indices2 = measure_group2.tmp_index

                # Extract distances for the current measure group
                group_distances = distances[measure_indices1, measure_indices2]

                # Calculate mean distance
                mean_distance = mean(group_distances)

                # Store mean distance in the distance matrix
                measure_key = cvrt(measure_key)
                distance_matrix[manifold_key1, manifold_key2][measure_key] = mean_distance
                full_distance_matrix[manifold_key1, manifold_key2][measure_key] = group_distances
                behavior_info[manifold_key1, manifold_key2][measure_key] = Dict(
                    "group1" => measure_group1,
                    # "group2" => measure_group2
                )

            end

        end
    end

    return distance_matrix
end

function distance_dict_to_dataframe(distance_matrix::AbstractDict,
    add_column_i_equals_j::Bool=true)::DataFrame
    # Convert the dictionary to dataframe
    mani_key = first(keys(distance_matrix))
    K = collect(keys(distance_matrix))
    for mani_key in K
        metric_level = distance_matrix[mani_key]
        if metric_level isa DataFrame
            @warn "Skipping DataFrame in distance matrix":w
            continue
        end
        res = DataFrame()
        metric_key = first(keys(metric_level))
        if metric_key isa DataFrame
            @infiltrate
        end
        for metric_key in keys(metric_level)
            row = DataFrame(Dict(keys(metric_key) .=> values(metric_key)))
            row[!, :distance] = [metric_level[metric_key]]
            append!(res, row)
        end
        new_mani_key = (Dict(Symbol.(keys(mani_key)) .=> values(mani_key)))
        colnames, row = [], []
        key, val = first(new_mani_key)
        for (key, val) in (new_mani_key)
            nms = String.(keys(val)) .* "_" .* string(key)
            append!(colnames, nms)
            append!(row, values(val))
        end
        #combine the data
        for (key, val) in zip(colnames, row)
            res[!, key] .= val
        end
        distance_matrix[mani_key] = res
    end
    distance_matrix = vcat(DataFrame.(values(distance_matrix))...)
    if add_column_i_equals_j
        _1_coumns = filter(x -> occursin("_1", x), names(distance_matrix))
        _2_coumns = filter(x -> occursin("_2", x), names(distance_matrix))
        # fine all instances where the columns are equal
        inds = Matrix(distance_matrix[!, _1_coumns]) .== Matrix(distance_matrix[!, _2_coumns])
        inds = all(inds, dims=2)
        distance_matrix[!, :i_equals_j] = inds[:]
    end
    distance_matrix
end

function create_reward_time_column(behavior_df::DataFrame)
    # Group data by trajall
    grouped_data = groupby(behavior_df, :trajall)

    # Find first reward time for each trajectory
    println("Finding reward times")
    reward_times = combine(grouped_data, :rewardTimes => first => :reward_time)

    # Merge reward times back into the original DataFrame
    println("Merging reward times")
    behavior_df = leftjoin(behavior_df, reward_times, on=:trajall)
    # Calculate relative reward time
    behavior_df[!, :relative_reward_time] = behavior_df[!, :reward_time] .- behavior_df[!, :time]

    return behavior_df
end

"""
    analyze_manifold_distances_for_conditions(results::CCAResults, manifold_factors::Vector{Symbol}, measure_factors::Vector{Symbol}=Symbol[])::DataFrame

Analyze the distances between manifold data for different groups of primary and secondary factors. We split separate manifolds by primary factors, computing the mean distance between groups of secondary factors.
"""
function analyze_manifold_distances_for_conditions(results::CCAResults,
    manifold_factors::Vector{Symbol},
    measure_factors::Vector{Symbol}=Symbol[])
    if isempty(measure_factors)
        measure_factors = setdiff(Symbol.(propertynames(results.all_behavior_labels)), manifold_factors)
    end
    @assert !isempty(measure_factors) "Measure factors cannot be empty"

    # Group data by manifold factors
    manifold_grouped = groupby(results.all_behavior_labels, manifold_factors)

    # Initialize a DataFrame to store the distances
    distance_df = DataFrame(j=Int[], k=Int[], lin=Int[], traj=Int[], distance=Float64[])
    for factor in manifold_factors
        distance_df[!, Symbol(string(factor, "_i"))] = Int[]
        distance_df[!, Symbol(string(factor, "_j"))] = Int[]
    end

    # Create a mapping from manifold key to unique integers
    key_to_int = Dict{Any,Int}()
    for (i, key) in enumerate(keys(manifold_grouped))
        key_to_int[key] = i
    end

    # Iterate through pairs of manifold factor groups
    for (manifold_key1, manifold_key2) in Iterators.product(keys(manifold_grouped), keys(manifold_grouped))
        if manifold_key1 <= manifold_key2  # Avoid redundant calculations
            # Get manifold data for the primary groups
            usetmp = hasproperty(manifold_group1, :tmpindex) # if the CCAResults object filtered, these are the new indices (.index wrt original data)
            manifold_group1 = manifold_grouped[manifold_key1]
            manifold_indices1 = usetmp ? manifold_group1.index : manifold_group1.index
            manifold_data1 = results.shared_activity[manifold_indices1, :]
            manifold_group2 = manifold_grouped[manifold_key2]
            manifold_indices2 = usetmp ? manifold_group2.index : manifold_group2.index
            manifold_data2 = results.shared_activity[manifold_indices2, :]

            # Get unique linear distance bins and trajectory counts
            lin_bins = unique(results.all_behavior_labels[!, :linear_distance_bin])
            traj_counts = unique(results.all_behavior_labels[!, :trajall])

            # Calculate distances for each (lin, traj) pair
            for lin in lin_bins
                for traj in traj_counts
                    # Filter data by linear distance bin and trajectory count
                    filter_indices1 = findall((results.all_behavior_labels[manifold_indices1, :linear_distance_bin] .== lin) .&
                                              (results.all_behavior_labels[manifold_indices1, :trajall] .== traj))
                    filter_indices2 = findall((results.all_behavior_labels[manifold_indices2, :linear_distance_bin] .== lin) .&
                                              (results.all_behavior_labels[manifold_indices2, :trajall] .== traj))

                    if !isempty(filter_indices1) && !isempty(filter_indices2)
                        filtered_data1 = manifold_data1[filter_indices1, :]
                        filtered_data2 = manifold_data2[filter_indices2, :]

                        # Calculate the mean distance between the filtered groups
                        distance = mean(pairwise(Euclidean(), filtered_data1', filtered_data2'))

                        # Extract values for the manifold factors
                        factor_values_i = [manifold_key1[factor] for factor in manifold_factors]
                        factor_values_j = [manifold_key2[factor] for factor in manifold_factors]

                        # Append to the DataFrame
                        new_row = Vector([key_to_int[manifold_key1], key_to_int[manifold_key2], lin, traj, distance])
                        (i, factor) = first(enumerate(manifold_factors))
                        for (i, factor) in enumerate(manifold_factors)
                            new_row = vcat(new_row, factor_values_i[i], factor_values_j[i])
                        end
                        push!(distance_df, new_row)
                    end
                end
            end
        end
    end

    return distance_df
end


function create_combined_axis(behavior_df::DataFrame, bincount_L::Int, bincount_T::Int, reward_window::Tuple=(-1.0, 1.0); debug::Bool=false)::DataFrame
    # Extract relevant columns
    linear_position = behavior_df[!, :lindist]

    # Create reward_time column if it doesn't exist
    if !hasproperty(behavior_df, :reward_time)
        behavior_df = create_reward_time_column(behavior_df)
    end

    # Bin linear position
    println("Binning linear position")
    linear_position_bins = quantile_binning(linear_position, bincount_L)

    # Create time bins around reward events
    time_bins = fill(missing, size(behavior_df, 1)) |> Vector{Union{Int,Missing}}
    possible_relative_times = LinRange(reward_window[1], reward_window[2], bincount_T) |> collect
    for (r, row) in enumerate(eachrow(behavior_df))
        reward_time = row.reward_time
        if !ismissing(reward_time)
            current_time = row.time

            # Check if current time is within the reward window
            if current_time >= reward_time + reward_window[1] && current_time <= reward_time + reward_window[2]
                # Scale time relative to reward time and bin
                relative_time = (current_time - reward_time) / (reward_window[2] - reward_window[1])
                time_bin = quantile_binning(relative_time, possible_relative_times, bincount_T)

                # Shift time bin to be after linear position bins
                time_bins[r] = time_bin + bincount_L
            end
        end
    end

    # Combine linear position and time bins
    combined_axis = [ismissing(time_bins[i]) ? linear_position_bins[i] : time_bins[i] for i in 1:size(behavior_df, 1)]

    # Debugging information
    if debug
        p1 = plot(behavior_df[!, :time], linear_position_bins, label="Linear Position Bins", title="Linear Position Bins")

        # Plot time bins
        p2 = plot(behavior_df[!, :time], time_bins, label="Time Bins", title="Time Bins")

        # Plot combined axis
        p3 = plot(behavior_df[!, :time], combined_axis, label="Combined Axis", title="Combined Axis")

        # Display plots
        display(plot(p1, p2, p3, layout=(3, 1)))

        println("Reward times: ", unique(skipmissing(behavior_df[!, :reward_time])))
        println("Possible relative times: ", possible_relative_times)
        println("Unique linear position bins: ", unique(linear_position_bins))
        println("Unique time bins: ", unique(skipmissing(time_bins)))
        println("Unique combined axis values: ", sort(unique(skipmissing(combined_axis))))
    end

    # Add combined axis to the DataFrame
    behavior_df[!, :combined_axis] = combined_axis
    return behavior_df
end


function generate_fake_results(num_samples::Int, num_neurons::Int)
    # Generate fake spike data
    all_spike_data = randn(num_samples, num_neurons)

    # Generate fake behavior labels
    all_behavior_labels = DataFrame(
        index=1:num_samples,
        linear_distance_bin=rand(1:10, num_samples),
        trajall=rand(1:5, num_samples),
        trajbound=rand([0, 1], num_samples),
        leftright=rand([0, 1], num_samples),
        ind_inout_leftright=rand(1:4, num_samples)
    )

    # Generate fake area labels
    all_areas = [rand(["PFC", "CA1"]) for _ in 1:num_neurons]

    # Create options dictionary
    opt = Dict(
        "overwrite" => false,
        "animals" => ["Fake1", "Fake2"],
        "prenorm_cca" => true,
        "postnorm_cca" => true,
        "prequantile_cca" => [0.0005, 0.9995],
        "postquantile_cca" => [0.001, 0.999],
        "cca_type" => "linear"
    )

    # Create random shared and local activity
    shared_activity = randn(num_samples, 3)
    local_activity = randn(num_samples, 3)

    # Initialize the results object with the generated data
    results = CCAResults(
        all_spike_data,
        all_behavior_labels,
        all_areas,
        opt,
        nothing,
        nothing,
        shared_activity,
        local_activity,
        nothing,
        Dict(),
        nothing
    )

    return results
end

# FIX: Make this test work!
# @testset begin
#     # Generate fake results
#     fake_results = generate_fake_results(1000, 100)
#
#     # Define the manifold factors and measure factors
#     manifold_factors = [:trajbound, :leftright]
#     measure_factors = [:linear_distance_bin, :trajall]
#
#     # Run the distance calculation function
#     distance_df = analyze_manifold_distances_for_conditions(fake_results, manifold_factors, measure_factors)
#
#     # Print the resulting DataFrame
#     println(distance_df)
#
#     # Check if the DataFrame has the correct columns and types
#     expected_columns = ["j", "k", "lin", "traj", "distance"]
#     for factor in manifold_factors
#         push!(expected_columns, string(factor, "_i"))
#         push!(expected_columns, string(factor, "_j"))
#     end
#
#     @test all(expected_columns .== names(distance_df))
#     @test eltype(distance_df.j) == Int
#     @test eltype(distance_df.k) == Int
#     @test eltype(distance_df.lin) == Int
#     @test eltype(distance_df.traj) == Int
#     @test eltype(distance_df.distance) == Float64
#
#     for factor in manifold_factors
#         @test eltype(distance_df[!, Symbol(string(factor, "_i"))]) == Int
#         @test eltype(distance_df[!, Symbol(string(factor, "_j"))]) == Int
#     end
#
#     # Check if there are any distances calculated
#     @test nrow(distance_df) > 0
# end


@testset "add_past_future_behavior!" begin
    # Create a sample behavior_dict
    behavior_dict = Dict{String,Any}(
        "trajall" => [1, 1, 1, 2, 2, 3, 3, 3, 3],
        "trajbound" => [0, 0, 0, 1, 1, 0, 0, 0, 0],
        "leftright" => [1, 1, 1, 0, 0, 0, 0, 0, 0],
    )

    # Add past and future behavior columns
    add_past_future_behavior!(behavior_dict)

    # Expected results
    expected = Dict()
    expected["past_trajbound"] = [NaN, NaN, NaN, 0, 0, 1, 1, 1, 1]
    expected["past_leftright"] = [NaN, NaN, NaN, 1, 1, 0, 0, 0, 0]
    expected["future_trajbound"] = [1, 1, 1, 0, 0, NaN, NaN, NaN, NaN]
    expected["future_leftright"] = [0, 0, 0, 0, 0, NaN, NaN, NaN, NaN]

    # Test past and future behavior columns
    func(k) = begin
        x = behavior_dict[k]
        y = expected[k]
        (isnan.(x) .|| isnan.(y)) .|| x .== y
    end
    @test all(func("past_trajbound"))
    @test all(func("past_leftright"))
    @test all(func("future_trajbound"))
    @test all(func("future_leftright"))
end

@testset "quantile_binning (scalar)" begin
    # Set random seed for reproducibility
    Random.seed!(1234)

    # Generate random data
    n_datapoints = 1000
    fulldata = rand(n_datapoints)

    # Test with different bin counts
    for bincount in [10, 20, 40]
        # Test with elements at various quantiles
        for q in [0.1, 0.25, 0.5, 0.75, 0.9]
            element = Statistics.quantile(fulldata, q)
            bin_index = quantile_binning(element, fulldata, bincount)

            # Expected bin index
            expected_bin = floor(Int, q * bincount) + 1
            if expected_bin == bincount + 1
                expected_bin = bincount
            end

            @test bin_index == expected_bin
        end
    end
end

# FIX: FIX ME
# @testset "create_combined_axis" begin
#     # Set random seed for reproducibility
#     Random.seed!(1234)
#
#     # Generate random data
#     n_timepoints = 10000
#     behavior_df = DataFrame(
#         time=range(0, stop=100, length=n_timepoints),
#         lindist=rand(n_timepoints),
#         trajall=repeat(1:10, inner=n_timepoints ÷ 10),
#         rewardTimes=rand(Bool, n_timepoints) .& (rand(n_timepoints) .> 0.8),  # Increase the density of reward activations
#     )
#
#     # Ensure at least one reward event in the middle of the sequence
#     middle_index = n_timepoints ÷ 2
#     behavior_df.rewardTimes[middle_index] = true
#
#     # Set bin counts and reward window
#     bincount_L = 40
#     bincount_T = 20
#     reward_window = (-1.0, 1.0)
#
#     # Create combined axis
#     behavior_df = create_combined_axis(behavior_df, bincount_L, bincount_T, reward_window, debug=true)
#
#     # Test combined axis values
#     @test all(behavior_df[!, :combined_axis] .>= 1)  # All values should be at least 1
#     @test all(behavior_df[!, :combined_axis] .<= bincount_L + bincount_T)  # All values should be at most bincount_L + bincount_T
#     @test length(unique(skipmissing(behavior_df[!, :combined_axis]))) == bincount_L + bincount_T  # Should have the correct number of unique bins
#
#     # Print unique combined axis values for inspection
#     println("Unique combined axis values:")
#     println(sort(unique(skipmissing(behavior_df[!, :combined_axis]))))
# end


function plot_grouped_data(grouped_results::Dict{NamedTuple,CCAResults}, plot_property::Symbol; kwargs...)
    # Prepare the plot
    p = plot(; kwargs...)

    # Plot each group's data
    (group_key, group_result) = first(grouped_results)
    for (group_key, group_result) in grouped_results
        group_data = getfield(group_result, plot_property)
        if group_data === nothing
            ValueError("Property $plot_property is not present in the CCAResults object")
        end
        plot!(p, group_data[:, 1], group_data[:, 2], group_data[:, 3],
            label=join(group_key, ", "))
    end

    return p
end

function compute_statistic(matrix::AbstractMatrix, mani_indices::AbstractVector{Int}, measure_labels::AbstractVector{T},
    statistic::Function=mean) where {T}
    # Get unique group labels
    unique_measure_labels = unique(measure_labels)

    # Initialize an array to store the statistic for each group
    statistic_data = Array{Float64}(undef, length(unique_measure_labels), size(matrix, 2))

    # Compute the statistic for each group
    for (i, measure_label) in enumerate(unique_measure_labels)
        group_indices = mani_indices[measure_labels.==measure_label]
        statistic_data[i, :] = statistic(matrix[group_indices, :], dims=1)
    end

    return statistic_data
end

function compute_statistic(df::AbstractDataFrame,
    mani_indices::AbstractVector{Int},
    measure_labels::AbstractVector{Int},
    statistic::Function=mean)
    # Get unique group labels

    # Initialize a DataFrame to store the statistic for each group
    statistic_df = DataFrame()
    # convert any string columns to categorical

    function statistic_and_handlestr(x)
        if eltype(x) == String || eltype(x) == CategoricalValue || x isa CategoricalArray
            @assert length(unique(x)) == 1 "String columns must have only one unique value"
            return x[1]
        else
            return statistic(x)
        end
    end

    unique_measure_labels = unique(measure_labels)

    # Compute the statistic for each group
    for measure_label in unique_measure_labels
        group_indices = mani_indices[measure_labels.==measure_label]
        group_df = df[group_indices, :]
        group_statistic = DataFrames.combine(group_df,
            names(group_df) .=> statistic_and_handlestr .=> names(group_df))
        @assert nrow(group_statistic) == 1 "Group statistic must have only one row"
        append!(statistic_df, group_statistic)
    end

    return statistic_df
end


function convert_to_numerical_labels(df::AbstractDataFrame,
    measure_factors::Vector{Symbol})::Vector{Int}

    # # Create a new DataFrame with unique group labels
    # unique_combinations = unique(df[!, measure_factors])
    # unique_combinations[:, :group_label] = 1:size(unique_combinations, 1)
    #
    # # Merge the unique combinations back into the original DataFrame
    # df_with_labels = leftjoin(df, unique_combinations, on=measure_factors)

    df[:, :group_label] = fill(Int32(0), size(df, 1))
    groups = groupby(df, measure_factors)
    for (g, group) in enumerate(groups)
        group[!, :group_label] .= g
    end
    df_with_labels = combine(groups, All())
    if any(ismissing, df_with_labels[:, :group_label])
        error("Missing values in group labels")
    end
    df_with_labels[!, :group_label] = convert(Vector{Int32},
        disallowmissing(df_with_labels[!, :group_label]))

    return df_with_labels[:, :group_label]
end


function compute_grouped_statistics(results::CCAResults, manifold_factors::Vector{Symbol}, measure_factors::Vector{Symbol},
    statistic::Function=mean)
    # Group data by manifold factors
    grouped = groupby(results.all_behavior_labels, manifold_factors)

    # Initialize dictionary to store the grouped results
    grouped_results = Dict{NamedTuple,CCAResults}()

    for group_key in keys(grouped)
        group_df = grouped[group_key]
        mani_indices = group_df.index

        # Get measure factor group labels
        measure_labels = convert_to_numerical_labels(group_df, measure_factors)


        # Compute the statistic for spike data and behavior labels
        mean_spike_data = compute_statistic(results.all_spike_data, mani_indices, measure_labels, statistic)
        # mean_behavior_labels = combine(group_df, measure_factors .=> statistic)
        mean_behavior_labels = compute_statistic(results.all_behavior_labels, mani_indices, measure_labels, statistic)
        mean_behavior_labels.index = 1:size(mean_behavior_labels, 1)
        @assert length(unique(mean_behavior_labels.index)) == size(mean_behavior_labels, 1) "Index must be unique"
        # assert the length of behavior is the length of spikes
        @assert size(mean_spike_data, 1) == size(mean_behavior_labels, 1) "Behavior and spikes must have the same length"

        # Initialize empty matrices for mean versions of U, V, shared_activity, and local_activity
        mean_U = results.U !== nothing ? compute_statistic(results.U, mani_indices, measure_labels, statistic) : nothing
        mean_V = results.V !== nothing ? compute_statistic(results.V, mani_indices, measure_labels, statistic) : nothing
        mean_shared_activity = results.shared_activity !== nothing ? compute_statistic(results.shared_activity, mani_indices, measure_labels, statistic) : nothing
        mean_local_activity = results.local_activity !== nothing ? compute_statistic(results.local_activity, mani_indices, measure_labels, statistic) : nothing

        # Create new CCAResults object for the group
        grouped_results[group_key] = CCAResults(
            mean_spike_data,
            mean_behavior_labels,
            results.all_areas,
            results.opt,
            mean_U,
            mean_V,
            mean_shared_activity,
            mean_local_activity,
            results.cca_model,
            Dict(),
            results.original_data
        )

    end

    return grouped_results
end
