# Supplementary material for: Hippocampal–Prefrontal Communication Subspaces Align with Behavioral and Network Patterns in a Spatial Memory Task
Source: eNeuro. 2025 Sep 18;12(9):ENEURO.0336-24.2025. doi: 10.1523/ENEURO.0336-24.2025 (PMC12463551; doi:10.1523/ENEURO.0336-24.2025)
Supplement: Extended Data 1 — Download Extended Data 1, ZIP file. [file eneuro-12-ENEURO.0336-24.2025-s006.zip › BNPCS/Notebooks/julia/explore_superanimal_futurepast.jl]

# """
# Author: Ryan Y
# Purpose: Explore the superanimal data structure
# Date: 2024 03 01
# """
using DataFrames, DataFramesMeta, Statistics, Dates, Turing, StatsBase,
    HypothesisTests, StatsPlots, ProgressMeter, Plots,
    ProgressMeter, StatsBase, StatsPlots, SearchSortedNearest
using PyCall
using CategoricalArrays
# regressbeh_epoch.jl
using Serialization, SearchSortedNearest, Infiltrator
using DataStructures
using Metrics: r2_score
using MAT
@pyimport cca_zoo.linear as cca
string_fix(x::String) = x |> x -> replace(x, " " => "_") |>
                                  x -> replace(x, "\n" => "_") |>
                                       x -> replace(x, "\\" => "")

include("/Volumes/MATLAB-Drive/Shared/Notebooks/julia/regess_funcs.jl")
include("/Volumes/MATLAB-Drive/Shared/Notebooks/julia/explore_superanimal_funcs.jl")

nrmlize = "zscore";
prenorm_cca = true;
postnorm_cca = true;
prequantile_cca  = [0.0005, 0.9995]
postquantile_cca = [0.001, 0.999]

opt = Dict(
    # "animals" => ["JS21", "JS17", "ZT2", "JS15", "JS14", "JS13"],
    # "animals" => ["JS21", "JS17", "ZT2", "JS15", "JS14", "JS13", "ER1"],
    "animals" => ["JS21", "JS17", "ZT2", "JS15", "JS14", "ER1"],
    # "numsamprow" => 50_000,
    "overwrite" => false,
    "skipturingglm" => false,
    "epochfilter" => [2, 4, 6, 12, 14, 16],
    "folder" => "/Volumes/MATLAB-Drive/Shared/figures/midpattern=true/data/",
    "output_folder" => "/Volumes/MATLAB-Drive/Shared/figures/midpattern=true/data/superanim_futurepast/",
    "nrmlize" => nrmlize,
    "prenorm_cca" => prenorm_cca,
    "postnorm_cca" => postnorm_cca,
    "prequantile_cca" => prequantile_cca,
    "postquantile_cca" => postquantile_cca,
    "behavior_names" => [
        "vel",
        "lindist",
        "accel",
        "trajbound",
        "leftright",
        "rewarded",
        "futureRewarded",
        "previousRewarded",
        "idphi",
        "future",
        "headdir",
    ],
)
animal_subset = opt["animals"][1:end]
if !isdir(opt["output_folder"])
    mkdir(opt["output_folder"])
end
if !isdir(opt["folder"])
    mkdir(opt["folder"])
end
# savefile = joinpath(opt["output_folder"], 
#                     "superanimal_data_$nrmlize.jls") # old 
savefile =
    joinpath(opt["output_folder"],
        "superanimal_data_$(nrmlize)_$animal_subset.jls") |> string_fix
if isfile(savefile)
    @info "Loading superanimal data from $savefile"
    results = deserialize(savefile)
    superanimal_data = results.original_data
    all_spike_data = results.all_spike_data
    all_behavior_labels = results.all_behavior_labels
    all_areas = results.all_areas
    load_opt = results.opt
    if load_opt != opt
        @warn "Loaded options do not match current options"
    end
    global animal_data = get_dataset(animal_subset[1])
    behavior = DataFrame(animal_data["behavior_dict"])
end

# Define selection and label columns
selection_columns = [:trajbound, :leftright, :cond_trajall,
    :rewarded, :epoch_late, :moving, :past_trajbound, :past_leftright]
label_columns = [:linear_distance_bin]
maintain_columns = [:vel, :idphi]

#   ____                _       
#  / ___|_ __ ___  __ _| |_ ___ 
# | |   | '__/ _ \/ _` | __/ _ \
# | |___| | |  __/ (_| | ||  __/
#  \____|_|  \___|\__,_|\__\___|
#                               

# Initialize superanimal data
superanimal_data = create_superanimal()


# Loop through each animal and append data to superanimal
@showprogress "ANIMALS" for animal in animal_subset[2:end]
    @time global animal_data = get_dataset(animal)
    append_to_superanimal!(superanimal_data, animal_data, selection_columns, label_columns, maintain_columns)
end
# pushover-cli "Superanimal data structure created successfully."

function process_superanimal(superanimal_data, opt)
    # Access superanimal data
    super_spike_matrix = superanimal_data[:superSpikeMatrix]
    super_behavior_labels = superanimal_data[:superBehaviorLabels]
    super_areas_per_neuron = superanimal_data[:superAreasPerNeuron]

    # 1. Throw away keys not shared across all animals for matrix and labels
    shared_keys = intersect(keys(superanimal_data[:superSpikeMatrix]),
        keys(superanimal_data[:superBehaviorLabels]))
    maxkeycount = maximum([superanimal_data[:keycount][k] for k in shared_keys])
    shared_keys = filter(k -> superanimal_data[:keycount][k] == maxkeycount,
        shared_keys)
    kt = typeof(first(shared_keys))
    @info "MAX KEY COUNT: $maxkeycount"

    # Sort the keys
    shared_keys = sort(shared_keys .|> collect)
    shared_keys = [kt(k) for k in shared_keys]
    # assert all keycounts the same
    @assert all([superanimal_data[:keycount][k] == maxkeycount for k in shared_keys])

    super_spike_matrix = OrderedDict(k =>
        reduce(hcat, superanimal_data[:superSpikeMatrix][k])
                                     for k in shared_keys)
    super_behavior_labels = OrderedDict(k =>
        superanimal_data[:superBehaviorLabels][k][1][:, Not(:animal)]
                                        for k in shared_keys)

    # 2. Append all values into one large matrix and one large DataFrame
    all_spike_data = reduce(vcat, values(super_spike_matrix))
    all_spike_data[isnan.(all_spike_data)] .= 0
    plot(sort(mean(all_spike_data, dims=1) |> vec))
    all_behavior_labels = reduce(vcat, values(super_behavior_labels))
    all_behavior_labels.index = 1:size(all_behavior_labels, 1)
    all_behavior_labels[!, :inout_leftright] = (map(x -> x == 1 ? "Inbound" : "Outbound", all_behavior_labels[!, :trajbound])) .* "-" .* (map(x -> x == 0 ? "Left" : "Right", all_behavior_labels[!, :leftright]))
    all_behavior_labels[!, :ind_inout_leftright] = map(x -> x == "Inbound-Left" ? 1 : x == "Inbound-Right" ? 2 : x == "Outbound-Left" ? 3 : 4, all_behavior_labels[!, :inout_leftright])

    # same but for past, past_ind_inout_leftright
    all_behavior_labels[!, :past_inout_leftright] = (map(x -> x == 1 ? "Inbound" : "Outbound", all_behavior_labels[!, :past_trajbound])) .* "-" .* (map(x -> x == 0 ? "Left" : "Right", all_behavior_labels[!, :past_leftright]))
    all_behavior_labels[!, :past_ind_inout_leftright] = map(x -> x == "Inbound-Left" ? 1 : x == "Inbound-Right" ? 2 : x == "Outbound-Left" ? 3 : 4, all_behavior_labels[!, :past_inout_leftright])

    # Add current-past behavior columns
    all_behavior_labels[!, :current_past_inout_leftright] = 
        all_behavior_labels[!, :inout_leftright] .* "-" .* all_behavior_labels[!, :past_inout_leftright]
    unique_current_past = unique(all_behavior_labels[!, :current_past_inout_leftright])
    all_behavior_labels[!, :ind_current_past_inout_leftright] = 
        map(x -> findfirst(isequal(x), unique_current_past), all_behavior_labels[!, :current_past_inout_leftright])

    # 3. Append all area vectors into one large Vector
    all_areas = reduce(hcat, values(super_areas_per_neuron) |> collect)[:]
    behavior = DataFrame(animal_data["behavior_dict"])

    results = CCAResults(all_spike_data, all_behavior_labels, all_areas, opt;
        original_data=superanimal_data)
end

@time "process superanimal" results = process_superanimal(superanimal_data, opt)

serialize(savefile, results)
# open the folder where the savefile is placed with xdg-open
run(`xdg-open $(dirname(savefile))`)

#     _                _               
#    / \   _ __   __ _| |_   _ _______ 
#   / _ \ | '_ \ / _` | | | | |_  / _ \
#  / ___ \| | | | (_| | | |_| |/ /  __/
# /_/   \_\_| |_|\__,_|_|\__, /___\___|
#                        |___/         
function plot_compare_derivations(interest_objs::Dict, behavior, activity=:shared_activity)
    # Create subplots based on the number of interest objects
    num_objects = length(interest_objs)
    p = []
    # Iterate through interest objects and create subplots
    for (i, (obj_name, obj)) in enumerate(interest_objs)
        # println("Plotting $obj_name")
        push!(p,plot_manifold(obj, activity, behavior; legend=false, title=obj_name))
    end
    # Link axes and return the plot
    # link_axes_and_camera!(p)
    return plot(p...)
end
function plot_behaviors(dat::CCAResults, activity::Symbol=:shared_activity; kws...)
        plot(
            plot_manifold(dat, activity, :linear_distance_bin; legend=false, title="linear_distance_bin", kws...),
            plot_manifold(dat, activity, :idphi; legend=false, title="idphi", kws...),
            plot_manifold(dat, activity, :vel; legend=false, title="vel", kws...),
            plot_manifold(dat, activity, :leftright; legend=false, title="leftright", kws...),
            plot_manifold(dat, activity, :trajbound; legend=false, title="trajbound", kws...),
            plot_manifold(dat, activity, :ind_inout_leftright; legend=false, title="ind_inout_leftright", kws...),
            plot_manifold(dat, activity, :rewarded; legend=false, title="rewarded", kws...),
            plot_manifold(dat, activity, :past_trajbound; legend=false, title="past_trajbound", kws...),
            plot_manifold(dat, activity, :past_leftright; legend=false, title="past_leftright", kws...),
            plot_manifold(dat, activity, :ind_current_past_inout_leftright; legend=false, title="current_past_inout_leftright", kws...),
            titlefontsize=6, markersize=2, fontsize=6, guidefontsize=6)
end
function animate_behavior_plots(results::CCAResults, activity::Symbol; 
                                step::Int=4, filename::String="behavior_plots_animation.gif")
    # Create the initial plot with subplots
    # Animate the plot by rotating the camera
    prog = Progress(length(0:step:360); desc="Animating", color=:blue, showspeed=true, dt=0.01)
    animframes = Vector{Plots.Plot}()
    for angle in (0:step:360)
        p = plot_behaviors(results, activity; camera=(angle, 0))
        next!(prog)
        push!(animframes, p)
    end
    anim = @animate for frame in animframes
        frame
    end
    println("Saving animation to $filename")
    gif(anim, filename)
    println("Done saving animation")
end

postnorm_cca = true
# cca_types = ["SPLS", "PLS", "MCCA", "CCA_SVD", "GRCCA", "GCCA", "PCACCA"]
cca_types = ["PLS", "PCACCA", "SPLS"]
cca_type = first(cca_types)
anim_dict = Dict()

cca_type = first(cca_types)
@showprogress "cca type" for cca_types in cca_types

    prefilts = (:rewarded => x -> x .== 1, :moving => x -> x .== 1,)
    folder = joinpath(opt["output_folder"], lowercase(cca_type))
    if !isdir(folder) mkdir(folder) end
    # :epoch_late => x->x .== 1)
    println("Running $cca_type")
    @time U = run_cca_analysis(results; cca_type)
    @time M = run_cca_analysis(results, prefilts...; cca_type)
    println("Done running $cca_type")
    # plot_manifold(U, :U, :vel; color=:gray, legend=false)
    println("Creating MgU")
    @time MgU = M | U
    UgM = U | M
    println("Creating I and O")
    I = U * RFilt((:trajbound => x -> x .== 1))
    O = U * RFilt((:trajbound => x -> x .== 0))
    println("Done creating I and O")
    global interest_objs = Dict(
        "U" => U,
        "M" => M,
        # "U|M" => UgM,
        # "M|U" => MgU,
        "I" => I,
        "O" => O,
        # "I|O" => I | O,
        # "O|I" => O | I,
    )


    # println("Creating beh plots")
    # @showprogress "behavior plots" for behavior in [:vel, :idphi, :trajbound, :leftright, :ind_inout_leftright, :rewarded]
    #     plot_compare_derivations(interest_objs, :vel)
    #     savefig(joinpath(folder, cca_type * "compare_derivations_$behavior.png"))
    # end

    plot_behaviors(M, :shared_activity)
    plot_behaviors(M, :local_activity)
    println("Animating beh plots")
    animate_behavior_plots(M, :shared_activity)
    animate_behavior_plots(M, :local_activity)
    println("Done animating beh plots")
    closeall()

    (maniname, mani) = first(interest_objs)
    @showprogress "manis" for (maniname, mani) in interest_objs
        activity = :shared_activity
        for activity in [:U, :V, :shared_activity, :local_activity]

            append = "$cca_type-$maniname"
            append_title = "$cca_type\n$maniname"

            # Plot behaviors for the current activity
            filename = joinpath(folder, append * "_behaviors_$activity.png")
            p = plot_behaviors(mani, activity)  # Use the current manifold (mani)
            savefig(p, filename)

            label_colorbys =  [(:trajbound, :linear_distance_bin),
                                (:ind_inout_leftright, :linear_distance_bin),
                                (:ind_inout_leftright, :vel),
                                (:ind_inout_leftright, :rewarded),
                                (:past_ind_inout_leftright, :linear_distance_bin),
                                (:ind_inout_leftright, :past_trajbound),
                                (:ind_inout_leftright, :past_leftright),
                                (:ind_current_past_inout_leftright, :linear_distance_bin),
                            ]
            (behavior_label, colorby) = label_colorbys[2]
            (behavior_label, colorby) = label_colorbys[5]

            for (behavior_label, colorby) in label_colorbys

                # Plot and save static plot
                filename = joinpath(folder,
                    append * "_split_by_behavior_$(activity)_$(behavior_label)_$(colorby).png")
                p = plot_split_by_behavior(mani, activity, behavior_label;
                                           colorby=colorby, colormap=:viridis, 
                                           sort_by_labels=true,
                                           suptitle=append_title * 
                                           "\n$activity\n$behavior_label $colorby")
                # TODO GRAY BACKGROUDN OF ALL
                savefig(p, filename)

                # Plot and save animated plot
                @info "Creating gif for $append $activity $behavior_label $colorby"
                filename = joinpath(folder,
                    append * "_split_by_behavior_$(activity)_$(behavior_label)_$(colorby).gif")
                anim = animate_split_by_behavior(mani, activity, behavior_label;
                    colorby=colorby, colormap=:viridis)
                gif(anim, filename)
                # Save still frames (call the function here)

                save_still_frames(anim, filename)
                anim_dict[cca_type, maniname, activity, behavior_label, colorby] = anim
            end
        end
    end
    closeall()
end

# @showprogress "all animations" for (key, anim) in anim_dict
#     filename = filename_from_key(key)
#     save_still_frames(anim, filename)
# end
#
# notes = "linear cca, animals $(animal_subset)" * "\n" *
#         "cca_type: $cca_type" * "\n" *
#         "nrmlize: $nrmlize" * "\n" *
#         "prenorm_cca: $prenorm_cca" * "\n" *
#         "postnorm_cca: $postnorm_cca" |> string_fix
# serialize(
#     joinpath(opt["output_folder"],
#              "results_$notes.jls"),
#     results
# )
