# Supplementary material for: Hippocampal–Prefrontal Communication Subspaces Align with Behavioral and Network Patterns in a Spatial Memory Task
Source: eNeuro. 2025 Sep 18;12(9):ENEURO.0336-24.2025. doi: 10.1523/ENEURO.0336-24.2025 (PMC12463551; doi:10.1523/ENEURO.0336-24.2025)
Supplement: Extended Data 1 — Download Extended Data 1, ZIP file. [file eneuro-12-ENEURO.0336-24.2025-s006.zip › BNPCS/Notebooks/julia/explore_superanimal_old.jl]

"""
Author: Ryan Y
Purpose: Explore the superanimal data structure
Date: 2024 03 01
"""

using DataFrames
using CSV
using PyCall
using CategoricalArrays
# regressbeh_epoch.jl
using PyCall, Serialization, SearchSortedNearest, Infiltrator
using DataStructures
using Metrics: r2_score
using MAT
using SearchSortedNearest
include("/Volumes/MATLAB-Drive/Shared/Notebooks/julia/regess_funcs.jl")

opt = Dict(
    "n_chains" => 16,
    "animals" => ["JS21", "JS15", "JS14", "ZT2", "JS17", "JS13", "ER1"],
    "n_samples" => 100,
    # "numsamprow" => 50_000,
    "percent_samples" => 0.8,
    "overwrite" => false,
    "skipturingglm" => false,
    "epochfilter" => [2, 4, 6, 12, 14, 16],
    "folder" => "/Volumes/MATLAB-Drive/Shared/figures/midpattern=true/data/",
    "output_folder" => "/Volumes/MATLAB-Drive/Shared/figures/midpattern=true/data/superanim/",
    "behavior_names" => [
        "vel",
        "lindist",
        "accel",
        "trajbound",
        "leftright",
        "rewarded",
        "futureRewarded",
        "previousRewarded",
        "idphi",
        "future",
        "headdir",
    ],
)
# Define frequency bands globally
bands = OrderedDict(
    "delta" => (0.5, 4.0),
    "theta" => (6.0, 12.0),
    "beta" => (13.0, 30.0),
    "low_gamma" => (30.0, 50.0),
    "mid_gamma" => (50.0, 80.0),
    "high_gamma" => (80.0, 100.0),
    "epsilon" => (100.0, 120.0),
    "ripple" => (120.0, 160.0),
)
if !isdir(opt["output_folder"])
    mkdir(opt["output_folder"])
end
if !isdir(opt["folder"])
    mkdir(opt["folder"])
end


# ----------------
# HELPER FUNCTIONS
# ----------------
begin

    function create_cond_trajall(behavior_df::DataFrame,
                                 condition_columns::Vector{Symbol};
                                 count_column::Symbol = :trajall)::DataFrame
        condition_columns = setdiff(condition_columns, [count_column])
        sort!(behavior_df, [condition_columns..., count_column])
        # Group the data by the condition columns
        grouped_data = groupby(behavior_df, condition_columns)

        # Define a function to assign new trajectory counts within each group
        function assign_traj_counts(traj_group)
            # Get unique trajectories and their first occurrence indices
            unique_trajs = unique(traj_group)
            inds = map(x->findall(x.==unique_trajs)[1], traj_group)
            @assert length(unique_trajs) == length(inds|>unique)
            return inds
        end

        # Apply the function to each group and combine the results
        result_df = combine(grouped_data, All(),
                            count_column => assign_traj_counts =>
                            "cond_" * String(count_column))

        return result_df
    end

    function get_dataset(animal::String)
        # Define file paths
        cca_filepath = "/Volumes/MATLAB-Drive/Shared/figures/midpattern=true/data/$(animal)_coherence_true.mat"
        efizz_filepath = "/Volumes/MATLAB-Drive/Shared/SingleDayExpt/$(animal)_direct/$(animal)spectralBehavior.mat"

        # Read CCA data
        print("Reading CCA data...")
        cca_mat = matread(cca_filepath)
        println("...done")

        # Extract CCA variables
        U = cca_mat["U"]
        V = cca_mat["V"]
        R = @. (U + V) / sqrt(2)
        Ru = @. (U - V) / sqrt(2)
        uv_time = cca_mat["uv_time"]
        areaPerNeuron = cca_mat["areaPerNeuron"]
        spikeRateMatrix = Matrix(cca_mat["spikeRateMatrix"]')
        srm_time = cca_mat["srm_time"][:]

        # Read efizz data
        print("Reading efizz data...")
        efizz_mat = matread(efizz_filepath)
        println("...done")

        # Extract and process efizz variables
        efizz = efizz_mat["efizz"]
        f = efizz["f"]
        efizz["phi_cos"] = cos.(efizz["phi"])
        efizz["phi_sin"] = sin.(efizz["phi"])
        efizz_var_to_use = ["S1", "S2", "Cavg", "wpli_avg", "phi_cos", "phi_sin"]
        efizz_time = vec(efizz["t"])

        use_condensed = false
        condensed_efizz = if use_condensed
            compute_band_means_for_efizz(efizz)
        else
            efizz
        end

        # Interpolate efizz data to match CCA time
        time_indices = searchsortednearest.([efizz_time], uv_time)
        interpolated_efizz = Dict()
        println("Interpolating efizz data...")
        for field in efizz_var_to_use
            field_data = condensed_efizz[field]
            if size(field_data, 1) != length(efizz_time)
                println("Mismatch in dimensions for field: $field")
                continue
            end
            tmp = field_data[time_indices, :]
            if typeof(tmp) <: Array{<:Complex}
                tmp = real.(tmp)
            elseif typeof(tmp) <: Complex
                tmp = real(tmp)
            end
            if size(tmp, 1) == 1
                tmp = tmp[1, :, :]
            end
            interpolated_data = tmp
            interpolated_efizz[field] = interpolated_data
        end

        # Construct dataframes
        println("Constructing dataframes...")
        df_R = DataFrame(R[:, 1:10], :auto)
        df_Ru = DataFrame(Ru[:, 1:10], :auto)
        rename!(df_R, [Symbol("R_", i) for i = 1:size(df_R, 2)])
        rename!(df_Ru, [Symbol("Ru_", i) for i = 1:size(df_Ru, 2)])

        df_efizz = DataFrame()
        for field in efizz_var_to_use
            field_data = interpolated_efizz[field]
            for freq_idx = 1:size(field_data, 2)
                if use_condensed
                    column_name = Symbol("$(field)_$(collect(keys(bands))[freq_idx])")
                else
                    column_name = Symbol("$(field)_freq$(freq_idx)")
                end
                tmp = field_data[:, freq_idx]
                if typeof(tmp) <: Complex || typeof(tmp) <: Vector{Complex}
                    field_data[:, freq_idx] = real.(field_data[:, freq_idx])
                end
                if any(isnan, field_data[:, freq_idx])
                    field_data[:, freq_idx] = fill(0.0, size(field_data[:, freq_idx]))
                end
                df_efizz[!, column_name] = field_data[:, freq_idx]
            end
        end

        # Preprocess efizz dataframe
        df_efizz = convert_complex_to_real!(df_efizz)
        df_efizz = preprocess_dataframe!(df_efizz, zscore_all = true)

        # Extract behavior data (modify this section based on your data structure)
        behavior_dict = cca_mat["behavior_dict"]
        behavior_time = vec(pop!(behavior_dict, "time"))
        # pop!(behavior_dict, "X")
        # pop!(behavior_dict, "Y")

        # Interpolate behavior data to match CCA time
        time_indices = searchsortednearest.([behavior_time], vec(uv_time))
        for behavior in keys(behavior_dict)
            behavior_data = vec(behavior_dict[behavior])
            if length(behavior_time) != length(behavior_data)
                println("Mismatch in dimensions for behavior: $behavior")
                continue
            end
            interpolated_behavior = behavior_data[time_indices]
            behavior_dict[behavior] = interpolated_behavior
        end

        # Add new behavior columns
        behavior_dict["linear_distance_bin"] = 
            (behavior_dict["lindist"] * 40) .|> round .|> Int
        behavior_dict["dir_linear_distance_bin"] =
         ((behavior_dict["directional_lindist"].-1) * 40) .|> round .|> Int

        # Downsample spikeRateMatrix to df_efizz
        inds = searchsortednearest.([srm_time], uv_time)[:]
        INDS = ones(length(inds), length(-3:3)) .* collect(-3:1:3)[:, :]'
        INDS = (INDS .+ inds) .|> Int
        spikeRateMatrix = spikeRateMatrix[INDS, :]
        spikeRateMatrix = mean(spikeRateMatrix, dims = 2)[:, 1, :]

        # Combine data into a single dictionary
        data = (;
            U,
            V,
            R,
            Ru,
            uv_time,
            spikeRateMatrix,
            behavior_dict,
            df_R,
            df_Ru,
            df_efizz,
            animal,
            f,
            areaPerNeuron,
        )
        return Dict(String.(keys(data)) .=> values(data))
    end

    """
        create_superanimal()::Dict
    Initialize the superanimal data structure.
    """
    function create_superanimal()::Dict
        # Initialize superanimal data structures
        superanimal_data = Dict(
            :superSpikeMatrix => OrderedDict(),
            :superBehaviorLabels => OrderedDict(),
            :superAreasPerNeuron => OrderedDict(),
            :keycount => OrderedDict(),
        )
        return superanimal_data
    end

    """
        append_to_superanimal!(superanimal_data::Dict, animal_data::Dict, selection_columns::Vector, label_columns::Vector)::Dict

    Appends data from a single animal to the superanimal data structures.

    This function calculates the mean firing rate for each neuron across
    different selection bins and stores the results in the superanimal data
    structures.

    Args:
        superanimal_data::Dict: A dictionary containing the superanimal data structures.
        animal_data::Dict: A dictionary containing the data for a single animal.
        selection_columns::Vector: A vector of column names used to define the selection bins.
        label_columns::Vector: A vector of column names representing the behavior labels.

    Returns:
        Dict: The updated superanimal data dictionary.

    Data Structures:
        The superanimal data dictionary contains the following keys and shapes:
        - :superSpikeMatrix: A matrix of size `n_super_neurons x n_selection_bins` containing the mean firing rates for each neuron across selection bins.
        - :superBehaviorLabels: A 3D array of size `n_animals x n_labels x n_selection_bins` containing the behavior labels for each animal at each selection bin.
        - :superAreasPerNeuron: A vector of size `n_super_neurons` containing the brain area information for each neuron.
    """
    function append_to_superanimal!(superanimal_data::Dict, animal_data::Dict,
                                    selection_columns::Vector,
                                    label_columns::Vector)::Dict

        label_columns = unique([selection_columns..., label_columns...])

        # Extract relevant data from animal_data
        spike_rate_matrix = animal_data["spikeRateMatrix"]
        behavior = DataFrame(animal_data["behavior_dict"])
        area_per_neuron = animal_data["areaPerNeuron"]

        # Preprocess behavior DataFrame
        # behavior = behavior[!, Not(["day", "trajall", "traj", "epoch", "wellTimes", "errorTimes"])]
        C = Vector{String}()
        for c in names(behavior)
            if eltype(behavior[!, c]) <: Complex || any(isnan, behavior[!, c])
                push!(C, c)
            end
        end
        behavior = behavior[!, Not(C)]
        behavior[!, :] = behavior[!, :] .|> Float32
        condition_columns = Symbol.(filter(x->!occursin("cond_", x), String.(selection_columns)))
        behavior = create_cond_trajall(behavior, condition_columns)

        # Create a temporary data structure
        temp_data = create_superanimal()

        # Group data by selection columns
        grouped_data = groupby(behavior, selection_columns)

        # Iterate through each group
        (coord, group) = first(grouped_data.keymap)
        for (coord, group) in grouped_data.keymap
            print("Processing group: $coord...")
            gdf = grouped_data[group]

            # Convert relevant columns to matrices for mean calculation
            data_matrix = Matrix(gdf[:, Not(vcat(selection_columns, label_columns))])

            # Calculate mean firing rate for each neuron
            mean_rates = mean(data_matrix, dims=1)

            # Append mean rates to superSpikeMatrix
            push!(temp_data[:superSpikeMatrix], coord=>mean_rates)

            # Create a 3D array for behavior labels
            labels_array = reshape(Matrix(gdf[:, label_columns]), (size(gdf, 1), length(label_columns)))
            labels_array = mean(labels_array, dims=1)

            # Append labels array to superBehaviorLabels
            push!(temp_data[:superBehaviorLabels], coord=>labels_array)
        end

        # Append area per neuron only once (assuming it's the same for all animals)
        (coord, _) = first(grouped_data.keymap)
        for (coord, _) in grouped_data.keymap
            superSpikeMatrix = temp_data[:superSpikeMatrix][coord]
            superBehaviorLabels = temp_data[:superBehaviorLabels][coord]
            superBehaviorLabels = DataFrame(superBehaviorLabels, label_columns)
            superBehaviorLabels[!, :animal] .= animal_data["animal"]

            # Update superanimal data
            if coord ∈ keys(superanimal_data[:superSpikeMatrix])
                push!(superanimal_data[:superSpikeMatrix][coord],    superSpikeMatrix)
                push!(superanimal_data[:superBehaviorLabels][coord], superBehaviorLabels)
                superanimal_data[:keycount][coord] += 1
            else
                superanimal_data[:superSpikeMatrix][coord] = [superSpikeMatrix]
                superanimal_data[:superBehaviorLabels][coord] = [superBehaviorLabels]
                superanimal_data[:keycount][coord] = 1
            end

        end
        println("done")
        animal = animal_data["animal"]
        push!(superanimal_data[:superAreasPerNeuron], animal=>area_per_neuron)

        return superanimal_data
    end

end


# Initialize superanimal data
superanimal_data = create_superanimal()

# Define selection and label columns
selection_columns = [:trajbound, :leftright, :cond_trajall]
label_columns = [:linear_distance_bin]

# Loop through each animal and append data to superanimal
for animal in opt["animals"]
    animal_data = get_dataset(animal)
    append_to_superanimal!(superanimal_data, animal_data, selection_columns, label_columns)
end

# Access superanimal data
super_spike_matrix = superanimal_data[:superSpikeMatrix]
super_behavior_labels = superanimal_data[:superBehaviorLabels]
super_areas_per_neuron = superanimal_data[:superAreasPerNeuron]

# We need to throw away keys not shared across all animals for matrix and labels

# We need to then append all of the values of super_spike_matrix into one large matrix and all of the dataframe values of labels into one large dataframe

# We need to append all of the area vectors into one large Vector

# ANALYSIS
# 1. Use CCAzoo to analyze the overall CCA structure of the superanimal,
#    where latent dims are 3 (one matrix per "CA1" and "PFC" brain area).
# 2. Then we will plot the following communication manifolds
#    - U :: CA1 activity
#    - V :: PFC activity
#    - (U + V) / sqrt(2) :: shared activity
#    - (U - V) / sqrt(2) :: local activity

# 1.
@pyimport cca_zoo.linear as cca
cca_model = cca.CCA(n_components=3)
CA1_matrix = super_spike_matrix[super_areas_per_neuron .== "CA1", :]
PFC_matrix = super_spike_matrix[super_areas_per_neuron .== "PFC", :]

# Extract CCA components
U, V = cca_model.transform((CA1_matrix, PFC_matrix))

# Calculate shared and local activity
shared_activity = (U + V) / sqrt(2)
local_activity  = (U - V) / sqrt(2)

# 2.
using Plots

# Define function to plot manifolds
function plot_manifold(data, title, color_by=nothing)
    p = scatter(data[:, 1], data[:, 2], 
        xlabel="Component 1", 
        ylabel="Component 2", 
        title=title,
        legend=:bottomright
    )
    if !isnothing(color_by)
        scatter!(p, data[:, 1], data[:, 2], color=color_by, markersize=3)
    end
    return p
end

# Plot U, V, shared, and local activity
plot_manifold(U, "CA1 Activity")
plot_manifold(V, "PFC Activity")
plot_manifold(shared_activity, "Shared Activity")
plot_manifold(local_activity, "Local Activity")
