# Supplementary material for: Hippocampal–Prefrontal Communication Subspaces Align with Behavioral and Network Patterns in a Spatial Memory Task
Source: eNeuro. 2025 Sep 18;12(9):ENEURO.0336-24.2025. doi: 10.1523/ENEURO.0336-24.2025 (PMC12463551; doi:10.1523/ENEURO.0336-24.2025)
Supplement: Extended Data 1 — Download Extended Data 1, ZIP file. [file eneuro-12-ENEURO.0336-24.2025-s006.zip › BNPCS/Notebooks/julia/foldertmp/lfptmp.jl]

# Packge Imports
using ColorSchemes, Colors
using DataFrames, DataFramesMeta, Statistics, Dates, Turing, StatsBase, HypothesisTests, StatsPlots, ProgressMeter, Plots
using PyCall
using CategoricalArrays
using Serialization, SearchSortedNearest, Infiltrator
using DataStructures
using Metrics: r2_score
using MAT
using Suppressor: @suppress
@pyimport cca_zoo.linear as cca

# Helper Function for String Formatting
string_fix(x::String) =
    x |> x -> replace(x, " " => "_") |> x -> replace(x, "\n" => "_") |> x -> replace(x, "\\" => "")

# Include Helper Functions
include("/Volumes/MATLAB-Drive/Shared/Notebooks/julia/regess_funcs.jl")
include("/Volumes/MATLAB-Drive/Shared/Notebooks/julia/explore_superanimal_funcs.jl")

# Options
nrmlize = "zscore"
prenorm_cca = true
postnorm_cca = true
prequantile_cca = [0.0005, 0.9995]
postquantile_cca = [0.001, 0.999]

label_color_pairs =
    [(:trajbound, :S1_theta_bin),
        (:trajbound, :ind_inout_leftright),
        (:trajbound, :vel),
        (:ind_inout_leftright, :S1_theta_bin),
        (:ind_inout_leftright, :vel),
        (:ind_inout_leftright, :S2_theta_bin),
        (:ind_inout_leftright, :phi_theta_bin)
    ]

opt = Dict(
    "animals" => ["JS21", "JS17", "ZT2", "JS15", "JS14"],
    "overwrite" => false,
    "skipturingglm" => false,
    "epochfilter" => [2, 4, 6, 12, 14, 16],
    "folder" => "/Volumes/MATLAB-Drive/Shared/figures/midpattern=true/data/",
    "output_folder" => "/Volumes/MATLAB-Drive/Shared/figures/midpattern=true/data/superanim_efizz_tworhythm/",
    "nrmlize" => nrmlize,
    "prenorm_cca" => prenorm_cca,
    "postnorm_cca" => postnorm_cca,
    "prequantile_cca" => prequantile_cca,
    "postquantile_cca" => postquantile_cca,
    "behavior_names" => [
        "vel",
        "lindist",
        "accel",
        "trajbound",
        "leftright",
        "rewarded",
        "futureRewarded",
        "previousRewarded",
        "idphi",
        "future",
        "headdir",
    ],
)

# Animal Subset and File Handling
animal_subset = opt["animals"][1:end]
if !isdir(opt["output_folder"])
    mkdir(opt["output_folder"])
end
if !isdir(opt["folder"])
    mkdir(opt["folder"])
end
savefile = joinpath(opt["output_folder"], "superanimal_data_$(nrmlize)_$animal_subset.jls") |> string_fix

# Load Existing Data or Create New Superanimal
if isfile(savefile)
    @info "Loading superanimal data from $savefile"
    results = deserialize(savefile)
    superanimal_data = results.original_data
    all_spike_data = results.all_spike_data
    all_behavior_labels = results.all_behavior_labels
    all_areas = results.all_areas
    load_opt = results.opt
    if load_opt != opt
        @warn "Loaded options do not match current options"
    end
end
global animal_data = get_dataset(animal_subset[1])
behavior = DataFrame(animal_data["behavior_dict"])

# Define selection and label columns
selection_columns = [:trajbound, :leftright,
    :epoch_late, :moving] # :epoch]
label_columns = [:S1_theta_bin, :S2_theta_bin, :phi_theta_bin]  # Updated for LFP feature
maintain_columns = [:vel, :idphi]


function process_superanimal(superanimal_data, opt)
    # Access superanimal data
    super_spike_matrix = superanimal_data[:superSpikeMatrix]
    super_behavior_labels = superanimal_data[:superBehaviorLabels]
    super_areas_per_neuron = superanimal_data[:superAreasPerNeuron]

    # 1. Throw away keys not shared across all animals for matrix and labels
    shared_keys = intersect(keys(superanimal_data[:superSpikeMatrix]),
        keys(superanimal_data[:superBehaviorLabels]))
    maxkeycount = maximum([superanimal_data[:keycount][k] for k in shared_keys])
    shared_keys = filter(k -> superanimal_data[:keycount][k] == maxkeycount,
        shared_keys)
    kt = typeof(first(shared_keys))
    @info "MAX KEY COUNT: $maxkeycount"

    # Select keys with max countmap
    (max_key, max_value, countmaps) =
        select_keys_with_max_countmap(superanimal_data,
            maxkeycount,
            return_consistent_keys=true)

    shared_keys = [k for (k, v) in superanimal_data[:animals]
                   if Set(v) == Set(max_key)]
    println("Percentage of matching keys: ", length(shared_keys) /
                                             length(keys(superanimal_data[:animals])))
    println("Matching keys",)

    # Sort the keys
    shared_keys = sort(shared_keys .|> collect)
    shared_keys = [kt(k) for k in shared_keys]
    # assert all keycounts the same
    k = first(shared_keys)
    @assert all([Set(superanimal_data[:animals][k]) == Set(max_key) for k in shared_keys])

    super_spike_matrix = OrderedDict(k =>
        reduce(hcat, superanimal_data[:superSpikeMatrix][k])
                                     for k in shared_keys)
    super_behavior_labels = OrderedDict(k =>
        superanimal_data[:superBehaviorLabels][k][1][:, Not(:animal)]
                                        for k in shared_keys)

    # 2. Append all values into one large matrix and one large DataFrame
    @assert collect(keys(super_spike_matrix)) == collect(keys(super_behavior_labels))
    all_spike_data = reduce(vcat, values(super_spike_matrix))
    all_spike_data[isnan.(all_spike_data)] .= 0
    plot(sort(mean(all_spike_data, dims=1) |> vec))
    all_behavior_labels = reduce(vcat, values(super_behavior_labels))
    all_behavior_labels.index = 1:size(all_behavior_labels, 1)
    all_behavior_labels[!, :inout_leftright] = (map(x -> x == 1 ? "Inbound" : "Outbound", all_behavior_labels[!, :trajbound])) .* "-" .* (map(x -> x == 0 ? "Left" : "Right", all_behavior_labels[!, :leftright]))
    all_behavior_labels[!, :ind_inout_leftright] = map(x -> x == "Inbound-Left" ? 1 : x == "Inbound-Right" ? 2 : x == "Outbound-Left" ? 3 : 4, all_behavior_labels[!, :inout_leftright])
    # 3. Append all area vectors into one large Vector
    all_areas = reduce(hcat, values(super_areas_per_neuron) |> collect)[:]
    behavior = DataFrame(animal_data["behavior_dict"])

    results = CCAResults(all_spike_data, all_behavior_labels, all_areas, opt;
        original_data=superanimal_data)
end
results = process_superanimal(superanimal_data, opt)

function plot_compare_derivations(interest_objs::Dict, behavior, activity=:shared_activity)
    # Create subplots based on the number of interest objects
    num_objects = length(interest_objs)
    p = []
    # Iterate through interest objects and create subplots
    for (i, (obj_name, obj)) in enumerate(interest_objs)
        # println("Plotting $obj_name")
        push!(p, plot_manifold(obj, activity, behavior; legend=false, title=obj_name))
    end
    # Link axes and return the plot
    # link_axes_and_camera!(p)
    return plot(p...)
end
plot_behaviors(dat, activity=:shared_activity) =
    plot(
        plot_manifold(dat, activity, :S1_theta_bin; legend=false, title="S1", enforce_colorscheme=ColorSchemes.viridis),
        plot_manifold(dat, activity, :idphi; legend=false, title="idphi", enforce_colorscheme=ColorSchemes.viridis),
        plot_manifold(dat, activity, :vel; legend=false, title="vel"),
        titlefontsize=6, markersize=2, fontsize=6, guidefontsize=6,
        plot_manifold(dat, activity, :S2_theta_bin; legend=false, title="S2", enforce_colorscheme=ColorSchemes.viridis),
        plot_manifold(dat, activity, :phi_theta_bin; legend=false, title="ϕ", enforce_colorscheme=ColorSchemes.roma),
        plot_manifold(dat, activity, :trajbound; legend=false, title="trajbound", enforce_colorscheme=ColorSchemes.diverging_bwr_40_95_c42_n256),
        plot_manifold(dat, activity, :leftright; legend=false, title="leftright", enforce_colorscheme=ColorSchemes.diverging_rainbow_bgymr_45_85_c67_n256),
        plot_manifold(dat, activity, :ind_inout_leftright; legend=false, title="inout_leftright", enforce_colorscheme=ColorSchemes.diverging_bwr_40_95_c42_n256),
        # plot_manifold(dat, activity, :Cavg_theta_bin; legend=false,
        #               title="Cavg", enforce_colorscheme=ColorSchemes.viridis),
    )

postnorm_cca = true
# cca_types = ["SPLS", "PLS", "MCCA", "CCA_SVD", "GRCCA", "GCCA", "PCACCA"]
cca_types = ["SPLS", "PLS", "PCACCA"]
cca_type = first(cca_types)
anim_dict = Dict()

cca_type = first(cca_types)

@showprogress "cca type" for cca_types in cca_types

    prefilts = (:moving => x -> x .== 1,)

    folder = joinpath(opt["output_folder"], lowercase(cca_type))
    if !isdir(folder) mkdir(folder) end


    @time U = run_cca_analysis(results; cca_type)
    @time M = run_cca_analysis(results, prefilts...; cca_type)
    @time MgU = M | U
    UgM = U | M
    I = U * RFilt((:trajbound => x -> x .== 1))
    O = U * RFilt((:trajbound => x -> x .== 0))
    global interest_objs = Dict(
        "U" => U,
        "M" => M,
        # "U|M" => UgM,
        # "M|U" => MgU,
        "I" => I,
        "O" => O,
        # "I|O" => I | O,
        # "O|I" => O | I,
    )

    for behavior in [:vel, :idphi, :trajbound, :leftright, :ind_inout_leftright]
        plot_compare_derivations(interest_objs, :vel)
        savefig(joinpath(folder, cca_type * "compare_derivations_$behavior.png"))
    end

    plot_behaviors(U, :shared_activity)
    # savefig(joinpath(opt["output_folder"], cca_type * "manifold_shared_when_bin_by_S1S2Cavg.png"))
    # savefig(joinpath(opt["output_folder"], cca_type * "manifold_shared_when_bin_by_S1S2Cavg.svg"))
    # TODO: Rotational version of this!!!


    (maniname, mani) = first(interest_objs)
    activity = :shared_activity
    @showprogress "manis" for (maniname, mani) in interest_objs
        for activity in [:U, :V, :shared_activity, :local_activity]

            append = "$cca_type-$maniname"
            append_title = "$cca_type\n$maniname"

            # Plot behaviors for the current activity
            filename = joinpath(folder, append * "_behaviors_$activity.png")
            p = plot_behaviors(mani, activity)  # Use the current manifold (mani)
            savefig(p, filename)

            (behavior_label, colorby) = first(label_color_pairs)
            for (behavior_label, colorby) in label_color_pairs

                # Plot and save static plot
                filename = joinpath(folder,
                    append * "_split_by_behavior_$(activity)_$(behavior_label)_$(colorby).png")
                p = plot_split_by_behavior(mani, activity, behavior_label;
                    colorby=colorby, 
                    colormap=:viridis, 
                    sort_by_labels=true,
                    all_gray_background=true,
                    suptitle=append_title * "\n$activity\n$behavior_label $colorby")
                savefig(p, filename)

                # Plot and save animated plot
                @info "Creating gif for $append $activity $behavior_label $colorby"
                filename = joinpath(folder,
                    append * "_split_by_behavior_$(activity)_$(behavior_label)_$(colorby).gif")
                anim = animate_split_by_behavior(mani, activity, behavior_label;
                    colorby=colorby, 
                    colormap=:viridis, 
                    all_gray_background=true,
                    sort_by_labels=true)
                gif(anim, filename)
                # Save still frames (call the function here)

                save_still_frames(anim, filename)
                anim_dict[cca_type, maniname, activity, behavior_label, colorby] = anim
            end
        end
    end

end
