# Supplementary material for: Hippocampal–Prefrontal Communication Subspaces Align with Behavioral and Network Patterns in a Spatial Memory Task
Source: eNeuro. 2025 Sep 18;12(9):ENEURO.0336-24.2025. doi: 10.1523/ENEURO.0336-24.2025 (PMC12463551; doi:10.1523/ENEURO.0336-24.2025)
Supplement: Extended Data 1 — Download Extended Data 1, ZIP file. [file eneuro-12-ENEURO.0336-24.2025-s006.zip › BNPCS/Notebooks/julia/foldertmp/normtmp.jl]

# """
# Author: Ryan Y
# Purpose: Explore the superanimal data structure
# Date: 2024 03 01
# """
using DataFrames, DataFramesMeta, Statistics, Dates, Turing, StatsBase,
    HypothesisTests, StatsPlots, ProgressMeter, Plots,
    ProgressMeter, StatsBase, StatsPlots, SearchSortedNearest
using PyCall
using CategoricalArrays
# regressbeh_epoch.jl
using Serialization, SearchSortedNearest, Infiltrator
using DataStructures
using Metrics: r2_score
using MAT
@pyimport cca_zoo.linear as cca
string_fix(x::String) = x |> x -> replace(x, " " => "_") |>
                                x -> replace(x, "\n" => "_") |>
                                       x -> replace(x, "\\" => "")

# ENV["GKS_WSTYPE"] = "svg"

include("/Volumes/MATLAB-Drive/Shared/Notebooks/julia/regess_funcs.jl")
include("/Volumes/MATLAB-Drive/Shared/Notebooks/julia/explore_superanimal_funcs.jl")

nrmlize = "zscore";
prenorm_cca = true;
postnorm_cca = true;
prequantile_cca = [0.0005, 0.9995]
postquantile_cca = [0.001, 0.999]

opt = Dict(
    # "animals" => ["JS21", "JS17", "ZT2", "JS15", "JS14", "JS13"],
    # "animals" => ["JS21", "JS17", "ZT2", "JS15", "JS14", "JS13", "ER1"],
    "animals" => ["JS21", "JS17", "ZT2", "JS15", "JS14", "ER1"],
    # "numsamprow" => 50_000,
    "overwrite" => false,
    "skipturingglm" => false,
    "epochfilter" => [2, 4, 6, 12, 14, 16],
    "folder" => "/Volumes/MATLAB-Drive/Shared/figures/midpattern=true/data/",
    "output_folder" => "/Volumes/MATLAB-Drive/Shared/figures/midpattern=true/data/superanim_behavior/",
    "nrmlize" => nrmlize,
    "prenorm_cca" => prenorm_cca,
    "postnorm_cca" => postnorm_cca,
    "prequantile_cca" => prequantile_cca,
    "postquantile_cca" => postquantile_cca,
    "behavior_names" => [
        "vel",
        "lindist",
        "accel",
        "trajbound",
        "leftright",
        "rewarded",
        "futureRewarded",
        "previousRewarded",
        "idphi",
        "future",
        "headdir",
    ],
)
animal_subset = opt["animals"][1:end]
if !isdir(opt["output_folder"])
    mkdir(opt["output_folder"])
end
if !isdir(opt["folder"])
    mkdir(opt["folder"])
end
# savefile = joinpath(opt["output_folder"], 
#                     "superanimal_data_$nrmlize.jls") # old 
savefile =
    joinpath(opt["output_folder"],
        "superanimal_data_$(nrmlize)_$animal_subset.jls") |> string_fix
if isfile(savefile)
    @info "Loading superanimal data from $savefile"
    results = deserialize(savefile)
    superanimal_data = results.original_data
    all_spike_data = results.all_spike_data
    all_behavior_labels = results.all_behavior_labels
    all_areas = results.all_areas
    load_opt = results.opt
    if load_opt != opt
        @warn "Loaded options do not match current options"
    end
end
global animal_data = get_dataset(animal_subset[1])
behavior = DataFrame(animal_data["behavior_dict"])

function preprocess_superanimal(superanimal_data, opt)
    
end
results = preprocess_superanimal(superanimal_data, opt)

#     _                _               
#    / \   _ __   __ _| |_   _ _______ 
#   / _ \ | '_ \ / _` | | | | |_  / _ \
#  / ___ \| | | | (_| | | |_| |/ /  __/
# /_/   \_\_| |_|\__,_|_|\__, /___\___|
#                        |___/         

plot_behaviors(dat, activity=:shared_activity) =
    plot(
        plot_manifold(dat, activity, :linear_distance_bin; legend=false, title="linear_distance_bin"),
        plot_manifold(dat, activity, :idphi; legend=false, title="idphi"),
        plot_manifold(dat, activity, :vel; legend=false, title="vel"),
        plot_manifold(dat, activity, :leftright; legend=false, title="leftright"),
        plot_manifold(dat, activity, :trajbound; legend=false, title="trajbound"),
        plot_manifold(dat, activity, :ind_inout_leftright; legend=false, title="ind_inout_leftright"),
        plot_manifold(dat, activity, :rewarded; legend=false, title="rewarded"),
        titlefontsize=6, markersize=2, fontsize=6, guidefontsize=6,
    )
function plot_compare_derivations(interest_objs::Dict, behavior, activity=:shared_activity)
    # Create subplots based on the number of interest objects
    num_objects = length(interest_objs)
    p = []
    # Iterate through interest objects and create subplots
    for (i, (obj_name, obj)) in enumerate(interest_objs)
        # println("Plotting $obj_name")
        push!(p, plot_manifold(obj, activity, behavior; legend=false, title=obj_name))
    end
    # Link axes and return the plot
    # link_axes_and_camera!(p)
    return plot(p...)
end

postnorm_cca = true
# cca_types = ["SPLS", "PLS", "MCCA", "CCA_SVD", "GRCCA", "GCCA", "PCACCA"]
cca_types = ["PLS", "SPLS"]
cca_type = first(cca_types)
anim_dict = Dict()

cca_type = last(cca_types)
cca_type = first(cca_types)

@showprogress "cca type" for cca_type in cca_types

    run(`pushover-cli "Running CCA analysis for $cca_type"`)

    folder = joinpath(opt["output_folder"], lowercase(cca_type))
    if !isdir(folder) mkdir(folder) end

    # Run the CCA analysis
    prefilts = (:rewarded => x -> x .== 1, :moving => x -> x .== 1,)
    # :epoch_late => x->x .== 1)
    @time U = run_cca_analysis(results; cca_type)
    @time M = run_cca_analysis(results, prefilts...; cca_type)
    plot_manifold(U, :U, :vel; color=:gray, legend=false)
    @time MgU = M | U
    UgM = U | M
    I = U * RFilt((:trajbound => x -> x .== 1))
    O = U * RFilt((:trajbound => x -> x .== 0))
    interest_objs = Dict(
        "U" => U,
        "M" => M,
        # "U|M" => UgM,
        # "M|U" => MgU,
        # "I" => I,
        # "O" => O,
        # "U||I | U||O" => I | O,
        # "U||O | U||I" => O | I,
    )

    # Plot the comparison of derivations
    # for behavior in [:vel, :idphi, :trajbound, :leftright,
    #     :ind_inout_leftright, :rewarded]
    #     plot_compare_derivations(interest_objs, :vel)
    #     savefig(joinpath(opt["output_folder"], cca_type * "compare_derivations_$behavior.png"))
    # end


    # Plot the behaviors for each manifold
    (maniname, mani) = first(interest_objs)
    @showprogress "manis" for (maniname, mani) in interest_objs
        activity = :shared_activity
        # for activity in [:shared_activity, :local_activity, :U, :V]
        for activity in [:shared_activity, :local_activity]

            append = "$cca_type-$maniname"

            # Plot behaviors for the current activity
            filename = joinpath(folder, append * "_behaviors_$activity.png")
            p = plot_behaviors(mani, activity)  # Use the current manifold (mani)
            savefig(p, filename)

            behcols = [
                       (:ind_inout_leftright, :linear_distance_bin),
                       (:ind_inout_leftright, :vel),
                       (:trajbound, :linear_distance_bin),
                       # (:ind_inout_leftright, :rewarded)
                      ]

            (behavior_label, colorby) = first(behcols)
            for (behavior_label, colorby) in behcols

                # Plot and save static plot
                filename = joinpath(folder,
                    append * "_split_by_behavior_$(activity)_$(behavior_label)_$(colorby).png")
                p = plot_split_by_behavior(mani, activity, behavior_label;
                    all_gray_background=true,
                    colorby=colorby, colormap=:viridis,
                    sort_by_labels=false)

                savefig(p, filename)
                savefig(p, replace(filename, ".png" => ".svg"))

                # Plot and save animated plot
                @info "Creating gif for $append $activity $behavior_label $colorby"
                filename = joinpath(folder,
                    append * "_split_by_behavior_$(activity)_$(behavior_label)_$(colorby).gif")
                anim = animate_split_by_behavior(mani, activity, behavior_label;
                    colorby=colorby, colormap=:viridis,
                    sort_by_labels=false, 
                    all_gray_background=true,
                    savesvg=filename)
                gif(anim, filename)
                # Save still frames (call the function here)

                save_still_frames(anim, filename)
                anim_dict[cca_type, maniname, activity, behavior_label, colorby] = anim
            end
        end
    end

    run(`pushover-cli "Finished CCA analysis for $cca_type"`)

end

# # Define the manifold factors and measure factors
# begin
#     cca_type = "SPLS"
#     U = run_cca_analysis(results; cca_type, latent_dimensions=3)
#     # Define manifold and measure factors
#     manifold_factors = [:ind_inout_leftright]
#     measure_factors = [:linear_distance_bin]
#
#     # Analyze manifold distances
#     distance_matrix = analyze_manifold_distances(U, manifold_factors, measure_factors)
#
#     # Print the distance matrix
#     println(distance_matrix)
# end
#
# # MATLAB UMAP Analysis
# begin
#     using MATLAB
#
#     function run_umap(data; min_dist=0.6, n_neighbors=50, metric="cosine", n_components=3, template_file=nothing, save_template_file=nothing)
#         # Convert data to MATLAB matrix
#         # mat_data = convert(Array, data) |> MATLAB.MatlabArray
#
#         # Create MATLAB command string
#         command = "run_umap(\$data, 'min_dist', $min_dist, 'n_neighbors', $n_neighbors, 'metric', '$metric', 'n_components', $n_components"
#         if template_file !== nothing
#             command *= ", 'template_file', '$template_file'"
#         end
#         if save_template_file !== nothing
#             command *= ", 'save_template_file', '$save_template_file'"
#         end
#         command *= ")"
#
#         # Evaluate MATLAB command and return result
#         result = MATLAB.eval(command)
#         return result
#     end
#
#     # Run the CCA analysis
#     prefilts = (:rewarded => x -> x .== 1, :moving => x -> x .== 1,)
#     @time U = run_cca_analysis(results; cca_type, latent_dimensions=6)
#     @time M = run_cca_analysis(results, prefilts...; cca_type, latent_dimensions=6)
#     interest_objs = Dict(
#         "U" => U,
#         "M" => M,
#     )
#
#     # UMAP Analysis
#     (maniname, mani) = first(interest_objs)
#     for (maniname, mani) in interest_objs
#         # Extract shared and local activity
#         shared_activity = mani.shared_activity[:, 1:6]
#         local_activity = mani.local_activity[:, 1:6]
#
#         # Run UMAP on shared and local activity
#         shared_umap = run_umap(shared_activity)
#         local_umap = run_umap(local_activity)
#
#         # Create MATLAB plot commands
#         shared_plot_command = mat"""
#         figure;
#         scatter3($shared_umap[:,1], $shared_umap[:,2], $shared_umap[:,3], 30, $all_behavior_labels.ind_inout_leftright, 'filled');
#         colormap($traj_colormap);
#         title('$maniname Shared Activity');
#         xlabel('UMAP Dim 1');
#         ylabel('UMAP Dim 2');
#         zlabel('UMAP Dim 3');
#         """
#         local_plot_command = mat"""
#         figure;
#         scatter3($local_umap[:,1], $local_umap[:,2], $local_umap[:,3], 30, $all_behavior_labels.ind_inout_leftright, 'filled');
#         colormap($traj_colormap);
#         title('$maniname Local Activity');
#         xlabel('UMAP Dim 1');
#         ylabel('UMAP Dim 2');
#         zlabel('UMAP Dim 3');
#         """
#
#         # Evaluate MATLAB plot commands
#         MATLAB.eval(shared_plot_command)
#         MATLAB.eval(local_plot_command)
#     end
# end
