# Supplementary material for: Hippocampal–Prefrontal Communication Subspaces Align with Behavioral and Network Patterns in a Spatial Memory Task
Source: eNeuro. 2025 Sep 18;12(9):ENEURO.0336-24.2025. doi: 10.1523/ENEURO.0336-24.2025 (PMC12463551; doi:10.1523/ENEURO.0336-24.2025)
Supplement: Extended Data 1 — Download Extended Data 1, ZIP file. [file eneuro-12-ENEURO.0336-24.2025-s006.zip › BNPCS/Notebooks/julia/laggedcca.jl]

# """
# Author: Ryan Y
# Purpose: Explore the superanimal data structure with lagged features
# Date: 2024 03 01
# """
using DataFrames, DataFramesMeta, Statistics, Dates, Turing, StatsBase,
    HypothesisTests, StatsPlots, ProgressMeter, Plots,
    ProgressMeter, StatsBase, StatsPlots, SearchSortedNearest
using PyCall
using CategoricalArrays
# regressbeh_epoch.jl
using Serialization, SearchSortedNearest, Infiltrator
using DataStructures
using Metrics: r2_score
using MAT
@pyimport cca_zoo.linear as cca

string_fix(x::String) = x |> x -> replace(x, " " => "_") |>
                                  x -> replace(x, "\n" => "_") |>
                                       x -> replace(x, "\\" => "")

include("/Volumes/MATLAB-Drive/Shared/Notebooks/julia/regess_funcs.jl")
include("/Volumes/MATLAB-Drive/Shared/Notebooks/julia/explore_superanimal_funcs.jl")

nrmlize = "zscore";
prenorm_cca = true;
postnorm_cca = true;
prequantile_cca = [0.0005, 0.9995]
postquantile_cca = [0.001, 0.999]

opt = Dict(
    "animals" => ["JS21", "JS17", "ZT2", "JS15", "JS14", "ER1"],
    "overwrite" => false,
    "skipturingglm" => false,
    "epochfilter" => [4, 6, 8, 10, 12, 14, 16],
    "create" => false,
    "fname_append" => "",
    "use_combined_axis" => false,
    "folder" => "/Volumes/MATLAB-Drive/Shared/figures/midpattern=true/data/",
    "output_folder" => "/Volumes/MATLAB-Drive/Shared/figures/midpattern=true/data/superanim_behavior_lagged/",
    "nrmlize" => nrmlize,
    "prenorm_cca" => prenorm_cca,
    "postnorm_cca" => postnorm_cca,
    "prequantile_cca" => prequantile_cca,
    "postquantile_cca" => postquantile_cca,
    "behavior_names" => [
        "vel",
        "lindist",
        "accel",
        "trajbound",
        "leftright",
        "rewarded",
        "futureRewarded",
        "previousRewarded",
        "idphi",
        "future",
        "headdir",
    ],
    "lags" => [-20, -10, -5, -2, -1, 0, 1, 2, 5, 10, 20],
)

animal_subset = opt["animals"][1:end]
if !isdir(opt["output_folder"])
    mkdir(opt["output_folder"])
end
if !isdir(opt["folder"])
    mkdir(opt["folder"])
end

savefile = begin
    if (opt["epochfilter"] == [2, 4, 6, 8, 10, 12, 14, 16])
        ef = "_all"
    elseif all(opt["epochfilter"] .== [4, 6, 8, 10, 12, 14, 16])
        ef = ""
    elseif all(opt["epochfilter"] .== [8, 10, 12, 14, 16])
        ef = "_well_trained"
    else
        ef = opt["epochfilter"] |> x -> join(x, "_") |> string_fix
    end
    tfa = opt["fname_append"]
    if !opt["use_combined_axis"]
        savefile = joinpath(opt["output_folder"], "superanimal_data_$(nrmlize)_$(animal_subset)$ef$tfa.jls") |> string_fix
    else
        savefile = joinpath(opt["output_folder"], "superanimal_data_$(nrmlize)_combined_axis_$(animal_subset)$ef$tfa.jls") |> string_fix
    end
end

if isfile(savefile)
    @info "Loading superanimal data from $savefile"
    results = deserialize(savefile)
    superanimal_data = results.original_data
    all_spike_data = results.all_spike_data
    all_behavior_labels = results.all_behavior_labels
    all_areas = results.all_areas
    load_opt = results.opt
    if load_opt != opt
        @warn "Loaded options do not match current options"
    end
    loaded = true
else
    loaded = false
end

global animal_data = get_dataset(animal_subset[1])
behavior = DataFrame(animal_data["behavior_dict"])

function Base.circshift(behavior_dict::AbstractDict, lag::Int)::AbstractDict
    for behavior_name in keys(behavior_dict)
        behavior_col = Symbol(behavior_name)
        behavior_dict[behavior_name] = circshift(behavior_dict[behavior_name], lag)
    end
    return behavior_dict
end
function preprocess_superanimal(superanimal_data, opt)
    super_spike_matrix = superanimal_data[:superSpikeMatrix]
    super_behavior_labels = superanimal_data[:superBehaviorLabels]
    super_areas_per_neuron = superanimal_data[:superAreasPerNeuron]

    shared_keys = intersect(keys(superanimal_data[:superSpikeMatrix]), keys(superanimal_data[:superBehaviorLabels]))
    maxkeycount = maximum([superanimal_data[:keycount][k] for k in shared_keys])
    shared_keys = filter(k -> superanimal_data[:keycount][k] == maxkeycount, shared_keys)
    kt = typeof(first(shared_keys))
    @info "MAX KEY COUNT: $maxkeycount"

    shared_keys = sort(shared_keys .|> collect)
    shared_keys = [kt(k) for k in shared_keys]
    @assert all([superanimal_data[:keycount][k] == maxkeycount for k in shared_keys])

    super_spike_matrix = OrderedDict(k => reduce(hcat, superanimal_data[:superSpikeMatrix][k]) for k in shared_keys)
    super_behavior_labels = OrderedDict(k => superanimal_data[:superBehaviorLabels][k][1][:, Not(:animal)] for k in shared_keys)

    all_spike_data = reduce(vcat, values(super_spike_matrix))
    all_spike_data[isnan.(all_spike_data)] .= 0
    plot(sort(mean(all_spike_data, dims=1) |> vec))
    all_behavior_labels = reduce(vcat, values(super_behavior_labels))
    all_behavior_labels.index = 1:size(all_behavior_labels, 1)
    all_behavior_labels[!, :inout_leftright] = (map(x -> x == 1 ? "Inbound" : "Outbound", all_behavior_labels[!, :trajbound])) .* "-" .* (map(x -> x == 0 ? "Left" : "Right", all_behavior_labels[!, :leftright]))
    all_behavior_labels[!, :ind_inout_leftright] = map(x -> x == "Inbound-Left" ? 1 : x == "Inbound-Right" ? 2 : x == "Outbound-Left" ? 3 : 4, all_behavior_labels[!, :inout_leftright])

    all_areas = reduce(hcat, values(super_areas_per_neuron) |> collect)[:]

    results = CCAResults(all_spike_data, all_behavior_labels, all_areas, opt; original_data=superanimal_data)
end


if opt["create"] || !loaded

    superanimal_data_lagged = Dict(lag => create_superanimal() for lag in opt["lags"])
    selection_columns = [:trajbound, :leftright, :cond_trajall, :rewarded, :epoch_late, :moving, :epoch]
    label_columns = [:linear_distance_bin]
    maintain_columns = [:vel, :idphi]

    @showprogress "ANIMALS" for animal in animal_subset
        @time global animal_data = get_dataset(animal)
        
        # Create lagged versions of the animal data
        lag = first(opt["lags"])
        for lag in opt["lags"]
            lagged_data = deepcopy(animal_data)
            lagged_data["behavior_dict"] = circshift(lagged_data["behavior_dict"], lag)
            # check to make sure that animal_data["behavior_dict"]["time"] is not the same as lagged_data["behavior_dict"]["time"] unless lag == 0
            if lag != 0
                @assert animal_data["behavior_dict"]["time"] != lagged_data["behavior_dict"]["time"]
            end
            append_to_superanimal!(superanimal_data_lagged[lag], lagged_data, selection_columns, label_columns, maintain_columns)
        end
    end

    results_lagged = [preprocess_superanimal(superanimal_data_lagged[lag], opt) for lag in opt["lags"]]
    serialize(savefile, results_lagged)
    run(`xdg-open $(dirname(savefile))`)
end

cca_type = "SPLS"
U = run_cca_analysis(results; cca_type, latent_dimensions=3)
q1, q2 = 0.01, 0.99
println("$q1 quantile of velocity")
U.all_behavior_labels.vel |> vec |> sort |> x -> x[round(Int, q1 * length(x))] |> println
println("$q2 quantile of velocity")
U.all_behavior_labels.vel |> vec |> sort |> x -> x[round(Int, q2 * length(x))] |> println
println("Min velocity")
U.all_behavior_labels.vel |> vec |> minimum |> println
println("Max velocity")
U.all_behavior_labels.vel |> vec |> maximum |> println

println("U:\n$(U.all_behavior_labels[!, :vel])")
using StatsPlots
scatter(U.all_behavior_labels[!, :vel], U.all_spike_data[:, 1])

# Original script credit: Ryan Y, 2024-03-01
