# Supplementary material for: Hippocampal–Prefrontal Communication Subspaces Align with Behavioral and Network Patterns in a Spatial Memory Task
Source: eNeuro. 2025 Sep 18;12(9):ENEURO.0336-24.2025. doi: 10.1523/ENEURO.0336-24.2025 (PMC12463551; doi:10.1523/ENEURO.0336-24.2025)
Supplement: Extended Data 1 — Download Extended Data 1, ZIP file. [file eneuro-12-ENEURO.0336-24.2025-s006.zip › BNPCS/Notebooks/julia/regess_funcs.jl]

using Dates
using Random
import StatsBase, MLJ
using Distributed: remotecall_eval
using Plots, StatsPlots
using Metrics
using Statistics
using DataFrames
using MAT
using Serialization
using Interpolations
import Turing
import MLJBase
using DataFrames
using ProgressMeter
using Distributed, Metrics
# import Threads
using SearchSortedNearest
using Infiltrator
using PyCall
import Turing, Flux
using Turing.Variational
@pyimport gc as gc
@pyimport sklearn.metrics as skm
@pyimport warnings
warnings.filterwarnings("ignore")
@pyimport sklearn.preprocessing as skp
@everywhere using TuringGLM
using Base.Threads: ReentrantLock, lock
my_lock = ReentrantLock()


# CONSTRUCT A DATAFRAME OF COEFFICIENTS
function extract_coefficients(
    models_dict::Dict,
    predictors::Vector{String};
    target_prop::Symbol = :Behavior,
    splitter_props = [:Coefficient],
)
    println("Current version")
    # Initialize an empty DataFrame
    coeffs_df = DataFrame(
        Animal = String[],
        target_prop = String[],
        Coefficient = String[],
        SampleNum = Int[],
        Value = Float64[],
    )
    if length(keys(models_dict) |> first) == 3
        coeffs_df.Epoch = Int[]
        # and reorder cols so Epoch is 3rd, and rest same order
        cols = names(coeffs_df)
        cols = [cols[1:2]; "Epoch"; cols[3:(end - 1)]]
        coeffs_df = coeffs_df[!, cols]
    end
    # Iterate over the models_dict
    (key, model) = first(models_dict)
    for (key, model) in models_dict

        if length(key) == 3
            (animal, behavior, epoch) = key
        elseif length(key) == 2
            (animal, behavior) = key
        else
            ValueError("Invalid key length")
        end

        # Extract α (intercept) samples
        α_samples = model[:α].data
        for (sample_num, α_val) in enumerate(α_samples)
            push!(coeffs_df, (key..., "Intercept", sample_num, α_val))
        end
        # Extract β (coefficients) samples
        @debug "Extracting coefficients for $key"
        nms = filter(x -> startswith(x, "β"), names(model) .|> string)
        @assert(length(nms) == length(predictors))
        for (i, predictor) in enumerate(nms)
            # Extract the predictor's samples
            # predictor_name = "β[$predictor]"
            predictor = string(predictor)
            predictor_name = predictor
            @debug "...extracting $predictor_name"
            β_samples = model[predictor_name].data

            for (sample_num, β_val) in enumerate(β_samples)
                push!(coeffs_df, (key..., predictor, sample_num, β_val))
            end
        end
        @debug "...done!\n"
    end
    # Split the Coefficient column strings and create new columns
    if splitter_props == [:Coefficients]
        coeffs_df[!, "Property1"] =
            Vector{Union{Missing,String}}(missing, size(coeffs_df, 1))
        coeffs_df[!, "Property2"] =
            Vector{Union{Missing,String}}(missing, size(coeffs_df, 1))
        for i = 1:size(coeffs_df, 1)
            # If the coefficient name is not "Intercept"
            if coeffs_df[i, :Coefficient] != "Intercept"
                properties = split(coeffs_df[i, :Coefficient], "_")
                coeffs_df[i, :Property1] = properties[1]
                coeffs_df[i, :Property2] = properties[2]  # Extend this as needed for more properties
            else
                coeffs_df[i, :Property1] = missing
                coeffs_df[i, :Property2] = missing  # Extend this as needed for more properties
            end
        end
    else
        # The purpose of this block is to split the coefficient names into
        # separate columns
        for prop in splitter_props
            prop = string(prop)
            coeffs_df[!, prop * "1"] =
                Vector{Union{Missing,String}}(missing, size(coeffs_df, 1))
            coeffs_df[!, prop * "2"] =
                Vector{Union{Missing,String}}(missing, size(coeffs_df, 1))
            for i = 1:size(coeffs_df, 1)
                # If the coefficient name is not "Intercept"
                if occursin("_", coeffs_df[i, prop])
                    properties = coeffs_df[i, prop]
                    properties = replace.(properties, "β_" => "")
                    properties = split(properties, "_")
                    # @info "properties = $properties"
                    coeffs_df[i, Symbol(prop * "1")] = properties[1]
                    coeffs_df[i, Symbol(prop * "2")] = properties[2]  # Extend this as needed for more properties
                end
            end
        end
    end
    return coeffs_df
end

# For Bernoulli predictions, you might want to convert predictions to probabilities using logistic function
logistic(x) = 1.0 / (1.0 + exp(-x))
inverse_logistic(x) = log(x / (1 - x))

function get_test_indices(train_indices, total_data_size)
    return setdiff(1:total_data_size, train_indices)
end

animal = "JS21"
# animals = ["JS21", "JS15", "JS14", "ZT2", "JS17", "JS13", "ER1"]
animals = ["JS21", "JS15", "JS14", "ZT2", "JS17", "JS13"]


"""
sample(X::DataFrame, y::Int)

works like the .sample() method in pd.DataFrames
"""
function StatsBase.sample(X::DataFrame, y::Int)
    return X[shuffle(1:size(X, 1))[1:y], :]
end


"""
 	predict_and_compute_stats_v2(chns::Chains,
  		test_data::DataFrame,
  		paramrange::Union{Vector,UnitRange}=nothing)
Predicts on test data and computes summary statistics.
- `chns` is the chains object returned by Turing
- `df_test` is a DataFrame containing the test data
- `paramrange` is a vector or range of indices of the parameters to use for prediction
"""
function predict_and_compute_stats_v2(
    chns::MCMCChains.Chains,
    df_test,
    predictors;
    paramrange = nothing,
)

    print("Predicting on test data")
    # Extract relevant coefficients
    α = chns[:α][:]  # Intercept
    nms = [n for n in names(chns) if contains(string(n), "β")]
    β = chns[nms].value[:, :, :]  # Coefficients
    if paramrange !== nothing
        if !(paramrange isa AbstractVector)
            paramrange = [paramrange]
        end
        β = β[:, paramrange, :]
    else
        β = β[:, :, :]
    end
    β = permutedims(β, [3, 1, 2])
    β = reshape(β, size(β, 1) * size(β, 2), size(β, 3))[:, :]
    # Predict on test data
    X_test = Matrix(df_test[:, predictors][:, :])
    # Ensure that the dimensions are consistent
    @assert(size(X_test, 2) == size(β, 2))
    @assert(size(X_test, 1) == size(df_test, 1))
    predictions = zeros(size(X_test, 1), size(α, 1))
    for i in eachindex(α)
        # predictions[:,i] = α[i] .+ (X_test * β[i, :].data)
        predictions[:, i] = α[i] .+ (X_test * β[i, :][:, :])
    end
    # Compute summary stats
    true_values = df_test[:, :Behavior]  # Assuming "Behavior" is your target column
    if length(unique(true_values)) == 2
        predictions = logistic.(predictions)
    end
    # R-squared
    # residuals_to_x = X_test .- predictions
    residuals = true_values .- predictions
    residuals = residuals .^ 2
    mse = vec(mean(residuals .^ 2, dims = 1))
    ss_res = vec(sum(residuals, dims = 1))
    ts = (true_values .- mean(true_values)) .^ 2
    ts = repeat(ts, 1, size(predictions, 2))
    ss_tot = vec(sum(ts, dims = 1))
    r2 = 1 .- (ss_res ./ ss_tot)
    # Accuracy
    uvals = length(unique(true_values[.!isnan.(true_values)]))
    binary_preds = Int64.(round.(predictions))
    true_values = ones(Int64, size(binary_preds)) .* Int64.(round.(true_values))
    accuracy = vec(mean(binary_preds .== true_values, dims = 1))
    bp = binary_preds[:, 1]
    tv = true_values[:, 1]
    prec = fill(NaN32, size(binary_preds, 2))
    rec = fill(NaN32, size(binary_preds, 2))
    f1_score = fill(NaN32, size(binary_preds, 2))
    prec0 = fill(NaN32, size(binary_preds, 2))
    rec0 = fill(NaN32, size(binary_preds, 2))
    f1_score0 = fill(NaN32, size(binary_preds, 2))
    isclassification = uvals < 40
    if isclassification
        println("Computing precision and recall w/ uvals=$uvals")
        lock(my_lock) do
            @showprogress "prec and recall" for (i, (bp, tv)) in enumerate(
                zip(eachcol(binary_preds), eachcol(true_values)),
            )
                prec[i] = skm.precision_score(bp, tv, average = "weighted")
                rec[i] = skm.recall_score(bp, tv, average = "weighted")
                prec[i] = convert.(Float32, (prec[i]))
                rec[i] = convert.(Float32, (rec[i]))
                if uvals == 2
                    println("Binary class detected")
                    if eltype(bp) <: Int
                        bp = Bool.(bp)
                        tv = Bool.(tv)
                    end
                    prec0[i] = skm.precision_score(.!(bp), tv, average = "weighted")
                    rec0[i] = skm.recall_score(.!(bp), tv, average = "weighted")
                    prec0[i] = convert.(Float32, (prec0[i]))
                    rec0[i] = convert.(Float32, (rec0[i]))
                end
            end
            # Call Python's garbage collector
            f1_score[:] = 2 .* ((prec .* rec) ./ (prec .+ rec))
            f1_score0[:] = 2 .* ((prec0 .* rec0) ./ (prec0 .+ rec0))
            if all(f1_score .== f1_score0)
                @warn "F1 scores are equal"
                @infiltrate
            end
            gc.collect()
            # binarize = tv->skp.label_binarize(reshape(tv,length(tv),1), classes=unique(tv))
            # roc_auc = [skm.roc_auc_score(binarize(bp), binarize(tv), average="weighted") for (bp, tv) in zip(eachcol(binary_preds), eachcol(true_values))]
            # MSE
        end
    end
    predictions = Float32.(predictions)
    accuracy = Float32.(accuracy)
    residuals = Float32.(residuals)
    println("Accuracy: ", mean(accuracy))
    println("R2: ", mean(r2))
    println("MSE: ", mean(mse))
    if isclassification
        println("Precision: ", mean(prec))
        println("Recall: ", mean(rec))
        println("F1 Score: ", mean(f1_score))
    end
    return (;
        accuracy,
        r2,
        mse,
        predictions,
        prec,
        rec,
        f1_score,
        residuals,
        prec0,
        rec0,
        f1_score0,
    )
end

# function predict_and_compute_stats_v2(
#     model::StatsModels.TableRegressionModel,
#     test_data::DataFrame,
# )
#
#     print("Predicting on test data...")
#
#     # Predict on test data
#     predictions = predict(model, test_data)
#
#     # Compute summary stats
#     true_values = test_data[:, :Behavior]  # Assuming "Behavior" is your target column
#
#     # R-squared
#     residuals = true_values .- predictions
#     residuals = residuals .^ 2
#     ss_res = sum(residuals)
#     ts = (true_values .- mean(true_values)) .^ 2
#     ss_tot = sum(ts)
#     r2 = 1 - (ss_res / ss_tot)
#
#     # Get n classes
#
#     # Accuracy
#     true_values = test_data[:, :Behavior]  # Assuming "Behavior" is your target column
#     n_classes = length(unique(true_values))
#     binary_preds = Int64.(round.(predictions))
#     true_values = Int64.(round.(true_values))
#     accuracy = mean(binary_preds .== true_values)
#     roc = NaN
#
#     # Precision, recall, and F1 score (only for classification with less than 40 classes)
#     if n_classes < 40 && n_classes > 2
#         prec = skm.precision_score(binary_preds, true_values, average = "weighted")
#         rec = skm.recall_score(binary_preds, true_values, average = "weighted")
#         f1_score = 2 * ((prec * rec) / (prec + rec))
#         (prec0, rec0, f1_score0) = (NaN, NaN, NaN)
#     elseif n_classes >= 40 || n_classes == 1
#         (prec, rec, f1_score) = (NaN, NaN, NaN)
#         (prec0, rec0, f1_score0) = (NaN, NaN, NaN)
#     elseif n_classes == 2
#         binary_preds, true_values = Bool.(binary_preds), Bool.(true_values)
#         prec = skm.precision_score(binary_preds, true_values, average = "binary")
#         rec = skm.recall_score(binary_preds, true_values, average = "binary")
#         f1_score = 2 * ((prec * rec) / (prec + rec))
#         prec0 = skm.precision_score(.!(binary_preds), true_values, average = "weighted")
#         rec0 = skm.recall_score(.!binary_preds, true_values, average = "weighted")
#         f1_score0 = 2 * ((prec0 * rec0) / (prec0 + rec0))
#         if all(f1_score .== f1_score0)
#             @warn "F1 scores are equal"
#             @infiltrate
#         end
#         # ROC curve
#         # roc = MLJ.roc_auc_score(binary_preds, true_values, average = "weighted")
#     end
#
#     # MSE
#     mse = mean(residuals)
#     
#
#     println("Accuracy: ", accuracy)
#     println("R2: ", r2)
#     println("MSE: ", mse)
#     if n_classes < 40
#         println("Precision: ", prec)
#         println("Recall: ", rec)
#         println("F1 Score: ", f1_score)
#         println("Precision0: ", prec0)
#         println("Recall0: ", rec0)
#         println("F1 Score0: ", f1_score0)
#     end
#
#     return (; accuracy, r2, mse, predictions, prec, rec, f1_score, prec0, rec0, f1_score0)
# end

function predict_and_compute_stats_svm(svm_model, test_data, predictors)
    print("Predicting on test data...")

    # Prepare test data
    X_test = Matrix(test_data[:, predictors])
    true_values = test_data[:, :Behavior]  # Assuming "Behavior" is your target column

    # Make predictions using the SVM model
    predictions = svm_model.predict(Matrix(X_test))

    # Compute Accuracy
    ic = init_cond_behavior(true_values, predictors)
    if ic.model == Bernoulli || ic.model == NegativeBinomial
        true_values = Int64.(round.(true_values))
        accuracy = mean(predictions .== true_values)
        mae = mean(abs.(predictions .- true_values))
        shuf_mae = mean(abs.(shuffle(predictions) .- true_values))
    else
        accuracy = mean(predictions .== true_values)
        mae = mean(abs.(predictions .- true_values))
        shuf_mae = mean(abs.(shuffle(predictions) .- true_values))
    end

    # Compute Precision and Recall using scikit-learn's metrics
    prec, rec, f1_score = try
        skm = pyimport("sklearn.metrics")
        prec = skm.precision_score(predictions, true_values, average = "weighted")
        rec = skm.recall_score(predictions, true_values, average = "weighted")
        # Compute F1 Score
        f1_score = 2 * (prec * rec) / (prec + rec)
        (; prec, rec, f1_score)
    catch
        prec = NaN
        rec = NaN
        f1_score = NaN
        (; prec, rec, f1_score)
    end

    # R-squared
    residuals = true_values .- predictions
    residuals = residuals .^ 2
    ss_res = vec(sum(residuals, dims = 1))
    ts = (true_values .- mean(true_values)) .^ 2
    ts = repeat(ts, 1, size(predictions, 2))
    ss_tot = vec(sum(ts, dims = 1))
    r2 = 1 .- (ss_res ./ ss_tot)
    # Mse
    mse = vec(mean(residuals .^ 2, dims = 1))
    print("Accuracy: ", accuracy)
    print("Precision: ", prec)
    print("Recall: ", rec)
    print("F1 Score: ", f1_score)
    print("MAE: ", mae)
    print("Shuffled MAE: ", shuf_mae)
    print("R2: ", r2)

    return (; accuracy, prec, rec, f1_score, mae, shuf_mae, predictions, r2, mse)
end


function init_cond_behavior(target_behavior, predictors)
    ubeh_vals = unique(target_behavior)
    formula_str = "Behavior ~ " * join(predictors, " + ")
    # Convert the string to an expression
    # formula_expr = Meta.parse("formula = @formula($formula_str)")
    formula_expr = Meta.parse("form= @formula($formula_str)")
    # Evaluate the expression
    # Sample using the NUTS sampler and parallel chains
    # @time global chns = sample(md, NUTS(), Turing.MCMCThreads(), n_samples, n_chains)
    modname = ""
    if length(ubeh_vals) == 2
        model = Bernoulli
        init_vals = []
        svm_model = pyimport("sklearn.svm").SVC(
            C = 1.0,
            kernel = "rbf",
            degree = 3,
            gamma = "scale",
            class_weight = nothing,
        )
        cast_behavior = Int8
    elseif length(ubeh_vals) > 2 && length(ubeh_vals) < 20
        model = NegativeBinomial
        init_vals = []
        oneversusrest = pyimport("sklearn.multiclass").OneVsRestClassifier
        svm_model = oneversusrest(pyimport("sklearn.svm").SVC(kernel = "linear"))
        cast_behavior = Int8
    else
        model = Normal
        init_vals = [(:ν, 1.0), (:σ, 4.0)]  # or any other positive value
        svm_model = pyimport("sklearn.svm").SVR()
        cast_behavior = Float32
    end
    (; model, formula_expr, init_vals, svm_model, cast_behavior)
end

function get_behavior_cast(target_behavior)
    ubeh_vals = unique(target_behavior)
    if length(ubeh_vals) == 2
        cast_behavior = Int8
    elseif length(ubeh_vals) > 2 && length(ubeh_vals) < 20
        cast_behavior = Int8
    else
        cast_behavior = Float32
    end
    return cast_behavior
end

function subset_predictors_beh(paramset::String)
    subset_predictors_beh(paramset, df_R, df_Ru, predictors)
end
function subset_predictors_beh(paramset::String, df_R, df_Ru, predictors)
    propnames = if paramset == "R"
        propertynames(df_R)
    elseif paramset == "Ru"
        propertynames(df_Ru)
    else
        predictors
    end
end

function compute_band_means(efizz_data, frequencies)
    band_means = Dict()
    for (band_name, (low, high)) in bands
        idx = findall(x -> x >= low && x <= high, frequencies)
        band_means[band_name] = mean(efizz_data[:, idx], dims = 2)
    end
    return band_means
end

function compute_band_means_for_efizz(efizz::Dict{String,Any})
    # Extract frequencies and time from efizz
    frequencies = efizz["f"][:]
    time_length = length(efizz["t"][:])

    # Initiate a new dictionary to store the band means
    band_means_dict = Dict()

    for (key, matrix) in efizz
        sz = if matrix !== missing
            size(matrix)
        else
            continue
        end
        if sz == (time_length, length(frequencies))  # Only process matrices with matching sizes
            band_means_matrix = Matrix{Float64}(undef, time_length, length(bands))

            for (band_idx, (band_name, (low, high))) in enumerate(bands)
                idx = findall(x -> x >= low && x <= high, frequencies)
                band_means_matrix[:, band_idx] = mean(matrix[:, idx], dims = 2)
            end

            band_means_dict[key] = band_means_matrix
        else
            band_means_dict[key] = matrix  # keep other entries unchanged
        end
    end

    return band_means_dict
end


function convert_complex_to_real!(df::DataFrame)
    for col in names(df)
        if eltype(df[!, col]) <: Complex
            df[!, col] = real.(df[!, col])
        end
        # if eltype(df[!, col]) <: Float64
        #     df[!, col] = Float32.(df[!, col])
        # end
    end
    return df
end
function preprocess_dataframe!(
    df::DataFrame;
    zscore_all::Bool = false,
    quantile_normalize::Bool = false,
)
    for col in names(df)
        # If variance is zero, add small noise
        if var(df[!, col]) ≈ 0
            noise = randn(size(df[!, col])) * 1e-5
            df[!, col] .+= noise
        elseif zscore_all
            if quantile_normalize
                lower, upper = quantile(df[!, col], [0.025, 0.975])
                df[!, col] = filter(x -> x > lower && x < upper, df[!, col])
            end
            df[!, col] .= (df[!, col] .- mean(df[!, col])) ./ std(df[!, col])
        end
    end
    return df
end

function split_data(df, train_proportion = 0.8)
    n = size(df, 1)
    n_train = Int(floor(n * train_proportion))
    train_indices = randperm(n)[1:n_train]
    test_indices = setdiff(1:n, train_indices)
    df_train = df[train_indices, :]
    df_test = df[test_indices, :]
    return df_train, df_test
end

function fetch_dict_set!(results::Dict{Any,Any}, dict_name::String)
    for (animal, behavior, epoch) in keys(results[dict_name])
        results[dict_name][animal, behavior, epoch] = try
            if results[dict_name][animal, behavior, epoch] isa Task
                println("Fetching $(animal) $(behavior) $(epoch)")
                println("Current status: ", results[dict_name][animal, behavior, epoch])
                fetch(results[dict_name][animal, behavior, epoch])
            else
                results[dict_name][animal, behavior, epoch]
            end
        catch exception
            @warn "Caught exception: $exception"
            nothing
        end
    end
end

function save_dicts(folder::String, dict_of_dicts::AbstractDict)
    # Save the dictionaries to disk
    istaskrunning(x::Task) = !istaskdone(x) && !istaskfailed(x)
    istaskrunning(x::Nothing) = true # used to fail the nothing
    istaskrunning(x::Any) = false
    for (name, dict) in dict_of_dicts
        print("Saving $name ... ")
        # remove any running Task objects from the dict
        dict =
            filter(x -> !isa(x, Nothing) && !(x[2] isa Task || istaskrunning(x[2])), dict)
        serialize(joinpath(folder, "$(name).jls"), dict)
        println("file size = $(filesize(joinpath(folder, "$(name).jls")))")
    end
    println("Done")
end
function save_dicts(folder::String, dict_of_dicts::AbstractDict, keys::Vector{String})
    println("SAVING DICTIONARIES TO DISK: $keys")
    dicts = filter(x -> x[1] in keys, dict_of_dicts)
    save_dicts(folder, dicts)
end

"""
    stat_dict_to_dataframe(data::Dict{Tuple{String, String, String},
     					   Dict{String, Any}},

Converts a dictionary of statistics to a DataFrame
- `data` is a dictionary with keys of type Tuple{String, String, String} and values of type Dict{String, Any}
- `explode` is a boolean indicating whether to explode the dictionary values into separate rows
- `target_prop` is the name of the target property
"""
function stat_dict_to_dataframe(
    data::Dict{Tuple{String,String,String},Dict{String,Any}},
    explode = false,
    target_prop = :Behavior,
)
    # We will first figure out the unique stat keys from the first entry
    example_key = first(keys(data))
    stat_keys = keys(data[example_key])

    # Create columns for each of these stat keys
    columns =
        Dict{Symbol,Any}(:Animal => String[], target_prop => String[], :Type => String[])
    for stat_key in stat_keys
        columns[Symbol(stat_key)] = Vector{Float64}[]
    end

    all_rows = []
    # Extract data from the dictionary
    for ((animal, behavior, type), stats) in data
        if explode
            n = length(stats[first(stat_keys)])
            for i = 1:n
                row = Dict{Symbol,Any}(
                    :Animal => animal,
                    target_prop => behavior,
                    :Type => type,
                )
                for stat_key in stat_keys
                    row[Symbol(stat_key)] = stats[stat_key][i]
                end
                push!(all_rows, row)
            end
        else
            row =
                Dict{Symbol,Any}(:Animal => animal, target_prop => behavior, :Type => type)
            for stat_key in stat_keys
                row[Symbol(stat_key)] = stats[stat_key]
            end
            push!(all_rows, row)
        end
    end
    # Convert rows to DataFrame
    df = DataFrame(all_rows)
    return df
end

"""
    stat_dict_to_dataframe(data::Dict{Tuple{String, String, Int64, String},
     					   Dict{String, Any}},
Converts a dictionary of statistics to a DataFrame
- `data` is a dictionary with keys of type Tuple{String, String, Int64, String} and values of type Dict{String, Any}
- `explode` is a boolean indicating whether to explode the dictionary values into separate rows
- `target_prop` is the name of the target property

this is like the above, but with an additional Int64 key for the EPOCH number
"""
function stat_dict_to_dataframe(
    data::Dict{Tuple{String,String,Int64,String},Dict{String,Any}},
    explode = false,
    target_prop = :Behavior,
)
    # We will first figure out the unique stat keys from the first entry
    example_key = first(keys(data))
    stat_keys = keys(data[example_key])

    # Create columns for each of these stat keys
    columns = Dict{Symbol,Any}(
        :Animal => String[],
        target_prop => String[],
        :Epoch => Int[],
        :Type => String[],
    )
    for stat_key in stat_keys
        columns[Symbol(stat_key)] = Vector{Float64}[]
    end

    all_rows = []
    # Extract data from the dictionary
    for ((animal, behavior, epoch, type), stats) in data
        if explode
            n = length(stats[first(stat_keys)])
            for i = 1:n
                row = Dict{Symbol,Any}(
                    :Animal => animal,
                    target_prop => behavior,
                    :Epoch => epoch,
                    :Type => type,
                )
                for stat_key in stat_keys
                    row[Symbol(stat_key)] = stats[stat_key][i]
                end
                push!(all_rows, row)
            end
        else
            row = Dict{Symbol,Any}(
                :Animal => animal,
                target_prop => behavior,
                :Epoch => epoch,
                :Type => type,
            )
            for stat_key in stat_keys
                row[Symbol(stat_key)] = stats[stat_key]
            end
            push!(all_rows, row)
        end
    end
    # Convert rows to DataFrame
    df = DataFrame(all_rows)
    return df
end

# Define frequency bands globally
bands = OrderedDict(
    "delta" => (0.5, 4.0),
    "theta" => (6.0, 12.0),
    "beta" => (13.0, 30.0),
    "low_gamma" => (30.0, 50.0),
    "mid_gamma" => (50.0, 80.0),
    "high_gamma" => (80.0, 100.0),
    "epsilon" => (100.0, 120.0),
    "ripple" => (120.0, 160.0),
)
