# Supplementary material for: Hippocampal–Prefrontal Communication Subspaces Align with Behavioral and Network Patterns in a Spatial Memory Task
Source: eNeuro. 2025 Sep 18;12(9):ENEURO.0336-24.2025. doi: 10.1523/ENEURO.0336-24.2025 (PMC12463551; doi:10.1523/ENEURO.0336-24.2025)
Supplement: Extended Data 1 — Download Extended Data 1, ZIP file. [file eneuro-12-ENEURO.0336-24.2025-s006.zip › BNPCS/Notebooks/julia/regressbeh.jl]

# TITLE: Regress behavior
# PURPOSE: Fit GLM and SVM models to predict behavior from neural activity
# NOTE: The data used by this script is dropped during META_SCRIPTS/TheScript.m
# by savedat.m -- this saves behavior/efizz/cca data to a .mat file
using PyCall
# Import scikit-learn's SVM
using GLM
include("/Volumes/MATLAB-Drive/Shared/Notebooks/julia/regess_funcs.jl")
n_chains = 4;
# Number of samples
# animals = ["JS21", "JS15", "JS14", "ZT2", "JS17", "JS13", "ER1"] # NOTE missing ER1
animals = ["ER1"]
n_samples = 500;
numsamprow = 50_000;
overwrite = false
skipturingglm = true
global behavior_names = ["vel", "lindist", "accel", "trajbound", "leftright",
	"rewarded", "futureRewarded", "previousRewarded", "idphi", "future",
	"headdir"];
Threads.nthreads() = n_chains;
# addprocs(n_chains-1)
folder = "/Volumes/MATLAB-Drive/Shared/figures/midpattern=true/data/"

if isfile(joinpath(folder, "coeffs_dict.jls"))
	coeffs_dict = deserialize(joinpath(folder, "coeffs_dict.jls"))
else
	coeffs_dict = Dict{Tuple{String,String}, Any}()
end
if isfile(joinpath(folder, "models_dict.jls"))
	models_dict = deserialize(joinpath(folder, "models_dict.jls"))
else
	models_dict = Dict{Tuple{String, String}, Any}()
end
if isfile(joinpath(folder, "svm_models_dict.jls"))
	global svm_models_dict = deserialize(joinpath(folder, "svm_models_dict.jls"))
else
	global svm_models_dict = Dict{Tuple{String, String}, Any}()
end
if isfile(joinpath(folder, "inds_dict.jls"))
	inds_dict = deserialize(joinpath(folder, "inds_dict.jls"))
else
	inds_dict = Dict{Tuple{String, String}, Any}()
end
if isfile(joinpath(folder, "stat_dict.jls"))
	stat_dict = deserialize(joinpath(folder, "stat_dict.jls"))
else
	stat_dict = Dict{Tuple{String, String, String}, Dict{String, Any}}()
end
if isfile(joinpath(folder, "predictions_df.jls"))
	predictions_df = deserialize(joinpath(folder, "predictions_df_fix.jls"))
else
	predictions_df = DataFrame()
end
if isfile(joinpath(folder, "coeffs_df.jls"))
	coefs_df = deserialize(joinpath(folder, "coeffs_df.jls"))
else
	coefs_df = DataFrame()
end

function get_dataset(animal)
	file = "/Volumes/MATLAB-Drive/Shared/figures/midpattern=true/data/$(animal)_coherence_true.mat";
	file_info = stat(file)
	# Report when the file was created and modified
	println("File created: ", Dates.unix2datetime(file_info.ctime))
	println("File modified: ", Dates.unix2datetime(file_info.mtime))
	# Load data
	mat = matread(file);
	global U = mat["U"];
	global V = mat["V"];
	global R  = @. (U + V) / sqrt(2);
	global Ru = @. (U - V) / sqrt(2);
	global uv_time = mat["uv_time"];
	global spikeRateMatrix = mat["spikeRateMatrix"];
	global behavior_dict = mat["behavior_dict"];
	global behavior_time = vec(pop!(behavior_dict, "time"));
	pop!(behavior_dict, "X")
	pop!(behavior_dict, "Y")
	# behavior_names = mat["behavior_names"];
	# behavior_names = setdiff(behavior_names, ["time", "X", "Y", 'X','Y']);
	# For each behavior:
	time_indices = searchsortednearest.([behavior_time], vec(uv_time))
	for behavior in behavior_names
		if behavior ∉ keys(behavior_dict)
			continue
		end
		# Get the behavior data
		behavior_data = vec(behavior_dict[behavior])
		# Check if dimensions match
		if length(behavior_time) != length(behavior_data)
			println("Mismatch in dimensions for behavior: $behavior")
			println("Length of behavior_time: ", length(behavior_time))
			println("Length of behavior_data: ", length(behavior_data))
			continue
		end
		interpolated_behavior = behavior_data[time_indices]
		global behavior_dict[behavior] = interpolated_behavior
	end
	# Convert matrices U, V, and R to DataFrames for easier manipulation
	global df_R  = DataFrame(R[:,1:10], :auto)
	global df_Ru = DataFrame(Ru[:,1:10], :auto)
	# Rename columns for clarity
	rename!(df_R, [Symbol("R_", i) for i in 1:size(df_R, 2)])
	rename!(df_Ru, [Symbol("Ru_", i) for i in 1:size(df_Ru, 2)])
	(;U, V, R, Ru, uv_time, spikeRateMatrix, behavior_dict,
		behavior_names, df_R, df_Ru)
end
function get_df(pos...; behavior)
	""" Combine the position dataframes with the behavior dataframe """
	target_behavior = vec(behavior_dict[behavior])
	if any(isnan.(target_behavior))
		target_behavior = convert(Vector{Union{Missing, eltype(target_behavior)}}, target_behavior)
		target_behavior[isnan.(target_behavior)] .= missing
	end
	# Combine the dataframes
	global df = DataFrames.hcat(pos...)
	df[!,:Behavior].=target_behavior
	dropmissing!(df)
end

                              
#  . .     --.--          o     
# -+-+-      |  ,---.,---..,---.
# -+-+-      |  |    ,---|||   |
#  ` `       `  `    `---^``   '
                              
animal = first(animals)
for animal in animals
	# Load data
	try

	data = get_dataset(animal)
	@unpack U, V, R, Ru, uv_time, spikeRateMatrix, behavior_dict, behavior_names, df_R, df_Ru = data
	print("first row of df_R, just used to check the data is changing")
	display(df_R[1,:])

	# For one behavior at a time:
	prog = Progress(length(behavior_names))
	global behavior = first(behavior_names)
	@showprogress "behaviors" for behavior in behavior_names
		display(behavior)
		global bname = behavior
		# Have we already fit a model(s) for this behavior?
		if (animal,behavior) ∈ keys(models_dict) && !overwrite && (animal,behavior) ∈ keys(svm_models_dict)
			next!(prog)
			continue
		end

		# Get the dataframe
		df = get_df(df_R, df_Ru; behavior=behavior)
		if isempty(df)
			next!(prog)
			continue
		end
		if (animal,behavior) ∉ keys(inds_dict)
			println("Not found in inds_dict")
			println("Sampling rows for $(animal) $(behavior)")
			inds = rand(1:size(df,1), numsamprow)
		else
			println("Using existing rows for $(animal) $(behavior)")
			inds = inds_dict[animal, behavior]
		end

		df = df[inds,:]
		if length(unique(df.Behavior)) == 1
			next!(prog)
			continue
		end

		# Fit GLM
		global predictors = Symbol.(vcat(names(df_R), names(df_Ru)))
		target_behavior = df[:, :Behavior]
		global model, formula_expr, init_vals, svm_model = init_cond_behavior(target_behavior, predictors)

		do_glm_model = (animal,behavior) ∉ keys(coeffs_dict) || overwrite &&
				!skipturingglm
		if do_glm_model
			println("Fitting GLM for $(animal) $(behavior)")
			fm = eval(formula_expr)
			md      = turing_model(fm, df; model)
			global tries = 5
			while tries > -1
				global tries
				try
					println("Sampling $(n_samples) samples for" *
						"$(animal) $(behavior), try: $(5-tries)")
					@time global chns = sample(md, NUTS(), n_samples;
								init_theta=init_vals)
				catch
					tries -= 1
					continue
				end
				models_dict[animal,behavior] = chns
				tries = -1
			end
			# Extract and interpret results
			# coeffs = coef(chns)
			coeffs = chns.value.data;
			println("Coefficients for behavior $behavior: $coeffs")
			coeffs_dict[animal,behavior] = coeffs
		end # if (animal,behavior) ∉ keys(coeffs_dict) || overwrite

		# SVM Model Training
		# clear all "ER1" animal keys from svm_models_dict
		# svm_models_dict = filter!(x->x[1]!="ER1", svm_models_dict)
		paramsets = ["R", "Ru", "all"]
		paramset = first(paramsets)
		for paramset in paramsets
			do_svm_model = (animal,behavior,paramset) ∉ keys(svm_models_dict) || overwrite
			if do_svm_model
				println("Training SVM model for $(animal) $(behavior) $(paramset)") 
				predictors = subset_predictors_beh(paramset);
				# SVM Model Training using scikit-learn
				features = Array(df[:, predictors]); # at this point, inds are already applied
				labels = convert(Array, df[:, :Behavior]);  # Replace ':Behavior' with your label column
				svm_model.fit(features, labels);  # Train the SVM model
				svm_models_dict[(animal, behavior,paramset)] = svm_model;
			else
				println("SVM model for $(animal) $(behavior) already exists")
			end
		end # for paramset in paramsets
			
		# Store coefficients and models in the dictionaries
		inds_dict[animal,behavior] = inds
		next!(prog)

	end # for behavior in behavior_names

	catch exception
		println("Error in $(animal) $(behavior)")
		continue
	end # try

	# Save the dictionaries to disk
	println("Saving dictionaries to disk...")
	serialize(joinpath(folder, "coeffs_dict.jls"), coeffs_dict)
	serialize(joinpath(folder, "models_dict.jls"), models_dict)
	serialize(joinpath(folder, "inds_dict.jls"), inds_dict)
	serialize(joinpath(folder, "svm_models_dict.jls"), svm_models_dict)
end # for animal in animals

                             
#  . .     --.--          |    
# -+-+-      |  ,---.,---.|--- 
# -+-+-      |  |---'`---.|    
#  ` `       `  `---'`---'`---'
                             

# Initialize DataFrame to store predictions
if !hasproperty(Main, :predictions_df)
	predictions_df = DataFrame()
end
if !hasproperty(Main, :predictions_svm_df)
	predictions_svm_df = DataFrame()
	processed = Dict{Tuple{String, String, Int}, Bool}()
end
# predictions_svm_df = DataFrame()

# Flag to include GLM
include_glm = false  # Set to true if you want to include GLM results

# Initialize progress bar
prog = Progress(length(Iterators.product(animals, behavior_names)))
animal = first(animals)
processed = Dict()
@showprogress "animal" for animal in animals
    data = get_dataset(animal)
    @unpack U, V, R, Ru, uv_time, spikeRateMatrix, behavior_dict, behavior_names, df_R, df_Ru = data
	behavior = first(behavior_names)
    @showprogress "testing behaviors" for behavior in behavior_names

        # Check if data and models exist
        if (animal, behavior) ∉ keys(coeffs_dict) || 
           (animal, behavior) ∉ keys(models_dict) || 
           (animal, behavior) ∉ keys(inds_dict)
            @warn "Skipping $(animal) $(behavior)"
            next!(prog)
            continue
        end

        @info "engaging with $(animal) $(behavior)"

        # Load indices and models
        inds = inds_dict[animal, behavior]
        predictors = Symbol.(vcat(names(df_R), names(df_Ru)))

        # Prepare DataFrame
        df = get_df(df_R, df_Ru; behavior=behavior)

        # Prepare test data
        global test_indices = get_test_indices(inds, size(df, 1))
        global df_test = df[test_indices, :]

        # For each parameter set
		paramsets = ["R", "Ru", "all"]
		paramset = first(paramsets)
		@showprogress "paramset" for paramset in paramsets
			@info "engaging with $(animal) $(behavior) $(paramset)"
			propnames = subset_predictors_beh(paramset)

			# If GLM should be included
			if include_glm && (animal, behavior) ∈ keys(models_dict) &&
				(!haskey(stat_dict, (animal, behavior, paramset)) || overwrite)

				glm_model = models_dict[animal, behavior]
				@time glm_dat = predict_and_compute_stats_v2(glm_model, 
												 df_test, propnames; 
									paramrange=1:length(propnames))
				@unpack accuracy, r2, mse, predictions, prec, rec, f1_score = glm_dat
				predictions = vec(mean(predictions, dims=2))
				# Store the statistics into stat_dict
				stat_dict[(animal, behavior, paramset)] = Dict(
					"Accuracy"=>glm_dat.accuracy, 
					"R2"=>glm_dat.r2,
					"MSE" => glm_dat.mse,
					"Prec"=>glm_dat.prec,
					"Rec"=>glm_dat.rec,
					"F1_score"=>glm_dat.f1_score)
				# Store the predictions into predictions_df
				pred_df = DataFrame(
					animal = repeat([animal], length(test_indices)),
					behavior = repeat([behavior], length(test_indices)),
					time = uv_time[test_indices],
					actual = df_test[:, :Behavior],
					predicted = vec(mean(glm_dat.predictions, dims=2)),
					n_sample = repeat([length(test_indices)], length(test_indices)),
					accuracy = repeat([mean(glm_dat.accuracy)], length(test_indices)),
					r2 = repeat([mean(glm_dat.r2)], length(test_indices)),
					mse = repeat([mean(glm_dat.mse)], length(test_indices)),
					precision = repeat([mean(glm_dat.prec)], length(test_indices)),
					recall = repeat([mean(glm_dat.rec)], length(test_indices)),
					f1_score = repeat([mean(glm_dat.f1_score)], length(test_indices)),
					paramset = repeat([paramset], length(test_indices))
				)
				append!(predictions_df, pred_df, cols=:union)
			end

			# SVM Model
			if (animal, behavior,paramset) ∈ keys(svm_models_dict)
				print("Predicting with SVM model for $(animal) $(behavior) $(paramset)")
				if haskey(processed, (animal, behavior, paramset))
					println("Already processed")
					continue
				end
				try
					global svm_model = svm_models_dict[animal, behavior, paramset]
					global N = min(15_000, size(df_test,1))
					if N == size(df_test,1)
						global randsamp = 1:size(df_test,1)
					else
						global randsamp = sort(rand(1:size(df_test,1), N))
					end
					global svm_dat = predict_and_compute_stats_svm(svm_model, df_test[randsamp,:], propnames)
					@assert hasproperty(svm_dat, :predictions)
				catch
					println("Error in $(animal) $(behavior) $(paramset)")
					pop!(svm_models_dict, (animal, behavior, paramset))
					continue
				end
				# remove any matching rows
				kws = if :model_type in names(predictions_df)
					(:model_type=>x->x!="SVM") 
				else
					()
				end
				# add rows
				pred_df_svm = DataFrame(
					animal     = repeat([animal], N),
					behavior   = repeat([behavior], N),
					paramset   = repeat([paramset], N),
					time       = uv_time[test_indices][randsamp],
					actual     = df_test[randsamp, :Behavior],
					predicted  = vec(mean(svm_dat.predictions, dims=2)),
					n_sample   = repeat([N], N),
					accuracy   = repeat([mean(svm_dat.accuracy)], N),
					r2         = repeat([mean(svm_dat.r2)], N),
					mse        = repeat([mean(svm_dat.mse)], N),
					precision  = repeat([mean(svm_dat.prec)], N),
					recall     = repeat([mean(svm_dat.rec)], N),
					f1_score   = repeat([mean(svm_dat.f1_score)], N),
					mae        = repeat([mean(svm_dat.mae)], N),
					shuf_mae   = repeat([mean(svm_dat.shuf_mae)], N),
					model_type = repeat(["SVM"], N),
				)
				append!(predictions_svm_df, pred_df_svm, cols=:union)
				processed[animal, behavior, paramset] = true
			end # for paramset in paramsets

        end # for behavior in behavior_names
    end # if svm_models_dict
end # if !hasproperty(Main, :predictions_df)


# Save the predictions DataFrame
serialize(joinpath(folder, "predictions_df_combined.jls"), predictions_df)
serialize(joinpath(folder, "predictions_svm_df_combined.jls"), predictions_svm_df)


# Take the first letters of the `paramset` field
tmp = [string(x)[1:3] for x in predictions_df.paramset];
tmp = map(x->begin
	if x == "RRR"
		"R"
	elseif x == "RuR"
		"Ru"
	else
		x
	end
end, tmp);
predictions_df.paramset = tmp;
