# Supplementary material for: Hippocampal–Prefrontal Communication Subspaces Align with Behavioral and Network Patterns in a Spatial Memory Task
Source: eNeuro. 2025 Sep 18;12(9):ENEURO.0336-24.2025. doi: 10.1523/ENEURO.0336-24.2025 (PMC12463551; doi:10.1523/ENEURO.0336-24.2025)
Supplement: Extended Data 1 — Download Extended Data 1, ZIP file. [file eneuro-12-ENEURO.0336-24.2025-s006.zip › BNPCS/Notebooks/julia/regressbeh_plot.jl]

import PerceptualColourMaps
## assumes variables loaded from regressbeh.jl
if isdefined(Main, :results)
	stat_dict = results["stat_dict"]
	models_dict = results["models_dict"]
	folder = opt["output_folder"]
end
# cut out the data folder tield
plotfolder = split(folder, "data/")
plotfolder = length(plotfolder) > 1 ? 
		joinpath(plotfolder[1], "julia_regressbeh", plotfolder[2:end]...) :
		joinpath(plotfolder[1], "julia_regressbeh")
if !isdir(plotfolder)
	mkdir(plotfolder)
end
# Usage
stat_df = stat_dict_to_dataframe(stat_dict, true)  # Set true to explode the vectors assumes variables loaded from regressbeh.jl

                                                          
#  . .     ,---.          ,---.         |         |        
# -+-+-    |    ,---.,---.|__.     ,---.|    ,---.|--- ,---.
# -+-+-    |    |   ||---'|        |   ||    |   ||    `---.
#  ` `     `---'`---'`---'`        |---'`---'`---'`---'`---'
#                                  |                        


animal = first(animals)
coefs_df = DataFrame()
@showprogress "animal coef dict" for animal in animals
	data = get_dataset(animal)
	@unpack U, V, R, Ru, uv_time, spikeRateMatrix, behavior_dict, behavior_names, df_R, df_Ru = data
	predictors = Symbol.(vcat(names(df_R), names(df_Ru)))
	c_df = extract_coefficients(models_dict, string.(predictors))
	append!(coefs_df, c_df, cols=:union)
	serialize(joinpath(folder, "coefs_df.jls"), coefs_df)
end
coefs_df.ValueAbs = abs.(coefs_df.Value)
coefs_df.orthostate = map(x->
begin
	if ismissing(x)
		missing
	elseif x == "R"
		"Aligned"
	elseif x=="Ru"
		"Orthogonal"
	end
end, coefs_df.Property1)
serialize(joinpath(folder, "coefs_df.jls"), coefs_df)


#  . .     ,---.|         |    
# -+-+-    |---'|    ,---.|--- 
# -+-+-    |    |    |   ||    
#  ` `     `    `---'`---'`---'


"""
	plot_predictions(animal, behavior, paramset=nothing)
Plots the predictions for a given animal and behavior.
- `animal` is the animal name
- `behavior` is the behavior name
- `paramset` is a vector or range of indices of the parameters to use for prediction
Output: a plot object
"""
function plot_predictions(animal, behavior, paramset=nothing)
	mdl = models_dict[animal, behavior]
	if paramset === nothing
		nms = [n for n in names(mdl) if contains(string(n), "β") || contains(string(n), "α")]
		paramset = 1:length(nms)
	end
	p=plot(mdl[paramset], legend=false)
	# Assuming you have 33 rows and 2 columns
	for i in paramset
		subplot = p[i, 2]  # get the subplot in the 2nd column for each row
		subplot2 = p[i, 1]  # get the subplot in the 1st column for each row
		q = subplot.series_list[1]  # get the plot object
		q2 = subplot2.series_list[1]  # get the plot object
		if i > 1 && i <= 11
			q.plotattributes[:fillcolor] = :blue  # set the color attribute of the plot
			q2.plotattributes[:fillcolor] = :blue  # set the color attribute of the plot
		elseif i > 11 && i <= 22
			q.plotattributes[:fillcolor] = :red
			q2.plotattributes[:fillcolor] = :red
		else
			q.plotattributes[:fillcolor] = :blue
			q2.plotattributes[:fillcolor] = :blue
		end
		vline!(subplot, [0], color=:red)  # add a vertical line at x=0
	end
	plot!(p, link=:x)
	p
end


function generate_heatmap(df::DataFrame, metric::Symbol; type=nothing, diff_type=nothing, epoch::Union{Int, Nothing}=nothing, kwargs...)
    
    # If diff_type is provided, ensure type is also provided
    if diff_type !== nothing && type === nothing
        throw(ArgumentError("If diff_type is provided, type must also be specified"))
    end

	if epoch !== nothing
		df = filter(row -> row.epoch == epoch, df)
		titleappend = "Epoch $epoch"
	end
    
    # Create matrix for the heatmap
    matrix_data = Matrix{Float64}(undef, length(unique(df.Animal)), length(unique(df.Behavior)))
    
    for (i, animal) in enumerate(unique(df.Animal))
        for (j, behavior) in enumerate(unique(df.Behavior))
            
            # If diff_type is not provided, use the original type behavior
            if diff_type === nothing
                subset = type === nothing ? df[(df.Animal .== animal) .& (df.Behavior .== behavior), :] : 
                                             filter(row -> row.Type == type, df[(df.Animal .== animal) .& (df.Behavior .== behavior), :])
                matrix_data[i, j] = mean(subset[:, metric])
                
            # If diff_type is provided, compute the difference
            else
                subset_type = filter(row -> row.Type == type, df[(df.Animal .== animal) .& (df.Behavior .== behavior), :])
                subset_diff_type = filter(row -> row.Type == diff_type, df[(df.Animal .== animal) .& (df.Behavior .== behavior), :])
                
                matrix_data[i, j] = mean(subset_type[:, metric]) - mean(subset_diff_type[:, metric])
            end
        end
    end
    
    title_str = diff_type === nothing ? "Heatmap of Mean $metric" : "Heatmap of Difference in $metric between $type and $diff_type"
	title_str = epoch === nothing ? title_str : title_str * "\n$titleappend"
    
    defaults = (;xlabel="Animal", ylabel="Behavior", title=title_str, color=:viridis, aspect_ratio=:auto)
    kw = merge(defaults, kwargs)
    
    # Generate heatmap
    heatmap(unique(df.Animal), unique(df.Behavior), matrix_data'; kw...)
end
function generate_heatmap(df::DataFrame, metric::Symbol, epochs::Vector{Int};
						  type=nothing, diff_type=nothing, kwargs...)
	epochal_heatmaps = OrderedDict{Int, Plots.Plot}()
	for epoch in epochs
		heatmap = generate_heatmap(df, metric, type=type, diff_type=diff_type, epoch=epoch, kwargs...)
		epochal_heatmaps[epoch] = heatmap
	end
	epochal_heatmaps
end

# In my plots, I'm focusing on Vel. In/Out Correct Lin. Dist Left-Righ laPhi Acce
@info "Creating stat_df"
focused_beh_vars = ["accel", "vel", "leftright", "rewarded", "trajbound",
	"lindist", "idphi"]
Base.adjoint(x::String) = x
stat_df = subset(stat_df, 
	:Behavior => x -> any(occursin.(focused_beh_vars, x'), dims=1)|>vec)
# now arrange behaviors by focused_beh_vars
sort!(stat_df, [:Behavior], by=x->findfirst(y->x==y, focused_beh_vars))
# and then sort other vars
sort!(stat_df, [:Type,:Animal])
# balancedgradient = reverse(PerceptualColourMaps.cmap("D6"))
# colorscheme = ColorScheme(range(colorant"orange", colorant"blue", length=100))
using ColorSchemes
balancedgradient = reverse(cgrad([
	get.([ColorSchemes.Blues],  [1, 0.9, 0.825, 0.75, 0.625, 0.5, 0.4, 0.3, 0.2, 0]); 
	get.([ColorSchemes.Oranges],[0, 0.2, 0.3, 0.4, 0.5, 0.625, 0.75, 0.85, 0.9, 1])], 
	LinRange(0,1,100)))

# colorscheme = ColorScheme([RGB(1, 0.5, 0), RGB(0, 0, 1)])  # RGB for Orange and Blue
generate_heatmap(stat_df, :Accuracy, color=:balance)
savefig(joinpath(plotfolder, "heatmap_Accuracy.png"))
savefig(joinpath(plotfolder, "heatmap_Accuracy.pdf"))
generate_heatmap(stat_df, :R2, clim=(-0.2,0.2), aspect_ratio=1, color=balancedgradient)
savefig(joinpath(plotfolder, "heatmap_R2_recol_0,2.png"))
savefig(joinpath(plotfolder, "heatmap_R2_recol_0,2.pdf"))
generate_heatmap(stat_df, :R2, clim=(-0.15,0.15), aspect_ratio=1, color=balancedgradient)
savefig(joinpath(plotfolder, "heatmap_R2_recol_0,1.png"))
savefig(joinpath(plotfolder, "heatmap_R2_recol_0,1.pdf"))
sort!(stat_df, [:Type,:Behavior,:Animal])
plot(generate_heatmap(stat_df, :Accuracy, type="R", color=:balance, title="CommSub"),
	generate_heatmap(stat_df, :Accuracy, type="Ru", color=:balance, title="Ortthogonal Commsub"), size=(1000,500))
savefig(joinpath(plotfolder, "heatmap_Accuracy_R_Ru.png"))
savefig(joinpath(plotfolder, "heatmap_Accuracy_R_Ru.pdf"))
# plot(generate_heatmap(stat_df, :R2, type="R", color=:balance, title="CommSub"),
# 	generate_heatmap(stat_df, :R2, type="Ru", color=:balance, title="Orthogonal Commsub"), size=(1000,500), clim=(-0.5, 0.5))
plot(generate_heatmap(stat_df,    :R2, type="R",  color=balancedgradient, title="CommSub"),
	generate_heatmap(stat_df, :R2, type="Ru", color=balancedgradient, title="Orthogonal Commsub"), size=(1000, 500), clim=(-0.5, 0.5)
	)
savefig(joinpath(plotfolder, "heatmap_R2_R_Ru_recolor2.png"))
savefig(joinpath(plotfolder, "heatmap_R2_R_Ru_recolor2.pdf"))
plot(
	generate_heatmap(stat_df, :Accuracy, type="R", diff_type="Ru", title="ComSub-Orthogonal", color=:Reds),
		generate_heatmap(stat_df, :Accuracy, type="all", diff_type="R", title="All-R: Orthog Improve Commsub", color=:Purples, clim=(0,0.125)),
	size=(1000,500), 
)
savefig(joinpath(plotfolder, "heatmap_Accuracy_R_Ru_diff_recolor.png"))
savefig(joinpath(plotfolder, "heatmap_Accuracy_R_Ru_diff_recolor.pdf"))

summ = combine(groupby(stat_df, [:Behavior, :Type]),
	:Accuracy => mean,
	:R2 => mean,
	:MSE => mean,
	:Accuracy => (x -> quantile(x, 0.025)) => :Accuracy_lower,
	:Accuracy => (x -> quantile(x, 0.975)) => :Accuracy_upper,
	:R2 => (x -> (quantile(x, 0.025))) => :R2_lower,
	:R2 => (x -> quantile(x, 0.975)) => :R2_upper,
	:MSE => (x -> quantile(x, 0.025)) => :MSE_lower,
	:MSE => (x -> quantile(x, 0.975)) => :MSE_upper,
	
)

function generate_barplot(df::DataFrame)
    # Create a grouped bar plot for each metric
    p1 = groupedbar(df.Behavior, df[:, :Accuracy_mean], group=df.Type, 
                    yerr=(df.Accuracy_mean .- df.Accuracy_lower, df.Accuracy_upper .- df.Accuracy_mean), 
                    title="Accuracy", legend=:topright)
	hline!([0], color=:black, linestyle=:dash)
    p2 = groupedbar(df.Behavior, df[:, :R2_mean], group=df.Type, 
                    yerr=(df.R2_mean .- df.R2_lower, df.R2_upper.-df.R2_mean), 
		title="R2", legend=:topright, ylim=(-0.5,0.75))
	hline!([0], color=:black, linestyle=:dash)
    # Combine the subplots
	plot(p1, p2, layout=(2, 1), size=0.8.*(1000,800), bbox=(0.5, 0.8))
end
generate_barplot(summ)
savefig(joinpath(plotfolder, "barplot_stats_by_behavior_type.png"))
savefig(joinpath(plotfolder, "barplot_stats_by_behavior_type.pdf"))

summ = combine(groupby(stat_df, [:Behavior, :Type, :Animal]),
	:Accuracy => mean,
	:R2 => mean,
	:MSE => mean,
	:Accuracy => (x -> quantile(x, 0.025)) => :Accuracy_lower,
	:Accuracy => (x -> quantile(x, 0.975)) => :Accuracy_upper,
	:R2 => (x -> (quantile(x, 0.025))) => :R2_lower,
	:R2 => (x -> quantile(x, 0.975)) => :R2_upper,
	:MSE => (x -> quantile(x, 0.025)) => :MSE_lower,
	:MSE => (x -> quantile(x, 0.975)) => :MSE_upper,
	
)


function generate_animal_barplots(df::DataFrame)
    # Get unique animals
    animals = unique(df.Animal)
    plots = []
    for animal in animals
        # Filter dataframe by animal
        df_animal = filter(row -> row.Animal == animal, df)
        
        # Create subplots for the current animal
        p1 = groupedbar(df_animal.Behavior, df_animal[:, :Accuracy_mean], group=df_animal.Type,
                        yerr=(df_animal.Accuracy_mean .- df_animal.Accuracy_lower, df_animal.Accuracy_upper .- df_animal.Accuracy_mean),
                        title="Accuracy", legend=false,
						ylims=(0,1))
        
        p2 = groupedbar(df_animal.Behavior, df_animal[:, :R2_mean], group=df_animal.Type,
                        yerr=(df_animal.R2_mean .- df_animal.R2_lower, df_animal.R2_upper .- df_animal.R2_mean),
                        title="R2", legend=false, ylim=(-0.1,0.4))
        
        
        # Combine the subplots for the current animal
        animal_plot = plot(p1, p2, layout=(1, 2), title=animal)
        push!(plots, animal_plot)
    end
    
    # Combine all the plots
	final_plot = plot(plots..., layout=(length(animals), 1), size=1.1.*(1100, 150 * length(animals)), bbox=(0.2, 0.99), xrotation=15, fontsize=14)
    return final_plot
end
generate_animal_barplots(summ)
savefig(joinpath(plotfolder, "barplot_stats_by_behavior_type_animal.png"))
savefig(joinpath(plotfolder, "barplot_stats_by_behavior_type_animal.pdf"))

plots = Dict()
group = first(groupby(stat_df, [:Behavior, :Type, :Animal]))
for group in groupby(stat_df,  [:Behavior, :Type, :Animal])
	if isempty(group)
		continue
	end
	try
		p=plot(
			histogram(group.Accuracy, title="$(group.Animal[1]) $(group.Behavior[1]) $(group.Type[1])", xlabel="Accuracy", bins=25),
			histogram(group.R2, title="$(group.Animal[1]) $(group.Behavior[1]) $(group.Type[1])", xlabel="R2"),
		)
		push!(plots, (group.Behavior[1], group.Type[1], group.Animal[1]) => p)
		savefig(joinpath(plotfolder, "stat_$(group.Animal[1])_$(group.Behavior[1])_$(group.Type[1]).png"))
		savefig(joinpath(plotfolder, "stat_$(group.Animal[1])_$(group.Behavior[1])_$(group.Type[1]).pdf"))
	catch ME
	end
end


# Coefficients by animal and behavior

ENV["MPLBACKEND"] = "Agg"
@pyimport seaborn as sns
@pyimport pandas as pd
@pyimport matplotlib.pyplot as plt
@pyimport mplcyberpunk
plt.style.use("cyberpunk")
# Convert the DataFrame to a dictionary
Cdf = Dict(names(coefs_df) .=> eachcol(coefs_df))
Cdf = pd.DataFrame(Cdf)
Cdf.to_csv(joinpath(folder, "coefs_df.csv"))
py"""
$(Cdf).query('Coefficient != "Intercept"', inplace=True)
"""
Cdf

# sns.set_style("cyberpunk")
sns.set_context("paper", font_scale=1.5, rc=Dict("lines.linewidth"=>2.5))
# sns.set_palette("colorblind")


# PLOT: COEFFICIENTS BY ANIMAL AND BEHAVIOR (BOXPLOTS), y=VALUE
g=sns.catplot(x="Coefficient", y="Value", hue="Animal", col="Behavior", data=Cdf, kind="box", height=4, aspect=2, legend_out=false, col_wrap=3)
g.set_xticklabels(rotation=45)
# Set ylims
for ax in g.axes
	ax.set_ylim(-1, 1)
	ax.axhline(0, color="black", linestyle="--")
	# Place a vertical line separating R and Ru labels
	ax.axvline(11.5, color="black", linestyle="--")
	# Remove bar edge color
	for bar in ax.patches
		bar.set_edgecolor("none")
	end
end

# PLOT: COEFFICIENTS BY ANIMAL AND BEHAVIOR (BOXPLOTS), y=ABSOLUTE VALUE
g=sns.catplot(x="Coefficient", y="ValueAbs", hue="Animal", col="Behavior", data=Cdf, kind="box", height=4, aspect=2, legend_out=false, col_wrap=3)
g.set_xticklabels(rotation=45)
# Set ylims
for ax in g.axes
	ax.set_ylim(0, 1)
	ax.axhline(0, color="black", linestyle="--")
	# Place a vertical line separating R and Ru labels
	ax.axvline(11.5, color="black", linestyle="--")
	# Remove bar edge color
	for bar in ax.patches
		bar.set_edgecolor("none")
	end
end
g.savefig(joinpath(plotfolder, "coefficients_boxplots_by_animal_behavior_y=abs.png"))
g.savefig(joinpath(plotfolder, "coefficients_boxplots_by_animal_behavior_y=abs.svg"))

g=sns.catplot(x="Coefficient", y="ValueAbs", col="Behavior", data=Cdf, kind="box", height=4, aspect=2, legend_out=false, col_wrap=3)
g.set_xticklabels(rotation=45)
# Set ylims
for ax in g.axes
	ax.set_ylim(0, 1)
	ax.axhline(0, color="black", linestyle="--")
	# Place a vertical line separating R and Ru labels
	ax.axvline(11.5, color="black", linestyle="--")
	# Remove bar edge color
	for bar in ax.patches
		bar.set_edgecolor("none")
	end
end

# import library reload 
py"""
import importlib
import matplotlib.pyplot as plt
importlib.reload(plt)
"""

g=sns.relplot(x="Coefficient", y="ValueAbs", col="Behavior", data=Cdf, kind="line", height=4, aspect=2, col_wrap=3, hue="orthostate", errorbar="ci", sharey=false)
g.set_xticklabels(rotation=45)
# g.map(sns.stripplot, x="Coefficient", y="ValueAbs", hue="Animal", data=Cdf, dodge=true, alpha=0.5, jitter=0.2)
# Set ylims
g.map(x -> mplcyberpunk.add_glow_effects(gradient_fill=true))
for ax in g.axes
	# ax.set_ylim(0, 1)
	ax.axhline(0, color="black", linestyle="--")
	# Place a vertical line separating R and Ru labels
	# ax.axvline(11.5, color="black", linestyle="--")
	# Remove bar edge color
	for bar in ax.patches
		bar.set_edgecolor("none")
	end
end
plt.show()

# Prediction plots
PLOTS = Dict()
for behavior in predictions_df.behavior|>unique
	usesigmoid = true
	rthresh    = -Inf
	alpha      = 0.9
	pdf = subset(predictions_df, :r2 => x-> x.> rthresh, 
		:behavior => x-> x.==behavior)
	pdf_s = sample(pdf, 10_000)
	# xl = extrema(vcat(pdf_s.actual, pdf_s.predicted))
	# yl = extrema(vcat(pdf_s.actual, pdf_s.predicted))
	# let's get the 0.005 and 0.955 quantiles instead
	xl = quantile(vcat(pdf_s.actual, pdf_s.predicted), [0.005, 0.995]) |> Tuple
	yl = quantile(vcat(pdf_s.actual, pdf_s.predicted), [0.005, 0.995]) |> Tuple
	# Blue and Orange colorscheme for R and Ru
	color_dict = Dict("R" => colorant"lightblue", "Ru" => colorant"orange")
	# Darker for line colors
	line_dict  = Dict("R" => colorant"midnightblue", "Ru" => colorant"darkorange4")

	plots = Dict()
	sub = "Ru"
	for sub in ["R", "Ru"]
		pdf_ss = subset(pdf_s, :paramset => x-> x.==sub)
		if !usesigmoid
			 y = pdf_ss.predicted
			 @df pdf_ss  scatter(:actual, y, c=color_dict[sub]; alpha)
		else
			 # y = logistic.(pdf_ss.predicted)
			 y = pdf_ss.predicted
			 @df pdf_ss  scatter(:actual, y, c=color_dict[sub]; alpha)
			 # @df pdf_ss boxplot(y, group=:actual, c=colorant"black"; alpha)
		end
		pdf_ss.y = y
		# Let's now get a linear regression going on here
		linearmodel = GLM.lm(@formula(y ~ actual), pdf_ss)
		@show linearmodel
		# Let's plot the line over the unique :predicted values above
		uvals = unique(pdf_ss.actual);
		plot!(uvals, GLM.predict(linearmodel, DataFrame(actual=uvals)),
			c=line_dict[sub], label="Linear Regression", lw=4)
		plot!(title="$behavior", xlabel="Actual", ylabel="Predicted", legend=false,
			aspect_ratio=:equal)
		# Set xlim and ylim to the max and min of the union(prediction,actual) values
		xlims!(xl)
		ylims!(yl)
		plots[sub] = Plots.current()
	end
	plot(plots["R"], plots["Ru"], layout=(1,2), size=(1000,500))

	PLOTS[behavior] = Plots.current()
	savefig(joinpath(plotfolder, "prediction_plot_$(behavior).png"))
	savefig(joinpath(plotfolder, "prediction_plot_$(behavior).pdf"))
end

# Find the best r2 in the pdf
best_r2 = maximum(pdf.r2)
best_r2_df = pdf[pdf.r2 .== best_r2, :]

# Obtain the key which would describe it (animal behavior)_
key = first(best_r2_df.animal), first(best_r2_df.behavior)

# Get a few models_dict params out the models_dict
m = models_dict[key]
plot(m)
savefig(joinpath(plotfolder, "prediction_plot_$(behavior)_$(animal)_r2.png"))
savefig(joinpath(plotfolder, "prediction_plot_$(behavior)_$(animal)_r2.pdf"))

plot(m)

using DataFrames
using Statistics
using PyPlot
# Create an empty dictionary to store the plots
PLOTS = Dict()

# Loop through each unique behavior in predictions_df
for behavior in unique(predictions_df[!, :behavior])
    # Filter the DataFrame based on the behavior
    pdf_behavior = filter(row -> row[:behavior] == behavior, predictions_df)
    
    # Get unique animals for this behavior
    unique_animals = unique(pdf_behavior[!, :animal])
    
    # Create a new PyPlot figure
    figure(figsize=(10, 5 * length(unique_animals)))
    
    # Loop through each unique animal for this behavior
    for (i, animal) in enumerate(unique_animals)
        # Filter the DataFrame based on the animal
        pdf_animal = filter(row -> row[:animal] == animal, pdf_behavior)
        
        # Create a subplot for this animal
        subplot(length(unique_animals), 1, i)
        
        # Plot 'actual' values
        plot(pdf_animal[!, :time], pdf_animal[!, :actual], label="Actual", color="blue")
        
        # Plot 'predicted' values
        plot(pdf_animal[!, :time], pdf_animal[!, :predicted], label="Predicted", color="orange")
        
        # Set labels and title
        xlabel("Time")
        ylabel("Value")
        title("Actual and Predicted vs Time for $behavior ($animal)")
        
        # Show grid and legend
        grid(true)
        legend()
    end
    
    # Save this figure in the PLOTS dictionary
    PLOTS[behavior] = gcf()
end

pyplot()  # switch to PyPlot backend

# Create an empty dictionary to store the plots
PLOTS = Dict()


# Function to apply the selected option for displaying R and Ru components
function apply_option(option, df)
    if option == 1
        return df
    elseif option == 2
        return combine(groupby(df, :time), 
                       :r2 => argmax => :best_r2_idx, 
                       :actual => first => :actual, 
                       :predicted => (x -> x[argmax(x)]) => :predicted)
    elseif option == 3
        return combine(groupby(df, :time), 
                       :actual => mean => :actual, 
                       :predicted => mean => :predicted, 
                       :r2 => mean => :r2)
    else
        return df
    end
end


# Loop through each unique behavior in predictions_df
behavior = first(unique(predictions_df[!, :behavior]))
for behavior in unique(predictions_df[!, :behavior])
    # Filter the DataFrame based on the behavior
    pdf_behavior = filter(row -> row[:behavior] == behavior, predictions_df)
    
    # Get unique animals for this behavior
    unique_animals = unique(pdf_behavior[!, :animal])
    
    # Create a plot object for this behavior
    p = plot(layout = (length(unique_animals), 1), size=(800, 400 * length(unique_animals)))
    
    # Choose an option (1, 2, or 3) for displaying R and Ru components
    option = 2
    
    # Loop through each unique animal for this behavior
	(i, animal) = (1, first(unique_animals))
    for (i, animal) in enumerate(unique_animals)
        # Filter the DataFrame based on the animal
        pdf_animal = filter(row -> row[:animal] == animal, pdf_behavior)
        
        # Apply the selected option
        pdf_animal = apply_option(option, pdf_animal)
        
        # Plot 'actual' values
        plot!(p[i], pdf_animal[!, :time], pdf_animal[!, :actual], label="Actual", color=:blue, xlabel="Time", ylabel="Value", title="$behavior ($animal)")
        
        # Plot 'predicted' values
        plot!(p[i], pdf_animal[!, :time], pdf_animal[!, :predicted], label="Predicted", color=:orange)
    end
    
	savefig(joinpath(plotfolder, "temporal_plot_$(behavior)_method_$(option).png"))
	savefig(joinpath(plotfolder, "temporal_plot_$(behavior)_method_$(option).pdf"))
    # Save this plot in the PLOTS dictionary
    PLOTS[behavior] = p
end

# Show the plot for a specific behavior, for example 'accel'
display(PLOTS["iphi"])

savefig(joinpath(plotfolder, "temporal_plot_$(behavior)_method_$(option)_view.png"))
savefig(joinpath(plotfolder, "temporal_plot_$(behavior)_method_$(option)_view.pdf"))
