# Supplementary material for: Hippocampal–Prefrontal Communication Subspaces Align with Behavioral and Network Patterns in a Spatial Memory Task
Source: eNeuro. 2025 Sep 18;12(9):ENEURO.0336-24.2025. doi: 10.1523/ENEURO.0336-24.2025 (PMC12463551; doi:10.1523/ENEURO.0336-24.2025)
Supplement: Extended Data 1 — Download Extended Data 1, ZIP file. [file eneuro-12-ENEURO.0336-24.2025-s006.zip › BNPCS/Notebooks/julia/regressbeh_plot_func.jl]

include("regess_funcs.jl")
using Suppressor
using PyCall
using DataFrames
using Statistics
using Plots
import PerceptualColourMaps
using ColorSchemes
using DataFrames, DataFramesMeta
if !isdir(opt["output_folder"])
	mkdir(opt["output_folder"])
end
@pyimport seaborn as sns
@pyimport pandas as pd
## assumes variables loaded from regressbeh.jl
if isdefined(Main, :results)
	stat_dict   = results["stat_dict"]
	models_dict = results["models_dict"]
	folder      = opt["output_folder"]
	@info "Folder set" folder
end

# cut out the data folder tield
plotfolder = split(folder, "data/")
plotfolder = length(plotfolder) > 1 ? 
		joinpath(plotfolder[1], "julia_regressbeh",
			 plotfolder[2:end]...) :
		joinpath(plotfolder[1], "julia_regressbeh")
if !isdir(plotfolder)
	mkdir(plotfolder)
end

"""
    stat_dict_to_dataframe(data::Dict{Tuple{String, String, String}, 
					   Dict{String, Any}},
Converts a dictionary of statistics to a DataFrame
- `data` is a dictionary with keys of type Tuple{String, String, String} and values of type Dict{String, Any}
- `explode` is a boolean indicating whether to explode the dictionary values into separate rows
- `target_prop` is the name of the target property
"""
function stat_dict_to_dataframe(data::Dict{Tuple{String, String, String}, Any}, 
	explode=false, target_prop=:Behavior)
    # We will first figure out the unique stat keys from the first entry
    example_key = first(keys(data))
    stat_keys = keys(data[example_key])
    
    # Create columns for each of these stat keys
    columns = Dict{Symbol, Any}(:Animal => String[], target_prop => String[], :Type => String[])
    for stat_key in stat_keys
        columns[Symbol(stat_key)] = Vector{Float64}[]
    end

    all_rows = []
    # Extract data from the dictionary
    for ((animal, behavior, type), stats) in data
        if explode
            n = length(stats[first(stat_keys)])
            for i in 1:n
                row = Dict{Symbol, Any}(:Animal => animal, target_prop => behavior, :Type => type)
                for stat_key in stat_keys
                    row[Symbol(stat_key)] = stats[stat_key][i]
                end
                push!(all_rows, row)
            end
        else
            row = Dict{Symbol, Any}(:Animal => animal, target_prop => behavior, :Type => type)
            for stat_key in stat_keys
                row[Symbol(stat_key)] = stats[stat_key]
            end
            push!(all_rows, row)
        end
    end
    # Convert rows to DataFrame
    df = DataFrame(all_rows)
    return df
end
"""
    stat_dict_to_dataframe(data::Dict{Tuple{String, String, Int64, String}, 
					   Dict{String, Any}},
Converts a dictionary of statistics to a DataFrame
- `data` is a dictionary with keys of type Tuple{String, String, Int64, String} and values of type Dict{String, Any}
- `explode` is a boolean indicating whether to explode the dictionary values into separate rows
- `target_prop` is the name of the target property
this is like the above, but with an additional Int64 key for the EPOCH number
"""
function stat_dict_to_dataframe(data::Dict{Tuple{String, String, Int64, String}, T}, 
	explode=false, target_prop=:Behavior) where T<:Any
    # We will first figure out the unique stat keys from the first entry
    example_key = first(keys(data))
    stat_keys = keys(data[example_key])
    
    # Create columns for each of these stat keys
    columns = Dict{Symbol, Any}(:Animal => String[], target_prop => String[], :Epoch => Int[], :Type => String[])
    for stat_key in stat_keys
	    columns[Symbol(stat_key)] = Vector{Float64}[]
    end
    all_rows = []
    # Extract data from the dictionary
    for ((animal, behavior, epoch, type), stats) in data
	    if explode
		    n = length(stats[first(stat_keys)])
		    for i in 1:n
			    row = Dict{Symbol, Any}(:Animal => animal, target_prop => behavior, :Epoch => epoch, :Type => type)
			    for stat_key in stat_keys
				    row[Symbol(stat_key)] = stats[stat_key][i]
			    end
			    push!(all_rows, row)
		    end
	    else
		    row = Dict{Symbol, Any}(:Animal => animal, target_prop => behavior, :Epoch => epoch, :Type => type)
		    for stat_key in stat_keys
			    row[Symbol(stat_key)] = stats[stat_key]
		    end
		    push!(all_rows, row)
	    end
    end
    # Convert rows to DataFrame
    df = DataFrame(all_rows)
    return df
end

function get_pd_df(data::DataFrame)
    df = pd.DataFrame(Matrix(data), columns=names(data))
    return df
end

# # deal with situation where we have a dictionary pointing to symbol dictionary
# function stat_dict_to_dataframe(
# 		data::Dict{Tuple{String, String, Int64, String}, Any}, 
# 		explode=false, 
# 		target_prop=:Behavior)
# 	# Let's just cast each symbol dictionary to a regular dictionary 
#     is_symbol_dict = data|>values|>first|>keys|>first|>x->isa(x, Symbol)
#     if is_symbol_dict
# 			stat_dict_to_dataframe(explode, target_prop) do x
# 				Dict(k   =>
# 						Dict(String(k)=>v for (k,v) in x)
# 						for (k,x) in data)
# 				end
#     else
# 		ValueError("The dictionary values are not symbol dictionaries")
# 	end
# end

# Usage
stat_dict = Dict{Tuple{String, String, Int64, String}, Any}(stat_dict)
stat_df = stat_dict_to_dataframe(stat_dict, true, :Behavior)  # Set true to explode the vectors assumes variables loaded from regressbeh.jl

# Let's create a column that labels whether each behavior is a binary or continuous variable
behcat = Dict(behname => 
	      (in(behname, ["leftright", "rewarded", "future", "futureRewarded","trajbound"]) ? 
	      "binary" : "continuous") for behname in unique(stat_df.Behavior))
behcat["lindist"] = "categorical"

                                                          
#  . .     ,---.          ,---.         |         |        
# -+-+-    |    ,---.,---.|__.     ,---.|    ,---.|--- ,---.
# -+-+-    |    |   ||---'|        |   ||    |   ||    `---.
#  ` `     `---'`---'`---'`        |---'`---'`---'`---'`---'
#                                  |                        

@info "Creating a dataframe of coefficients"
animal = first(animals)
coefs_df = DataFrame()
@showprogress "animal coef dict" for animal in animals
	data = @suppress get_dataset(animal)
	@unpack U, V, R, Ru, uv_time, spikeRateMatrix, behavior_dict, behavior_names, df_R, df_Ru = data
	predictors = Symbol.(vcat(names(df_R), names(df_Ru)))
	c_df = extract_coefficients(models_dict, string.(predictors))
	append!(coefs_df, c_df, cols=:union)
	serialize(joinpath(folder, "coefs_df.jls"), coefs_df)
end
coefs_df.ValueAbs = abs.(coefs_df.Value)
if :Property1 in names(coefs_df)
    coefs_df.orthostate = map(x->
    begin
	    if ismissing(x)
		    missing
	    elseif x == "R"
		    "Aligned"
	    elseif x=="Ru"
		    "Orthogonal"
	    end
    end, coefs_df.Property1)
end
serialize(joinpath(folder, "coefs_df.jls"), coefs_df)

#  . .     ,---.|         |    
# -+-+-    |---'|    ,---.|--- 
# -+-+-    |    |    |   ||    
#  ` `     `    `---'`---'`---'

@info "PLOT HELPER FUNCTIONS"

"""
	plot_predictions(animal, behavior, paramset=nothing)
Plots the predictions for a given animal and behavior.
- `animal` is the animal name
- `behavior` is the behavior name
- `paramset` is a vector or range of indices of the parameters to use for prediction
Output: a plot object
"""
function plot_predictions(animal, behavior, paramset=nothing)
	mdl = models_dict[animal, behavior]
	if paramset === nothing
		nms = [n for n in names(mdl) if contains(string(n), "β") || contains(string(n), "α")]
		paramset = 1:length(nms)
	end
	p=plot(mdl[paramset], legend=false)
	# Assuming you have 33 rows and 2 columns
	for i in paramset
		subplot = p[i, 2]  # get the subplot in the 2nd column for each row
		subplot2 = p[i, 1]  # get the subplot in the 1st column for each row
		q = subplot.series_list[1]  # get the plot object
		q2 = subplot2.series_list[1]  # get the plot object
		if i > 1 && i <= 11
			q.plotattributes[:fillcolor] = :blue  # set the color attribute of the plot
			q2.plotattributes[:fillcolor] = :blue  # set the color attribute of the plot
		elseif i > 11 && i <= 22
			q.plotattributes[:fillcolor] = :red
			q2.plotattributes[:fillcolor] = :red
		else
			q.plotattributes[:fillcolor] = :blue
			q2.plotattributes[:fillcolor] = :blue
		end
		vline!(subplot, [0], color=:red)  # add a vertical line at x=0
	end
	plot!(p, link=:x)
	p
end
function generate_heatmap(df::DataFrame, metric::Symbol; type=nothing, diff_type=nothing, epoch::Union{Int, Nothing}=nothing, kwargs...)
    
    # If diff_type is provided, ensure type is also provided
    if diff_type !== nothing && type === nothing
        throw(ArgumentError("If diff_type is provided, type must also be specified"))
    end

	if epoch !== nothing
		df = filter(row -> row.epoch == epoch, df)
		titleappend = "Epoch $epoch"
	end
    
    # Create matrix for the heatmap
    matrix_data = Matrix{Float64}(undef, length(unique(df.Animal)), length(unique(df.Behavior)))
    
    for (i, animal) in enumerate(unique(df.Animal))
        for (j, behavior) in enumerate(unique(df.Behavior))
            
            # If diff_type is not provided, use the original type behavior
            if diff_type === nothing
                subset = type === nothing ? df[(df.Animal .== animal) .& (df.Behavior .== behavior), :] : 
                                             filter(row -> row.Type == type, df[(df.Animal .== animal) .& (df.Behavior .== behavior), :])
                matrix_data[i, j] = mean(subset[:, metric])
                
            # If diff_type is provided, compute the difference
            else
                subset_type = filter(row -> row.Type == type, df[(df.Animal .== animal) .& (df.Behavior .== behavior), :])
                subset_diff_type = filter(row -> row.Type == diff_type, df[(df.Animal .== animal) .& (df.Behavior .== behavior), :])
                
                matrix_data[i, j] = mean(subset_type[:, metric]) - mean(subset_diff_type[:, metric])
            end
        end
    end
    
    title_str = diff_type === nothing ? "Heatmap of Mean $metric" : "Heatmap of Difference in $metric between $type and $diff_type"
	title_str = epoch === nothing ? title_str : title_str * "\n$titleappend"
    
    defaults = (;xlabel="Animal", ylabel="Behavior", title=title_str, color=:viridis, aspect_ratio=:auto)
    kw = merge(defaults, kwargs)
    
    # Generate heatmap
    heatmap(unique(df.Animal), unique(df.Behavior), matrix_data'; kw...)
end
function generate_heatmap(df::DataFrame, metric::Symbol, epochs::Vector{Int};
						  type=nothing, diff_type=nothing, kwargs...)
	epochal_heatmaps = OrderedDict{Int, Plots.Plot}()
	for epoch in epochs
		heatmap = generate_heatmap(df, metric, type=type, diff_type=diff_type, epoch=epoch, kwargs...)
		epochal_heatmaps[epoch] = heatmap
	end
	epochal_heatmaps
end

# julia> unique(stat_df.Behavior)
# 9-element Vector{String}:
#  "idphi"
#  "leftright"
#  "trajbound"
#  "accel"
#  "lindist"
#  "vel"
#  "future"
#  "futureRewarded"
#  "rewarded"
# In my plots, I'm focusing on Vel. In/Out Correct Lin. Dist Left-Righ laPhi Acce
focused_beh_vars = ["accel", "vel", "leftright", "rewarded", "trajbound",
	"lindist", "idphi", "headdir"]
Base.adjoint(x::String) = x
stat_df = subset(stat_df, 
	:Behavior => x -> any(occursin.(focused_beh_vars, x'), dims=1)|>vec)
# now arrange behaviors by focused_beh_vars
sort!(stat_df, [:Behavior], by=x->findfirst(y->x==y, focused_beh_vars))
# and then sort other vars
sort!(stat_df, [:Type,:Animal])
# balancedgradient = reverse(PerceptualColourMaps.cmap("D6"))
# colorscheme = ColorScheme(range(colorant"orange", colorant"blue", length=100))
balancedgradient = reverse(cgrad([
	get.([ColorSchemes.Blues],  
             [1, 0.9, 0.825, 0.75, 0.625, 0.5, 0.4, 0.3, 0.2, 0]); 
	get.([ColorSchemes.Oranges],
	     [0, 0.2, 0.3, 0.4, 0.5, 0.625, 0.75, 0.85, 0.9, 1])], 
	LinRange(0,1,100)))

# colorscheme = ColorScheme([RGB(1, 0.5, 0), RGB(0, 0, 1)])  # RGB for Orange and Blue
#
#
function generate_barplot(df::DataFrame, epochal::Bool=false)
    # Create a grouped bar plot for each metric
    p1 = groupedbar(df.Behavior, df[:, :Accuracy_mean], group=df.Type, 
                    yerr=(df.Accuracy_mean .- df.Accuracy_lower, df.Accuracy_upper .- df.Accuracy_mean), 
                    title="Accuracy", legend=:topright)
    hline!([0], color=:black, linestyle=:dash)
    p2 = groupedbar(df.Behavior, df[:, :R2_mean], group=df.Type, 
                    yerr=(df.R2_mean .- df.R2_lower, df.R2_upper.-df.R2_mean), 
		title="R2", legend=:topright, ylim=(-0.5,0.75))
	hline!([0], color=:black, linestyle=:dash)
    # Combine the subplots
	plot(p1, p2, layout=(2, 1), size=0.8.*(1000,800), bbox=(0.5, 0.8))
end
