# Supplementary material for: Hippocampal–Prefrontal Communication Subspaces Align with Behavioral and Network Patterns in a Spatial Memory Task
Source: eNeuro. 2025 Sep 18;12(9):ENEURO.0336-24.2025. doi: 10.1523/ENEURO.0336-24.2025 (PMC12463551; doi:10.1523/ENEURO.0336-24.2025)
Supplement: Extended Data 1 — Download Extended Data 1, ZIP file. [file eneuro-12-ENEURO.0336-24.2025-s006.zip › BNPCS/Notebooks/julia/regressefizz.jl]

using DataFrames, Statistics, LinearAlgebra, Serialization
using Interpolations, Infiltrator
using MAT
using Plots
unicodeplots()
using Distributed
using ProgressMeter
using DataStructures: OrderedDict
using StatsPlots
using PyCall
@pyimport sklearn.metrics as skm
using SearchSortedNearest
include("/Volumes/MATLAB-Drive/Shared/Notebooks/julia/regess_funcs.jl")
folder = "/Volumes/MATLAB-Drive/Shared/figures/midpattern=true/data/"
file = "/Volumes/MATLAB-Drive/Shared/figures/midpattern=true/data/$(animal)_coherence_true.mat";
overwrite=false;


usegpu = false;
# n_chains = 16;
n_chains = 1;
# Number of samples
n_samples = Int(round(150/n_chains));
numsamprow = 25_000;
# Threads.nthreads() = n_chains;
# addprocs(n_chains-1)
@everywhere using TuringGLM, MCMCChains
if usegpu
    @everywhere using CUDA
    @everywhere using DynamicPPL
end
println("n_chains: $n_chains")
println("n_samples: $n_samples")
println("numsamprow: $numsamprow")

# Define frequency bands globally
bands = OrderedDict(
    "delta"      => (0.5, 4.0),
    "theta"      => (6.0, 12.0),
    "beta"       => (13.0, 30.0),
    "low_gamma"  => (30.0, 50.0),
    "mid_gamma"  => (50.0, 80.0),
    "high_gamma" => (80.0, 100.0),
    "epsilon"    => (100.0, 120.0),
    "ripple"     => (120.0, 160.0)
)
function predict_and_compute_stats_v2(model,
    test_data, predictors, all_predictors, regressed)
	print("Predicting on test data...")
    paramrange = findall(in.(predictors, [all_predictors]))
    # Extract relevant coefficients
    α = model[:α]  # Intercept
    nms = [n for n in names(model) if contains(string(n), "β")]
    β = model[nms].value[:,:,1]  # Coefficients
    if paramrange !== nothing
	    β = β[:, paramrange]
    end
    # Predict on test data
    X_test = Matrix(test_data[:, predictors])
    # Ensure that the dimensions are consistent
    @assert(size(X_test, 2) == size(β, 2))
    @assert(size(X_test, 1) == size(test_data, 1))
	predictions = zeros(size(X_test,1), size(α,1))
	for i in eachindex(α)
		predictions[:,i] = α[i] .+ (X_test * β[i, :].data)
	end
    # Compute summary stats
    true_values = test_data[:, regressed]  # Assuming "Behavior" is your target column
	if length(unique(true_values)) == 2
		predictions = logistic.(predictions)
	end
	# R-squared
	residuals = true_values .- predictions
	residuals = residuals .^ 2;
	ss_res = vec(sum(residuals, dims=1))
	ts = (true_values .- mean(true_values)) .^ 2
	ts = repeat(ts, 1, size(predictions,2))
	ss_tot = vec(sum(ts, dims=1))
	r2 = 1 .- (ss_res ./ ss_tot)
	# Accuracy
	binary_preds = Int64.(round.(predictions))
	true_values = ones(Int64,size(binary_preds)) .* Int64.(round.(true_values));
	accuracy = vec(mean(binary_preds .== true_values, dims=1))
	bp = binary_preds[:,1]
	tv = true_values[:,1]
	prec = zeros(size(binary_preds,2))
	rec = zeros(size(binary_preds,2))
	@showprogress "prec and recall" for (i, (bp, tv)) in enumerate(zip(eachcol(binary_preds), eachcol(true_values)))
		prec[i] = skm.precision_score(bp, tv, average="weighted")
		rec[i] = skm.recall_score(bp, tv, average="weighted")
	end
	f1_score = 2 .* ((prec .* rec) ./ (prec.+ rec))
	# binarize = tv->skp.label_binarize(reshape(tv,length(tv),1), classes=unique(tv))
	# roc_auc = [skm.roc_auc_score(binarize(bp), binarize(tv), average="weighted") for (bp, tv) in zip(eachcol(binary_preds), eachcol(true_values))]
	# MSE
	mse = vec(mean(residuals .^ 2, dims=1))
	print("Accuracy: ", mean(accuracy))
	print("R2: ", mean(r2))
	print("MSE: ", mean(mse))
    return (;accuracy, r2, mse, predictions, prec, rec, f1_score)
end


function get_dataset(animal::String)
    filepath = "/Volumes/MATLAB-Drive/Shared/figures/midpattern=true/data/$(animal)_coherence_true.mat"
    efizzfile = "/Volumes/MATLAB-Drive/Shared/SingleDayExpt/$(animal)_direct/$(animal)spectralBehavior.mat";
    print("Reading matfile")
    mat = matread(filepath)
    println("...done")
    matefizz = matread(efizzfile)
    print("Loading data for animal $animal...")
    global U = mat["U"]
    global V = mat["V"]
    global R  = @. (U + V) / sqrt(2)
    global Ru = @. (U - V) / sqrt(2)
    global uv_time = mat["uv_time"]
    global spikeRateMatrix = mat["spikeRateMatrix"]
    efizz = matefizz["efizz"]
    efizz["phi_cos"] = cos.(efizz["phi"])
    efizz["phi_sin"] = sin.(efizz["phi"])
    efizz_var_to_use = ["S1", "S2", "Cavg", "wpli_avg", "phi_cos", "phi_sin"]
    global efizz_time = vec(efizz["t"])
    use_condensed = true 
    global condensed_efizz = if use_condensed 
	compute_band_means_for_efizz(efizz)
    else
	efizz
    end
    time_indices = searchsortednearest.([efizz_time], uv_time)
    interpolated_efizz = Dict()
    println("Interpolating efizz data...")
    for field in efizz_var_to_use
        field_data = condensed_efizz[field]
        if size(field_data, 1) != length(efizz_time)
            println("Mismatch in dimensions for field: $field")
            continue
        end
	tmp  = field_data[time_indices, :]
	if typeof(tmp) <: Array{<:Complex}
	    tmp = real.(tmp)
	elseif typeof(tmp) <: Complex
	    tmp = real(tmp)
	end
	if size(tmp, 1) == 1
	    tmp = tmp[1,:,:,]
	end
        interpolated_data = tmp
        interpolated_efizz[field] = interpolated_data
    end
    println("Constructing dataframes...")
    global df_R  = DataFrame(R[:,1:10], :auto)
    global df_Ru = DataFrame(Ru[:,1:10], :auto)
    rename!(df_R, [Symbol("R_", i) for i in 1:size(df_R, 2)])
    rename!(df_Ru, [Symbol("Ru_", i) for i in 1:size(df_Ru, 2)])
    global df_efizz = DataFrame()
    field = first(keys(interpolated_efizz))
    for field in efizz_var_to_use
        field_data = interpolated_efizz[field]
	freq_idx = 1
        for freq_idx in 1:size(field_data, 2)
	    if use_condensed
		column_name = Symbol("$(field)_$(collect(keys(bands))[freq_idx])")
	    else
		column_name = Symbol("$(field)_freq$(freq_idx)")
	    end
            tmp = field_data[:, freq_idx]
            if typeof(tmp) <: Complex || typeof(tmp) <: Vector{Complex}
                field_data[:, freq_idx] = real.(field_data[:, freq_idx])
            end
            if any(isnan, field_data[:, freq_idx])
                field_data[:, freq_idx] = fill(0.0, size(field_data[:, freq_idx]))
            end
            df_efizz[!, column_name] = field_data[:, freq_idx]
        end
    end
    df_efizz = convert_complex_to_real!(df_efizz)
    df_efizz = preprocess_dataframe!(df_efizz, zscore_all=true)
    return (;U, V, R, Ru, uv_time, spikeRateMatrix, df_R, df_Ru, df_efizz)
end

# function predict(test_data, coeffs)
#     # Assuming a linear combination for predictions
#     return test_data * coeffs'
# end
logistic(x) = 1. / (1. + exp(-x))
function get_test_indices(train_indices, total_data_size)
    return setdiff(1:total_data_size, train_indices)
end

# Load or initialize coefficients and models dictionaries
coef_dict = isfile(joinpath(folder, "efizz_coef_dict.jls")) ? deserialize(joinpath(folder, "efizz_coef_dict.jls")) : Dict{Tuple{String,String}, Any}()
models_dict = isfile(joinpath(folder, "efizz_models_dict.jls")) ? deserialize(joinpath(folder, "efizz_models_dict.jls")) : Dict{Tuple{String,String}, Any}()
inds_dict   = isfile(joinpath(folder, "efizz_inds_dict.jls")) ? 
    deserialize(joinpath(folder, "efizz_inds_dict.jls")) : Dict{String, Any}()
curr_animal = ""
stat_dict = isfile(joinpath(folder, "efizz_stat_dict.jls")) ? deserialize(joinpath(folder, "efizz_stat_dict.jls")) : Dict{Tuple{String,String,String}, Dict{String, Any}}()
predictions_df = isfile(joinpath(folder, "efizz_predictions_df.jls")) ? deserialize(joinpath(folder, "efizz_predictions_df.jls")) : DataFrame()
coeffs_df = isfile(joinpath(folder, "efizz_coeffs_df.jls")) ? deserialize(joinpath(folder, "efizz_coeffs_df.jls")) : DataFrame()
# if length(workers()) < n_chains
#     addprocs(n_chains - length(workers()))
#     @everywhere using TuringGLM, MCMCChains
# end
curranimal=""
animal = first(animals)

@showprogress "animal" for animal in animals

    if curranimal != animal
	global curranimal = animal
	global data = get_dataset(animal)
	@unpack U, V, R, Ru, uv_time, spikeRateMatrix, df_R, df_Ru, df_efizz = data
	print("Sampling for animal $animal...")
    end

    df_all = DataFrames.hcat(df_R, df_Ru, df_efizz)
    if overwrite || !haskey(inds_dict, animal)
	if typeof(numsamprow) <: Int
	    inds = rand(1:size(df_all,1), numsamprow)
	elseif numsamprow == :numcols
	    inds = rand(1:size(df_all,1), size(df_all,2))
	else
	    @error "numsamprow must be an integer or :numcols"
	end
	inds_dict[animal] = inds
    else
	inds = inds_dict[animal]
    end
    # Separating into train and test data
    test_inds = get_test_indices(inds, size(df_all,1))
    train_data = df_all[inds, :]
    test_data = df_all[test_inds, :]
    train_data = DataFrame(convert.(Vector{Float32}, eachcol(train_data)), names(train_data))
    test_data = DataFrame(convert.(Vector{Float32}, eachcol(test_data)), names(test_data))

    # Train
    if usegpu
	# Convert columns to GPU arrays
	gpu_columns = OrderedDict()
	col = first(names(df_all))
	for col in names(df_all)
	    train_gpu_columns[col] = CuArray(df_all[!, col])
	    test_gpu_columns[col] = CuArray(test_data[!, col])
	end
	# Convert dataframes to GPU arrays
	train_data = DataFrame(train_gpu_columns, names(train_data))
	test_data = DataFrame(test_gpu_columns, names(test_data))
    end
    predictors = names(df_efizz)
    prog = Progress(length(vcat(names(df_R), names(df_Ru))), 1, "Processing columns...")
    println("Regressing each column...")
    target_col = first(vcat(names(df_R), names(df_Ru)))

    @showprogress "targets" for target_col in vcat(names(df_R), names(df_Ru))

        formula_str = "$(target_col) ~ " * join(predictors, " + ")
        formula_expr = Meta.parse("formula = @formula($formula_str)")
        formula = eval(formula_expr)
	model = TDist
	init_vals = [(:ν, 1.0), (:σ, 4.0)]
	md = turing_model(formula, train_data; model=model)

        tries = 5
        while tries > -1
            try
		# advi = ADVI(100, 1000)
		# @time global q = vi(md, advi; optimizer=Flux.ADAM(0.1))
                @time global chns = sample(md, NUTS(), n_samples; init_theta=init_vals)
		# global chns = @async sample(md, NUTS(), MCMCDistributed(),
		    # n_samples, n_chains; init_theta=init_vals)
		chns = fetch(chns)
                models_dict[(animal, target_col)] = chns
                tries = -1
		print("...done")
            catch e
                println("Error encountered during sampling: ", e)
                tries -= 1
                continue
            end
        end
        coeffs = chns.value.data
        println("Coefficients for target column $target_col: $coeffs")
        coef_dict[(animal, target_col)] = coeffs

	# TESTING
	paramset = "all"
	@showprogress "paramset" for paramset in ["S1", "S2", "Cavg", "wpli_avg", "phi_cos", "phi_sin", (keys(bands)|>collect) ..., "all"]

	    preds = if paramset == "all"
		predictors
	    else
		[x for x in predictors if occursin(paramset, x)]
	    end

	    # Testing
	    stats = predict_and_compute_stats_v2(chns, test_data, preds, predictors, target_col)
	    # @unpack accuracy, r2, mse, predictions, prec, rec, f1_score = stats
	    println("Accuracy on test data: ", mean(stats.accuracy))
	    println("R2 on test data: ", mean(stats.r2))
	    println("MSE on test data: ", mean(stats.mse))
	    # Store the statistics into stat_dict
	    stat_dict[(animal, target_col, paramset)] = Dict(
		"Accuracy"=>stats.accuracy, "R2"=>stats.r2, "MSE" => stats.mse, 
		"Prec"=>stats.prec, "Rec"=>stats.rec, "F1_score"=>stats.f1_score
	    )

	    # Store the predictions into predictions_df
	    pred_df = DataFrame(
	       animal = repeat([animal], length(test_inds)),
	       commsub = repeat([target_col], length(test_inds)),
	       time = uv_time[test_inds],
	       actual = test_data[:, target_col],
	       predicted = vec(mean(stats.predictions, dims=2)),
		precision = repeat([mean(stats.prec)], length(test_inds)),
		recall = repeat([mean(stats.rec)], length(test_inds)),
		f1_score = repeat([mean(stats.f1_score)], length(test_inds)),
	       n_sample = repeat([n_samples], length(test_inds)),
	       accuracy = repeat([mean(stats.accuracy)], length(test_inds)),
	       r2 = repeat([mean(stats.r2)], length(test_inds)),
	       mse = repeat([mean(stats.mse)], length(test_inds)),
	       paramset = repeat([paramset], length(test_inds)),
	   )

	    append!(predictions_df, pred_df; cols=:union)
	end

    end

    if usegpu
	@everywhere gpu_columns = nothing
	@everywhere df_train = nothing
	@everywhere CUDA.reclaim()
	@everywhere GC.gc()
    end
    next!(prog)
    # Save the dictionaries to disk
    serialize(joinpath(folder, "efizz_coef_dict.jls"), coef_dict)
    serialize(joinpath(folder, "efizz_models_dict.jls"), models_dict)
    serialize(joinpath(folder, "efizz_inds_dict.jls"), inds_dict)
    serialize(joinpath(folder, "efizz_stat_dict.jls"), stat_dict)
    serialize(joinpath(folder, "efizz_predictions_df.jls"), predictions_df)
end


trades = [r"phi_cos" => "phi-cos", r"phi_sin" => "phi-sin",
    r"low_gamma" => "low-gamma", r"mid_gamma" => "mid-gamma", 
    r"high_gamma" => "high-gamma", r"wpli_avg" => "wpli-avg"]
function replace_names(chns; mode=1)
    if mode  == 1
	existing_names = [nm for nm in names(chns) if occursin("β", string(nm))]
	new_names = propertynames(df_efizz)
    elseif mode == 2
	existing_names = propertynames(df_efizz)
	new_names = Symbol.("β" .* "_" .* string.(existing_names))
    elseif mode == 3
	existing_names = [nm for nm in names(chns) if occursin("β", string(nm))]
	new_names = Symbol.("β" .* "_" .* string.(propertynames(df_efizz)))
	new_names = Symbol.(replace.(string.(new_names), trades...))
    elseif mode == 4
	existing_names = Symbol.("β" .* "_" .* string.(propertynames(df_efizz)))
	# existing_names = Symbol.(replace.(string.(existing_names), r"phi_cos" => "phi-cos", r"phi_sin" => "phi-sin"))
	# existing_names = Symbol.(replace.(string.(existing_names), r"wpli_avg" => "wpli-avg"))
	new_names = Symbol.(replace.(string.(existing_names), trades...))
    else
	@error "Invalid mode"
    end
    replacements = OrderedDict{Symbol, Symbol}(existing_names[i] => new_names[i] for i in 1:length(existing_names))
    println("Replacing names...")
    println(replacements)
    replacenames(chns, replacements)
end

# Swap out each model's coefficients with the corresponding column names
for (key, chns) in models_dict
    models_dict[key] = replace_names(chns, mode=3)
end
serialize(joinpath(folder, "efizz_models_dict.jls"), models_dict)


stat_df = stat_dict_to_dataframe(stat_dict, true, :commsub)


animal = first(animals)
coefs_df = DataFrame()
if :efizz \notin propertynames(Main)
    data = get_dataset(animal)
    @unpack U, V, R, Ru, uv_time, spikeRateMatrix, df_R, df_Ru, df_efizz = data
end
println("Extracting coefficients for animal $animal...")
predictors = Symbol.(replace.(string.(propertynames(df_efizz)), trades...))
c_df = extract_coefficients(models_dict, string.(predictors); 
    target_prop=:commsub, splitter_props=[:Coefficient, :target_prop])
append!(coefs_df, c_df, cols=:union)
serialize(joinpath(folder, "efizz_coefs_df.jls"), coefs_df)

coefs_df.ValueAbs = abs.(coefs_df.Value)
coefs_df.orthostate = map(x->
begin
	if ismissing(x)
		missing
	elseif x == "R"
		"Aligned"
	elseif x=="Ru"
		"Orthogonal"
	end
end, coefs_df.target_prop1)
serialize(joinpath(folder, "efizz_coefs_df.jls"), coefs_df)

print("Adding lindist_bin_mid column...")
# Coefficients by animal and behavior
using PyCall
ENV["MPLBACKEND"] = "Agg"
@pyimport seaborn as sns
@pyimport pandas as pd
@pyimport matplotlib.pyplot as plt
@pyimport mplcyberpunk
plt.style.use("cyberpunk")
# Convert the DataFrame to a dictionary
Cdf = begin 
    Cdf = dropmissing(coefs_df, disallowmissing=true)
    Dict(names(Cdf) .=> eachcol(Cdf))
end
Cdf = pd.DataFrame(Cdf)
Cdf.to_csv(joinpath(folder, "efizz_coefs_df.csv"))
