# Supplementary material for: Hippocampal–Prefrontal Communication Subspaces Align with Behavioral and Network Patterns in a Spatial Memory Task
Source: eNeuro. 2025 Sep 18;12(9):ENEURO.0336-24.2025. doi: 10.1523/ENEURO.0336-24.2025 (PMC12463551; doi:10.1523/ENEURO.0336-24.2025)
Supplement: Extended Data 1 — Download Extended Data 1, ZIP file. [file eneuro-12-ENEURO.0336-24.2025-s006.zip › BNPCS/Notebooks/julia/superanimal_downstream/behavior.jl]

include("../explore_superanimal.jl")

# For reference, register viridis colormap to lindist
closeall()
cm = ColorSchemes.viridis
plot_behavior(behavior.X, behavior.Y, behavior.lindist;
    title="Linear Distance", xlabel="X", ylabel="Y", markersize=3,
    colormap=cm, legend=false,
    markershape=:circle, markeralpha=0.7,
    markerstrokewidth=0.1,
    axis=false,
    downsample=4)
savefig(joinpath(opt["output_folder"], "lindist.png"))
savefig(joinpath(opt["output_folder"], "lindist.svg"))
plot_behavior(behavior.X, behavior.Y, behavior.lindist;
    title="Linear Distance", xlabel="X", ylabel="Y", markersize=3,
    colormap=cm, legend=false,
    markershape=:circle, markeralpha=0.7,
    markerstrokewidth=0.05,
    axis=false,
    downsample=4, plot_line=true)
savefig(joinpath(opt["output_folder"], "lindist_line.png"))
savefig(joinpath(opt["output_folder"], "lindist_line.svg"))

using DataFrames, Statistics, Plots
using StatsPlots

# Load the data into a DataFrame (assuming `results.all_behavior_labels` is already available)
df = results.all_behavior_labels

# Group by trajbound, leftright, and cond_trajall, then calculate the mean epoch
grouped_df = combine(groupby(df, [:trajbound, :leftright, :cond_trajall, :epoch_late]),
    :epoch => mean,
    :epoch => median)

# Function to plot the average epoch per cond_trajall for each specific combination of trajbound and leftright
function plot_avg_epoch_per_trajectory(grouped_df)
    # Define the conditions
    conditions = [(0.0, 0.0), (0.0, 1.0), (1.0, 0.0), (1.0, 1.0)]
    titles = ["Outbound-Left", "Outbound-Right", "Inbound-Left", "Inbound-Right"]

    plots = []
    (i, (trajbound, leftright)) = first(enumerate(conditions))
    for (i, (trajbound, leftright)) in enumerate(conditions)
        sub_df = subset(grouped_df, :trajbound => x -> x .== trajbound, :leftright => x -> x .== leftright, :epoch_late => x -> x .== 1)
        if nrow(sub_df) == 0
            push!(plots, plot(title="No data for $(titles[i])"))
            continue
        end
        p = plot(sub_df.cond_trajall, sub_df.epoch_mean,
            xlabel="cond_trajall", ylabel="Average Epoch",
            title="Average Epoch for $(titles[i])",
            bar_width=0.6, legend=false)
        plot!(p, sub_df.cond_trajall, sub_df.epoch_median, line=:dash, color=:black)
        push!(plots, p)
    end

    # Arrange plots in a 2x2 grid
    plot(plots..., layout=(2, 2), size=(800, 600))
end

# Plot the data
plot_avg_epoch_per_trajectory(grouped_df)

# find the most frequent linear_distance_bin
mostfreq = (df.linear_distance_bin|>x->countmap(x) |> sort |> last)[1]
dfsub = subset(df, :linear_distance_bin => x -> x .== mostfreq)
P = []
for epoch in groupby(dfsub, [:epoch, :moving, :rewarded, :epoch_late])
    push!(P, histogram(epoch.cond_trajall, bins=0:1:16, label=""))
end
plot(P..., legend=:topleft, title="Epoch Distribution", xlabel="Cond Trajall", ylabel="Frequency",
    size=(800, 600))
