# Supplementary material for: Hippocampal–Prefrontal Communication Subspaces Align with Behavioral and Network Patterns in a Spatial Memory Task
Source: eNeuro. 2025 Sep 18;12(9):ENEURO.0336-24.2025. doi: 10.1523/ENEURO.0336-24.2025 (PMC12463551; doi:10.1523/ENEURO.0336-24.2025)
Supplement: Extended Data 1 — Download Extended Data 1, ZIP file. [file eneuro-12-ENEURO.0336-24.2025-s006.zip › BNPCS/Notebooks/julia/superanimal_downstream/distance.jl]

include("../explore_superanimal.jl")

using Plots, Statistics, HypothesisTests

# Function to perform statistical tests and return results as strings
function calculate_stats(data1, data2; nBoot=1000)
    ttest_result = UnequalVarianceTTest(data1, data2)
    wilcoxon_result = MannWhitneyUTest(data1, data2)
    mean_diff = mean(data1) - mean(data2)
    mu_boot = []
    for b in 1:nBoot
        bs1 = rand(1:length(data1), length(data1))
        bs2 = rand(1:length(data2), length(data2))
        mu_1 = mean(data1[bs1])
        mu_2 = mean(data2[bs2])
        mu_diff = mu_1 - mu_2
        push!(mu_boot, mu_diff)
    end
    ci_lower, ci_upper = quantile(mu_boot, [0.025, 0.975])
    return (
        "Mean Difference: $(round(mean_diff, digits=3))",
        "Wilcoxon: stat = $(round(wilcoxon_result.U, digits=3)), p = $(round(pvalue(wilcoxon_result), digits=3))",
        "95% CI: ($ci_lower, $ci_upper)"
    )
end

# And now, also compute the 0.99 and 0.01 quantiles of velocity
cca_type = "SPLS"
U = run_cca_analysis(results; cca_type, latent_dimensions=3)
q1, q2 = 0.01, 0.99
println("$q1 quantile of velocity")
U.all_behavior_labels.vel |> vec |> sort |> x -> x[round(Int, q1 * length(x))] |> println
println("$q2 quantile of velocity")
U.all_behavior_labels.vel |> vec |> sort |> x -> x[round(Int, q2 * length(x))] |> println
# And now the min and max
println("Min velocity")
U.all_behavior_labels.vel |> vec |> minimum |> println
println("Max velocity")
U.all_behavior_labels.vel |> vec |> maximum |> println

folder = joinpath(opt["output_folder"], "distance", lowercase(cca_type))
if !isdir(folder)
    mkpath(folder)
end

# Assuming distances is the array containing the manifold distances
manifold_conditions = [:trajbound, :leftright]
metric_conditions = [:cond_trajall, :linear_distance_bin]
distances = analyze_manifold_distances(U, manifold_conditions, metric_conditions)
distances = distance_dict_to_dataframe(distances)
lower_quantile = 0.10
upper_quantile = 0.90
distances = combine(groupby(distances, [:i_equals_j]),
    All(),
    :distance => (x -> x .<= quantile(x, lower_quantile)) => :lower_quantile,
    :distance => (x -> x .>= quantile(x, upper_quantile)) => :upper_quantile
)
distances.i_equals_j_label = map(x -> x ? "Same" : "Different", distances.i_equals_j)

# Create a histogram of the distances
distances_diff = subset(distances, :i_equals_j => x -> x .== false)
distances_same = subset(distances, :i_equals_j => x -> x .== true)
distances_zero = subset(distances, :distance => x -> x .== 0)
distances_low = subset(distances, :lower_quantile => x -> x .== true)
distances_high = subset(distances, :upper_quantile => x -> x .== true)

# Figure 1
p1 = histogram(distances_same.distance,
    bins=50,
    xlabel="Distance",
    ylabel="Frequency",
    normalize=true,
    legend=false)
histogram!(distances_diff.distance,
    bins=50,
    xlabel="Distance",
    ylabel="Frequency",
    normalize=true,
    legend=false)
stat1, stat2, stat3 = calculate_stats(distances_diff.distance, distances_same.distance)
plot!(p1, suptitle="\n$stat1\n$stat2\n$stat3\n\n\n", plot_titlefontsize=8)

savefig(joinpath(folder, "histogram_distances.png"))
savefig(joinpath(folder, "histogram_distances.svg"))

begin
    using StatsBase  # For bootstrapping

    function normalize_counts(group_counts, all_counts)
        return Dict(key => group_counts[key] / all_counts[key] for key in keys(group_counts))
    end

    function extract_and_normalize(distances, condition)
        distances_same = distances[distances.i_equals_j.==condition, :cond_trajall]
        distances_diff = distances[distances.i_equals_j.==!condition, :cond_trajall]
        all_distances = vcat(distances_same, distances_diff)

        same_counts = countmap(distances_same)
        diff_counts = countmap(distances_diff)
        all_counts = countmap(all_distances)

        normalized_same_counts = normalize_counts(same_counts, all_counts)
        normalized_diff_counts = normalize_counts(diff_counts, all_counts)

        keys_array = intersect(keys(normalized_same_counts) |> collect, keys(normalized_diff_counts) |> collect)
        normalized_same_values = [normalized_same_counts[key] for key in keys_array]
        normalized_diff_values = [normalized_diff_counts[key] for key in keys_array]

        return keys_array, normalized_same_values, normalized_diff_values
    end

    function bootstrap_errors(distances, condition; n_boot=1000)
        errors = Dict()
        for key in unique(distances[:, :cond_trajall])
            if condition
                group = distances[distances.i_equals_j.==condition, :]
            else
                group = distances[distances.i_equals_j.==!condition, :]
            end
            group = group[group.cond_trajall .== key, :]
            boot_means = [mean(rand(group.distance, length(group.distance))) for _ in 1:n_boot]
            errors[key] = std(boot_means)
        end
        return errors
    end

    function plot_normalized_counts(keys_array, normalized_same_values, normalized_diff_values, errors_same, errors_diff, title)
        p = bar(keys_array, normalized_same_values, yerr=[errors_same[key] for key in keys_array],
            label="Normalized Same Counts", alpha=0.5, legend=:topright)
        bar!(p, keys_array, normalized_diff_values, yerr=[errors_diff[key] for key in keys_array],
            label="Normalized Different Counts", alpha=0.5, legend=:topright)
        xlabel!(p, "Trajectory")
        ylabel!(p, "Normalized Count")
        title!(p, title)
        return p
    end

    low_keys_array, normalized_low_same_values, normalized_low_diff_values = extract_and_normalize(distances_low, true)
    high_keys_array, normalized_high_same_values, normalized_high_diff_values = extract_and_normalize(distances_high, true)

    low_errors_same = bootstrap_errors(distances_low, true)
    low_errors_diff = bootstrap_errors(distances_low, false)
    high_errors_same = bootstrap_errors(distances_high, true)
    high_errors_diff = bootstrap_errors(distances_high, false)

    p2 = plot_normalized_counts(low_keys_array, normalized_low_same_values, normalized_low_diff_values,
        low_errors_same, low_errors_diff, "Normalized Countmaps for Low Same vs. Low Different Distances")
    stat1, stat2, stat3 = calculate_stats(distances_low[distances_low.i_equals_j.==false, :distance],
        distances_low[distances_low.i_equals_j.==true, :distance])
    plot!(p2, suptitle="\n$stat1\n$stat2\n$stat3\n\n\n", plot_titlefontsize=8)
    savefig(joinpath(folder, "normalized_countmaps_low.png"))
    savefig(joinpath(folder, "normalized_countmaps_low.svg"))

    p3 = plot_normalized_counts(high_keys_array, normalized_high_same_values, normalized_high_diff_values,
        high_errors_same, high_errors_diff, "Normalized Countmaps for High Same vs. High Different Distances")
    stat1, stat2, stat3 = calculate_stats(distances_high[distances_high.i_equals_j.==false, :distance],
        distances_high[distances_high.i_equals_j.==true, :distance])
    plot!(p3, suptitle="\n$stat1\n$stat2\n$stat3\n\n\n", plot_titlefontsize=8)
    savefig(joinpath(folder, "normalized_countmaps_high.png"))
    savefig(joinpath(folder, "normalized_countmaps_high.svg"))
end
plot(p2, p3; layout=(1, 2), size=(1200, 600), bottom_margin=20Plots.mm)
savefig(joinpath(folder, "normalized_countmaps.png"))
savefig(joinpath(folder, "normalized_countmaps.svg"))


# Plot distances as a function of linear distance
p4 = scatter(distances_same.linear_distance_bin, distances_same.distance;
    xlabel="Linear Distance Bin",
    ylabel="Distance",
    title="Manifold Distances vs. Linear Distance",
    label="Same")
scatter!(p4, distances_diff.linear_distance_bin, distances_diff.distance;
    xlabel="Linear Distance Bin",
    ylabel="Distance",
    title="Manifold Distances vs. Linear Distance",
    label="Different")
# stat1, stat2, stat3 = calculate_stats(distances_same.distance, distances_diff.distance)
# plot!(p4, suptitle="\n$stat1\n$stat2\n$stat3\n\n\n", plot_titlefontsize=8)
savefig(joinpath(folder, "scatter_distances_linear_distance.png"))
savefig(joinpath(folder, "scatter_distances_linear_distance.svg"))

# Plot distances as a function of linear distance
p5 = plot(
    scatter(distances_same.linear_distance_bin, distances_same.distance;
        xlabel="Linear Distance Bin",
        ylabel="Distance",
        title="Manifold Distances vs. Linear Distance\nSame Trajectories\n",
        legend=false,
        color=get.([ColorSchemes.viridis], distances_same.cond_trajall ./ maximum(distances_same.cond_trajall))),
    scatter(distances_diff.linear_distance_bin, distances_diff.distance;
        xlabel="Linear Distance Bin",
        ylabel="Distance",
        title="Manifold Distances vs. Linear Distance\nDifferent Trajectories\n",
        legend=false,
        color=get.([ColorSchemes.viridis], distances_diff.cond_trajall ./ maximum(distances_diff.cond_trajall))),
    link=:both, colorbar=true, titlefontsize=10)
# stat1, stat2, stat3 = calculate_stats(distances_same.distance, distances_diff.distance)
# plot!(p5, suptitle="\n$stat1\n$stat2\n$stat3\n\n\n", plot_titlefontsize=8)
savefig(joinpath(folder, "scatter_distances_linear_distance_color_by_traj.png"))
savefig(joinpath(folder, "scatter_distances_linear_distance_color_by_traj.svg"))

# Let's now do the same for each possible _1 and _2 condition
distances[!, [:leftright_1, :trajbound_1, :leftright_2, :trajbound_2]] |> unique
uManiProps = unique(distances[!, string.(manifold_conditions).*"_1"])
rename!(uManiProps,
    string.(manifold_conditions) .* "_1" .=> string.(manifold_conditions))
iter = Iterators.product(
    enumerate(eachrow(uManiProps)),
    enumerate(eachrow(uManiProps)))
((i, row1), (j, row2)) = collect(iter)[2]

function plot_distances_by_conditions(ylim::Bool=false)
    P = []
    swap_dict = Dict(:leftright => Dict(0 => "Left", 1 => "Right"),
        :trajbound => Dict(0 => "Outbound", 1 => "Inbound"))
    for ((i, row1), (j, row2)) in iter

        # Build the subset strings
        subs1 = [string(k) .* "_1" => x -> x .== row1[k] for k in manifold_conditions]
        subs2 = [string(k) .* "_2" => x -> x .== row2[k] for k in manifold_conditions]
        sub = subset(distances, subs1..., subs2...)
        strings1 = [string(k) .* "_1" => row1[k] for k in manifold_conditions]
        strings2 = [string(k) .* "_2" => row2[k] for k in manifold_conditions]
        # Apply swap_dict to strings using manifold_conditions
        strings1_lab = [string(k) .* "_1" => swap_dict[k][row1[k]] for k in manifold_conditions]
        strings2_lab = [string(k) .* "_2" => swap_dict[k][row2[k]] for k in manifold_conditions]

        if isempty(sub)
            push!(P, plot(; legend=false, axis=false))
            continue
        end

        # Create a title conds_1 vs conds_2
        title = join(["$(v)" for (k, v) in strings1_lab], " ") * "\nvs.\n" *
                join(["$(v)" for (k, v) in strings2_lab], " ")

        # Plot the distances
        p = scatter(sub.linear_distance_bin, sub.distance;
            xlabel="Linear Distance Bin",
            ylabel="Distance",
            size=(400, 400),
            title=title,
            titlefontsize=6,
            ylim=ylim ? (0, 5) : nothing,
            color=get.([ColorSchemes.viridis], sub.cond_trajall ./ maximum(sub.cond_trajall))
        )
        push!(P, p)
    end
    plot(P...; layout=(4, 4), legend=false, link=:xy, size=(1800, 1000), bottom_margin=20Plots.mm)
end

p6 = plot_distances_by_conditions(true)
savefig(p6, joinpath(folder, "scatter_distances_linear_distance_by_conditions.png"))
savefig(p6, joinpath(folder, "scatter_distances_linear_distance_by_conditions.svg"))
p7 = plot_distances_by_conditions(false)
savefig(p7, joinpath(folder, "scatter_distances_linear_distance_by_conditions_full.png"))
savefig(p7, joinpath(folder, "scatter_distances_linear_distance_by_conditions_full.svg"))

p8 = scatter(
    distances.linear_distance_bin, distances.distance;
    color=get.([ColorSchemes.viridis], distances.linear_distance_bin ./ maximum(distances.linear_distance_bin)),
)
savefig(p8, joinpath(folder, "color_by_linear_distance.png"))
savefig(p8, joinpath(folder, "color_by_linear_distance.svg"))

p9 = scatter(
    distances.cond_trajall, distances.distance;
    color=get.([ColorSchemes.viridis], distances.cond_trajall ./ maximum(distances.cond_trajall)),
)
savefig(p9, joinpath(folder, "color_by_cond_trajall.png"))
savefig(p9, joinpath(folder, "color_by_cond_trajall.svg"))

combine(groupby(distances, [:i_equals_j]),
    :distance => mean,
    :distance => (x -> Statistics.std(x) / sqrt(length(x))) => :stderr)


using Plots, Statistics

function plot_histograms_by_conditions(distances, manifold_conditions; share::Bool=false, filter_lambda=nothing)::Plots.Plot
    if filter_lambda != nothing
        distances = subset(distances, filter_lambda)
    end
    
    uManiProps = unique(distances[!, string.(manifold_conditions) .* "_1"])
    rename!(uManiProps, string.(manifold_conditions) .* "_1" .=> string.(manifold_conditions))
    iter = Iterators.product(enumerate(eachrow(uManiProps)), enumerate(eachrow(uManiProps)))

    P = []
    swap_dict = Dict(:leftright => Dict(0 => "Left", 1 => "Right"),
                     :trajbound => Dict(0 => "Outbound", 1 => "Inbound"))
    for ((i, row1), (j, row2)) in iter
        # Build the subset strings
        subs1 = [string(k) .* "_1" => x -> x .== row1[k] for k in manifold_conditions]
        subs2 = [string(k) .* "_2" => x -> x .== row2[k] for k in manifold_conditions]
        sub = subset(distances, subs1..., subs2...)

        if isempty(sub)
            push!(P, plot(; legend=false, axis=false))
            continue
        end

        # Create a title conds_1 vs conds_2
        strings1_lab = [string(k) .* "_1" => swap_dict[k][row1[k]] for k in manifold_conditions]
        strings2_lab = [string(k) .* "_2" => swap_dict[k][row2[k]] for k in manifold_conditions]
        title = join(["$(v)" for (k, v) in strings1_lab], " ") * "\nvs.\n" *
                join(["$(v)" for (k, v) in strings2_lab], " ")

        # Plot the histogram
        p = histogram(sub.distance, bins=50, xlabel="Distance", ylabel="Frequency",
                      title=title, normalize=true, legend=false, titlefontsize=6)
        mean_dist = mean(sub.distance)
        bootstrap_means = []
        for i in 1:1000
            bs = rand(1:length(sub.distance), length(sub.distance))
            push!(bootstrap_means, mean(sub.distance[bs]))
        end
        lower_ci, upper_ci = quantile(bootstrap_means, [0.025, 0.975])
        vline!(p, [mean_dist], label="Mean Distance: $(round(mean_dist, digits=3))", linewidth=3, linecolor=:red)
        vline!(p, [lower_ci], label="95% CI: $(round(lower_ci, digits=3))", linewidth=3, linecolor=:blue)
        vline!(p, [upper_ci], label="95% CI: $(round(upper_ci, digits=3))", linewidth=3, linecolor=:blue)
        push!(P, p)
    end

    plot(P...; layout=(4, 4), legend=false, link=:xy, size=(1800, 1000), bottom_margin=20Plots.mm,
         xlim=share ? (0, 5.5) : nothing)
end


p_histograms = plot_histograms_by_conditions(distances, manifold_conditions)
savefig(p_histograms, joinpath(folder, "histograms_by_conditions.png"))
savefig(p_histograms, joinpath(folder, "histograms_by_conditions.svg"))

p_histograms_share = plot_histograms_by_conditions(distances, manifold_conditions; share=true)
savefig(p_histograms_share, joinpath(folder, "histograms_by_conditions_share.png"))
savefig(p_histograms_share, joinpath(folder, "histograms_by_conditions_share.svg")


# And now for the center arm intial sigment
filter_condition = :linear_distance_bin => x-> x .>= 1 .&& x .<= 15
p_histograms_center = plot_histograms_by_conditions(distances, manifold_conditions; filter_lambda=filter_condition, share=true)
plot!(suptitle="Center Arm Initial Segment\n", p_histograms_center)
savefig(p_histograms_center, joinpath(folder, "histograms_by_conditions_center.png"))
savefig(p_histograms_center, joinpath(folder, "histograms_by_conditions_center.svg"))

# Side arm
filter_condition = :linear_distance_bin => x-> x .>= 25 .&& x .<= 40
p_histograms_side = plot_histograms_by_conditions(distances, manifold_conditions; filter_lambda=filter_condition, share=true)
plot!(suptitle="Side Arm\n", p_histograms_side)
savefig(p_histograms_side, joinpath(folder, "histograms_by_conditions_side.png"))
savefig(p_histograms_side, joinpath(folder, "histograms_by_conditions_side.svg")


# Choice point
filter_condition = :linear_distance_bin => x-> x .> 15 .&& x .< 25
p_histograms_cp = plot_histograms_by_conditions(distances, manifold_conditions; filter_lambda=filter_condition, share=true)
plot!(suptitle="Choice Zone\n", p_histograms_cp)
savefig(p_histograms_cp, joinpath(folder, "histograms_by_conditions_cp.png"))
savefig(p_histograms_cp, joinpath(folder, "histograms_by_conditions_cp.svg"))
