# Supplementary material for: Hippocampal–Prefrontal Communication Subspaces Align with Behavioral and Network Patterns in a Spatial Memory Task
Source: eNeuro. 2025 Sep 18;12(9):ENEURO.0336-24.2025. doi: 10.1523/ENEURO.0336-24.2025 (PMC12463551; doi:10.1523/ENEURO.0336-24.2025)
Supplement: Extended Data 1 — Download Extended Data 1, ZIP file. [file eneuro-12-ENEURO.0336-24.2025-s006.zip › BNPCS/Notebooks/julia/superanimal_downstream/distance_epoch.jl]

# include("../explore_superanimal.jl")

using Plots, Statistics, HypothesisTests, DataFrames
# Function to create the new_linear_distance_bin column
function create_new_linear_distance_bin!(df, flag=false)
    if flag
        max_bin = maximum(df.linear_distance_bin)
        df[!, :new_linear_distance_bin] = ifelse.(df.trajbound .== 1, max_bin .- df.linear_distance_bin .+ 1, df.linear_distance_bin)
    else
        df[!, :new_linear_distance_bin] = df.linear_distance_bin
    end
end
# Function to perform statistical tests and return results as strings
function calculate_stats(data1, data2; nBoot=1000)
    ttest_result = UnequalVarianceTTest(data1, data2)
    wilcoxon_result = MannWhitneyUTest(data1, data2)
    mean_diff = mean(data1) - mean(data2)
    mu_boot = []
    for _ in 1:nBoot
        bs1 = rand(1:length(data1), length(data1))
        bs2 = rand(1:length(data2), length(data2))
        mu_1 = mean(data1[bs1])
        mu_2 = mean(data2[bs2])
        mu_diff = mu_1 - mu_2
        push!(mu_boot, mu_diff)
    end
    ci_lower, ci_upper = quantile(mu_boot, [0.025, 0.975])
    return (
        "Mean Difference: $(round(mean_diff, digits=3))",
        "Wilcoxon: stat = $(round(wilcoxon_result.U, digits=3)), p = $(round(pvalue(wilcoxon_result), digits=3))",
        "95% CI: ($ci_lower, $ci_upper)"
    )
end
function bootstrap_errors(distances, condition; n_boot=1000)
    errors = Dict()
    for key in unique(distances[:, :epoch])
        if condition
            group = distances[distances.i_equals_j.==condition, :]
        else
            group = distances[distances.i_equals_j.==!condition, :]
        end
        group = group[group.epoch.==key, :]
        if !isempty(group)
            boot_means = [mean(rand(group.distance, length(group.distance))) for _ in 1:n_boot]
            errors[key] = std(boot_means)
        else
            errors[key] = NaN
        end
    end
    return errors
end
function normalize_counts(group_counts, all_counts)
    return Dict(key => group_counts[key] / all_counts[key] for key in keys(group_counts))
end

function extract_and_normalize(distances, condition)
    distances_same = distances[distances.i_equals_j.==condition, :epoch]
    distances_diff = distances[distances.i_equals_j.==!condition, :epoch]
    all_distances = vcat(distances_same, distances_diff)

    same_counts = countmap(distances_same)
    diff_counts = countmap(distances_diff)
    all_counts = countmap(all_distances)

    normalized_same_counts = normalize_counts(same_counts, all_counts)
    normalized_diff_counts = normalize_counts(diff_counts, all_counts)

    keys_array = intersect(keys(normalized_same_counts) |> collect, keys(normalized_diff_counts) |> collect)
    normalized_same_values = [normalized_same_counts[key] for key in keys_array]
    normalized_diff_values = [normalized_diff_counts[key] for key in keys_array]

    return keys_array, normalized_same_values, normalized_diff_values
end


function plot_normalized_counts(keys_array, normalized_same_values, normalized_diff_values, errors_same, errors_diff, title)
    p = bar(keys_array, normalized_same_values, yerr=[errors_same[key] for key in keys_array],
        label="Normalized Same Counts", alpha=0.5, legend=:topright)
    bar!(p, keys_array, normalized_diff_values, yerr=[errors_diff[key] for key in keys_array],
        label="Normalized Different Counts", alpha=0.5, legend=:topright)
    xlabel!(p, "Epoch")
    ylabel!(p, "Normalized Count")
    title!(p, title)
    return p
end

function plot_histograms_by_combination(distances, manifold_conditions)
    uManiProps = unique(distances[!, string.(manifold_conditions).*"_1"])
    rename!(uManiProps, string.(manifold_conditions) .* "_1" .=> string.(manifold_conditions))
    n = nrow(uManiProps)
    P = fill(plot(; legend=false, axis=false), n, n)  # Initialize an n x n grid with empty plots

    swap_dict = Dict(:leftright => Dict(0 => "Left", 1 => "Right"),
        :trajbound => Dict(0 => "Outbound", 1 => "Inbound"))

    for i in 1:n
        for j in i:n  # Only fill the upper diagonal and diagonal (i ≤ j)
            row1 = uManiProps[i, :]
            row2 = uManiProps[j, :]

            # Build the subset strings
            subs1 = [string(k) .* "_1" => x -> x .== row1[k] for k in manifold_conditions]
            subs2 = [string(k) .* "_2" => x -> x .== row2[k] for k in manifold_conditions]
            sub = subset(distances, subs1..., subs2...)

            if isempty(sub)
                continue
            end

            # Create a title conds_1 vs conds_2
            strings1_lab = [string(k) .* "_1" => swap_dict[k][row1[k]] for k in manifold_conditions]
            strings2_lab = [string(k) .* "_2" => swap_dict[k][row2[k]] for k in manifold_conditions]
            title = join(["$(v)" for (k, v) in strings1_lab], " ") * "\nvs.\n" *
                    join(["$(v)" for (k, v) in strings2_lab], " ")

            # Plot the histogram
            p = histogram(sub.distance, bins=50, xlabel="Distance", ylabel="Frequency",
                title=title, normalize=true, legend=false, titlefontsize=6)
            mean_dist = mean(sub.distance)
            bootstrap_means = []
            for k in 1:1000
                bs = rand(1:length(sub.distance), length(sub.distance))
                push!(bootstrap_means, mean(sub.distance[bs]))
            end
            lower_ci, upper_ci = quantile(bootstrap_means, [0.025, 0.975])
            vline!(p, [mean_dist], label="Mean Distance: $(round(mean_dist, digits=3))", linewidth=3, linecolor=:red)
            vline!(p, [lower_ci], label="95% CI: $(round(lower_ci, digits=3))", linewidth=3, linecolor=:blue)
            vline!(p, [upper_ci], label="95% CI: $(round(upper_ci, digits=3))", linewidth=3, linecolor=:blue)

            P[i, j] = p
        end
    end

    plot([P[i, j] for i in 1:n, j in 1:n]...; layout=(n, n), legend=false, link=:xy, size=(1800, 1000), bottom_margin=20Plots.mm)
end
# Call the function to generate the plots
p_combination = plot_histograms_by_combination(distances, manifold_conditions)

# Set a condition that can optionally filter the data, and if so,
# let's append something about it to the filename
cond_trajall_gt2 = false
for mani_key = [:U, :V, :shared_activity, :local_activity]


    # And now, also compute the 0.99 and 0.01 quantiles of velocity
    cca_type = "SPLS"
    U = run_cca_analysis(results; cca_type, latent_dimensions=3)
    q1, q2 = 0.01, 0.99
    println("$q1 quantile of velocity")
    U.all_behavior_labels.vel |> vec |> sort |> x -> x[round(Int, q1 * length(x))] |> println
    println("$q2 quantile of velocity")
    U.all_behavior_labels.vel |> vec |> sort |> x -> x[round(Int, q2 * length(x))] |> println
    # And now the min and max
    println("Min velocity")
    U.all_behavior_labels.vel |> vec |> minimum |> println
    println("Max velocity")
    U.all_behavior_labels.vel |> vec |> maximum |> println

    if cond_trajall_gt2
        U = subset(U, :cond_trajall => x -> x .>= 2)
    end

    folder = joinpath(opt["output_folder"], "new_distance", lowercase(cca_type))
    if cond_trajall_gt2
        folder = joinpath(folder, "cond_trajall_gt2")
    end
    if mani_key != :shared_activity
        folder = joinpath(folder, string(mani_key))
    end
    if !isdir(folder)
        mkpath(folder)
    end

    # Create the new_linear_distance_bin column in the all_behavior_labels DataFrame
    create_new_linear_distance_bin!(U.all_behavior_labels, true)  # Change the flag to false if you do not want to invert

    # Assuming distances is the array containing the manifold distances
    manifold_conditions = [:trajbound, :leftright]
    metric_conditions = [:epoch, :new_linear_distance_bin]
    distances = analyze_manifold_distances(U, manifold_conditions, metric_conditions, mani_key)
    distances = distance_dict_to_dataframe(distances)
    @assert :new_linear_distance_bin in propertynames(distances)

    lower_quantile = 0.10
    upper_quantile = 0.90
    distances = combine(groupby(distances, [:i_equals_j]),
        All(),
        :distance => (x -> x .<= quantile(x, lower_quantile)) => :lower_quantile,
        :distance => (x -> x .>= quantile(x, upper_quantile)) => :upper_quantile
    )
    distances.i_equals_j_label = map(x -> x ? "Same" : "Different", distances.i_equals_j)

    # Create a histogram of the distances
    distances_diff = subset(distances, :i_equals_j => x -> x .== false)
    distances_same = subset(distances, :i_equals_j => x -> x .== true)
    distances_zero = subset(distances, :distance => x -> x .== 0)
    distances_low = subset(distances, :lower_quantile => x -> x .== true)
    distances_high = subset(distances, :upper_quantile => x -> x .== true)
    @assert :new_linear_distance_bin in propertynames(distances_diff)
    @assert :new_linear_distance_bin in propertynames(distances_same)

    # Assert each of these is not empty
    @assert !isempty(distances_diff)
    @assert !isempty(distances_same)
    @assert !isempty(distances_zero)
    @assert !isempty(distances_low)
    @assert !isempty(distances_high)


    # Get value counts of subsets of cond_trajall, epoch
    C = combine(groupby(U.all_behavior_labels, [:cond_trajall, :epoch]), nrow)
    C = unstack(C, :cond_trajall, :epoch, :nrow)
    heatmap(Matrix(C[:, 2:end]), xticks=(1:4, C[:, 1]), yticks=(1:4, C[1, 2:end]), color=:viridis, aspect_ratio=1, legend=:none,
        xlabel="Epoch", ylabel="Condition", title="Count of Trajectories per Condition and Epoch",
        xtick=[1, 2, 3, 4], ytick=[1, 2, 3, 4])
    savefig(joinpath(folder, "heatmap_cond_trajall_epoch.png"))
    savefig(joinpath(folder, "heatmap_cond_trajall_epoch.svg"))

    # Figure 1
    p1 = histogram(distances_same.distance,
        bins=50,
        xlabel="Distance",
        ylabel="Frequency",
        normalize=true,
        legend=false)
    histogram!(distances_diff.distance,
        bins=50,
        xlabel="Distance",
        ylabel="Frequency",
        normalize=true,
        legend=false,
        alpha=0.5)
    stat1, stat2, stat3 = calculate_stats(distances_diff.distance, distances_same.distance)
    plot!(p1, suptitle="\n$stat1\n$stat2\n$stat3\n\n\n", plot_titlefontsize=8)

    savefig(joinpath(folder, "histogram_distances_epoch.png"))
    savefig(joinpath(folder, "histogram_distances_epoch.svg"))

    # Figure 1.2 :: Combinations of histogram distances for different manifold pairs
    p1_2 = plot_histograms_by_combination(distances, manifold_conditions)

    begin
        using StatsBase  # For bootstrapping


        low_keys_array, normalized_low_same_values, normalized_low_diff_values = extract_and_normalize(distances_low, true)
        high_keys_array, normalized_high_same_values, normalized_high_diff_values = extract_and_normalize(distances_high, true)

        low_errors_same = bootstrap_errors(distances_low, true)
        low_errors_diff = bootstrap_errors(distances_low, false)
        high_errors_same = bootstrap_errors(distances_high, true)
        high_errors_diff = bootstrap_errors(distances_high, false)

        p2 = plot_normalized_counts(low_keys_array, normalized_low_same_values, normalized_low_diff_values,
            low_errors_same, low_errors_diff, "Normalized Countmaps for Low Same vs. Low Different Epochs")
        stat1, stat2, stat3 = calculate_stats(distances_low[distances_low.i_equals_j.==false, :distance],
            distances_low[distances_low.i_equals_j.==true, :distance])
        plot!(p2, suptitle="\n$stat1\n$stat2\n$stat3\n\n\n", plot_titlefontsize=8)
        savefig(joinpath(folder, "normalized_countmaps_low_epoch.png"))
        savefig(joinpath(folder, "normalized_countmaps_low_epoch.svg"))

        p3 = plot_normalized_counts(high_keys_array, normalized_high_same_values, normalized_high_diff_values,
            high_errors_same, high_errors_diff, "Normalized Countmaps for High Same vs. High Different Epochs")
        stat1, stat2, stat3 = calculate_stats(distances_high[distances_high.i_equals_j.==false, :distance],
            distances_high[distances_high.i_equals_j.==true, :distance])
        plot!(p3, suptitle="\n$stat1\n$stat2\n$stat3\n\n\n", plot_titlefontsize=8)
        savefig(joinpath(folder, "normalized_countmaps_high_epoch.png"))
        savefig(joinpath(folder, "normalized_countmaps_high_epoch.svg"))
    end
    plot(p2, p3; layout=(1, 2), size=(1200, 600), bottom_margin=20Plots.mm)
    savefig(joinpath(folder, "normalized_countmaps_epoch.png"))
    savefig(joinpath(folder, "normalized_countmaps_epoch.svg"))

    distsum = combine(groupby(distances, [:i_equals_j, :epoch]),
        All(),
        :distance => mean => :mean_distance,
        :distance => std => :std_distance,
        :distance => (x -> std(x) / sqrt(length(x))) => :sem_distance,
        :distance => median => :median_distance
    )

    distsum_same = subset(distsum, :i_equals_j => x -> x .== true)
    distsum_diff = subset(distsum, :i_equals_j => x -> x .== false)
    plot(distsum_same.epoch, distsum_same.mean_distance;
        yerr=distsum_same.sem_distance,
        xlabel="Epoch",
        ylabel="Mean Distance",
        title="Mean Distance vs. Epoch\nSame Trajectories",
        label="Same")
    plot!(distsum_diff.epoch, distsum_diff.mean_distance;
        yerr=distsum_diff.sem_distance,
        xlabel="Epoch",
        ylabel="Mean Distance",
        title="Mean Distance vs. Epoch\nDifferent Trajectories",
        label="Different")
    savefig(joinpath(folder, "mean_distance_epoch.png"))
    savefig(joinpath(folder, "mean_distance_epoch.svg"))

    plot(distsum_same.epoch, distsum_same.median_distance;
        yerr=distsum_same.sem_distance,
        xlabel="Epoch",
        ylabel="Median Distance",
        title="Median Distance vs. Epoch\nSame Trajectories",
        label="Same")
    plot!(distsum_diff.epoch, distsum_diff.median_distance;
        yerr=distsum_diff.sem_distance,
        xlabel="Epoch",
        ylabel="Median Distance",
        title="Median Distance vs. Epoch\nDifferent Trajectories",
        label="Different")
    savefig(joinpath(folder, "median_distance_epoch.png"))
    savefig(joinpath(folder, "median_distance_epoch.svg"))

    # Plot distances as a function of new linear distance bin
    p4 = scatter(distances_same.new_linear_distance_bin, distances_same.distance;
        xlabel="New Linear Distance Bin",
        ylabel="Distance",
        title="Manifold Distances vs. New Linear Distance Bin",
        label="Same")
    scatter!(p4, distances_diff.new_linear_distance_bin, distances_diff.distance;
        xlabel="New Linear Distance Bin",
        ylabel="Distance",
        title="Manifold Distances vs. New Linear Distance Bin",
        label="Different")
    savefig(joinpath(folder, "scatter_distances_new_linear_distance_bin_epoch.png"))
    savefig(joinpath(folder, "scatter_distances_new_linear_distance_bin_epoch.svg"))

    # Plot distances as a function of new linear distance bin
    p5 = plot(
        scatter(distances_same.new_linear_distance_bin, distances_same.distance;
            xlabel="New Linear Distance Bin",
            ylabel="Distance",
            title="Manifold Distances vs. New Linear Distance Bin\nSame Trajectories\n",
            legend=false,
            color=get.([ColorSchemes.viridis], distances_same.epoch ./ maximum(distances_same.epoch))),
        scatter(distances_diff.new_linear_distance_bin, distances_diff.distance;
            xlabel="New Linear Distance Bin",
            ylabel="Distance",
            title="Manifold Distances vs. New Linear Distance Bin\nDifferent Trajectories\n",
            legend=false,
            color=get.([ColorSchemes.viridis], distances_diff.epoch ./ maximum(distances_diff.epoch))),
        link=:both, colorbar=true, titlefontsize=10)
    savefig(joinpath(folder, "scatter_distances_new_linear_distance_bin_color_by_epoch.png"))
    savefig(joinpath(folder, "scatter_distances_new_linear_distance_bin_color_by_epoch.svg"))

    # Let's now do the same for each possible _1 and _2 condition
    distances[!, [:leftright_1, :trajbound_1, :leftright_2, :trajbound_2]] |> unique
    uManiProps = unique(distances[!, string.(manifold_conditions).*"_1"])
    rename!(uManiProps,
        string.(manifold_conditions) .* "_1" .=> string.(manifold_conditions))
    iter = Iterators.product(
        enumerate(eachrow(uManiProps)),
        enumerate(eachrow(uManiProps)))

    function plot_histograms_by_conditions(distances, manifold_conditions; share::Bool=false, filter_lambda=nothing)::Plots.Plot
        if filter_lambda != nothing
            distances = subset(distances, filter_lambda)
        end

        uManiProps = unique(distances[!, string.(manifold_conditions).*"_1"])
        rename!(uManiProps, string.(manifold_conditions) .* "_1" .=> string.(manifold_conditions))
        iter = Iterators.product(enumerate(eachrow(uManiProps)), enumerate(eachrow(uManiProps)))

        P = []
        swap_dict = Dict(:leftright => Dict(0 => "Left", 1 => "Right"),
            :trajbound => Dict(0 => "Outbound", 1 => "Inbound"))
        for ((i, row1), (j, row2)) in iter
            # Build the subset strings
            subs1 = [string(k) .* "_1" => x -> x .== row1[k] for k in manifold_conditions]
            subs2 = [string(k) .* "_2" => x -> x .== row2[k] for k in manifold_conditions]
            sub = subset(distances, subs1..., subs2...)

            if isempty(sub)
                push!(P, plot(; legend=false, axis=false))
                continue
            end

            # Create a title conds_1 vs conds_2
            strings1_lab = [string(k) .* "_1" => swap_dict[k][row1[k]] for k in manifold_conditions]
            strings2_lab = [string(k) .* "_2" => swap_dict[k][row2[k]] for k in manifold_conditions]
            title = join(["$(v)" for (k, v) in strings1_lab], " ") * "\nvs.\n" *
                    join(["$(v)" for (k, v) in strings2_lab], " ")

            # Plot the histogram
            p = histogram(sub.distance, bins=50, xlabel="Distance", ylabel="Frequency",
                title=title, normalize=true, legend=false, titlefontsize=6)
            mean_dist = mean(sub.distance)
            bootstrap_means = []
            for i in 1:1000
                bs = rand(1:length(sub.distance), length(sub.distance))
                push!(bootstrap_means, mean(sub.distance[bs]))
            end
            lower_ci, upper_ci = quantile(bootstrap_means, [0.025, 0.975])
            vline!(p, [mean_dist], label="Mean Distance: $(round(mean_dist, digits=3))", linewidth=3, linecolor=:red)
            vline!(p, [lower_ci], label="95% CI: $(round(lower_ci, digits=3))", linewidth=3, linecolor=:blue)
            vline!(p, [upper_ci], label="95% CI: $(round(upper_ci, digits=3))", linewidth=3, linecolor=:blue)
            push!(P, p)
        end

        plot(P...; layout=(4, 4), legend=false, link=:xy, size=(1800, 1000), bottom_margin=20Plots.mm,
            xlim=share ? (0, 5.5) : nothing)
    end

    p6 = plot_histograms_by_conditions(distances, manifold_conditions)
    savefig(p6, joinpath(folder, "histograms_by_conditions_epoch.png"))
    savefig(p6, joinpath(folder, "histograms_by_conditions_epoch.svg"))

    p6_share = plot_histograms_by_conditions(distances, manifold_conditions; share=true)
    savefig(p6_share, joinpath(folder, "histograms_by_conditions_share_epoch.png"))
    savefig(p6_share, joinpath(folder, "histograms_by_conditions_share_epoch.svg"))

    # And now for the center arm initial segment
    filter_condition = :new_linear_distance_bin => x -> x .>= 1 .&& x .<= 15
    p7 = plot_histograms_by_conditions(distances, manifold_conditions; filter_lambda=filter_condition, share=true)
    plot!(p7, suptitle="Center Arm Initial Segment\n")
    savefig(p7, joinpath(folder, "histograms_by_conditions_center_epoch.png"))
    savefig(p7, joinpath(folder, "histograms_by_conditions_center_epoch.svg"))

    # Side arm
    filter_condition = :new_linear_distance_bin => x -> x .>= 25 .&& x .<= 40
    p8 = plot_histograms_by_conditions(distances, manifold_conditions; filter_lambda=filter_condition, share=true)
    plot!(p8, suptitle="Side Arm\n")
    savefig(p8, joinpath(folder, "histograms_by_conditions_side_epoch.png"))
    savefig(p8, joinpath(folder, "histograms_by_conditions_side_epoch.svg"))

    # Choice point
    filter_condition = :new_linear_distance_bin => x -> x .> 15 .&& x .< 25
    p9 = plot_histograms_by_conditions(distances, manifold_conditions; filter_lambda=filter_condition, share=true)
    plot!(p9, suptitle="Choice Zone\n")
    savefig(p9, joinpath(folder, "histograms_by_conditions_cp_epoch.png"))
    savefig(p9, joinpath(folder, "histograms_by_conditions_cp_epoch.svg"))


    function plot_distances_by_conditions(ylim::Bool=false)
        P = []
        swap_dict = Dict(:leftright => Dict(0 => "Left", 1 => "Right"),
            :trajbound => Dict(0 => "Outbound", 1 => "Inbound"))
        for ((i, row1), (j, row2)) in iter

            # Build the subset strings
            subs1 = [string(k) .* "_1" => x -> x .== row1[k] for k in manifold_conditions]
            subs2 = [string(k) .* "_2" => x -> x .== row2[k] for k in manifold_conditions]
            sub = subset(distances, subs1..., subs2...)
            strings1 = [string(k) .* "_1" => row1[k] for k in manifold_conditions]
            strings2 = [string(k) .* "_2" => row2[k] for k in manifold_conditions]
            # Apply swap_dict to strings using manifold_conditions
            strings1_lab = [string(k) .* "_1" => swap_dict[k][row1[k]] for k in manifold_conditions]
            strings2_lab = [string(k) .* "_2" => swap_dict[k][row2[k]] for k in manifold_conditions]

            if isempty(sub)
                push!(P, plot(; legend=false, axis=false))
                continue
            end

            # Create a title conds_1 vs conds_2
            title = join(["$(v)" for (k, v) in strings1_lab], " ") * "\nvs.\n" *
                    join(["$(v)" for (k, v) in strings2_lab], " ")

            # Plot the distances
            p = scatter(sub.new_linear_distance_bin, sub.distance;
                xlabel="Linear Distance Bin",
                ylabel="Distance",
                size=(400, 400),
                title=title,
                titlefontsize=6,
                ylim=ylim ? (0, 5) : nothing,
                color=get.([ColorSchemes.viridis], sub.epoch ./ maximum(sub.epoch))
            )
            push!(P, p)
        end
        plot(P...; layout=(4, 4), legend=false, link=:xy, size=(1800, 1000), bottom_margin=20Plots.mm)
    end

    p10 = plot_distances_by_conditions(true)
    savefig(p10, joinpath(folder, "scatter_distances_linear_distance_by_conditions.png"))
    savefig(p10, joinpath(folder, "scatter_distances_linear_distance_by_conditions.svg"))
    p11 = plot_distances_by_conditions(false)
    savefig(p11, joinpath(folder, "scatter_distances_linear_distance_by_conditions_full.png"))
    savefig(p11, joinpath(folder, "scatter_distances_linear_distance_by_conditions_full.svg"))

    p8 = scatter(
        distances.new_linear_distance_bin, distances.distance;
        color=get.([ColorSchemes.viridis], distances.new_linear_distance_bin ./ maximum(distances.new_linear_distance_bin)),
    )
    savefig(p8, joinpath(folder, "color_by_linear_distance.png"))
    savefig(p8, joinpath(folder, "color_by_linear_distance.svg"))

    p9 = scatter(
        distances.epoch, distances.distance;
        color=get.([ColorSchemes.viridis], distances.epoch ./ maximum(distances.epoch)),
    )
    savefig(p9, joinpath(folder, "color_by_epoch.png"))
    savefig(p9, joinpath(folder, "color_by_epoch.svg"))
end
