# Supplementary material for: Hippocampal–Prefrontal Communication Subspaces Align with Behavioral and Network Patterns in a Spatial Memory Task
Source: eNeuro. 2025 Sep 18;12(9):ENEURO.0336-24.2025. doi: 10.1523/ENEURO.0336-24.2025 (PMC12463551; doi:10.1523/ENEURO.0336-24.2025)
Supplement: Extended Data 1 — Download Extended Data 1, ZIP file. [file eneuro-12-ENEURO.0336-24.2025-s006.zip › BNPCS/Notebooks/julia/superanimal_downstream/matlab.jl]

include("../explore_superanimal.jl")

# Define the manifold factors and measure factors
begin
    cca_type = "SPLS"
    U = run_cca_analysis(results; cca_type, latent_dimensions=3)
    # Define manifold and measure factors
    manifold_factors = [:ind_inout_leftright]
    measure_factors = [:linear_distance_bin]

    # Analyze manifold distances
    distance_matrix = analyze_manifold_distances(U, manifold_factors, measure_factors)

    # Print the distance matrix
    println(distance_matrix)
end

# MATLAB UMAP Analysis
begin
    using MATLAB

    function run_umap(data; min_dist=0.6, n_neighbors=50, metric="cosine", n_components=3, template_file=nothing, save_template_file=nothing)
        # Convert data to MATLAB matrix
        # mat_data = convert(Array, data) |> MATLAB.MatlabArray

        # Create MATLAB command string
        command = "run_umap(\$data, 'min_dist', $min_dist, 'n_neighbors', $n_neighbors, 'metric', '$metric', 'n_components', $n_components"
        if template_file !== nothing
            command *= ", 'template_file', '$template_file'"
        end
        if save_template_file !== nothing
            command *= ", 'save_template_file', '$save_template_file'"
        end
        command *= ")"

        # Evaluate MATLAB command and return result
        result = MATLAB.eval(command)
        return result
    end

    # Run the CCA analysis
    prefilts = (:rewarded => x -> x .== 1, :moving => x -> x .== 1,)
    @time U = run_cca_analysis(results; cca_type, latent_dimensions=6)
    @time M = run_cca_analysis(results, prefilts...; cca_type, latent_dimensions=6)
    interest_objs = Dict(
        "U" => U,
        "M" => M,
    )

    # UMAP Analysis
    (maniname, mani) = first(interest_objs)
    for (maniname, mani) in interest_objs
        # Extract shared and local activity
        shared_activity = mani.shared_activity[:, 1:6]
        local_activity = mani.local_activity[:, 1:6]

        # Run UMAP on shared and local activity
        shared_umap = run_umap(shared_activity)
        local_umap = run_umap(local_activity)

        # Create MATLAB plot commands
        shared_plot_command = mat"""
        figure;
        scatter3($shared_umap[:,1], $shared_umap[:,2], $shared_umap[:,3], 30, $all_behavior_labels.ind_inout_leftright, 'filled');
        colormap($traj_colormap);
        title('$maniname Shared Activity');
        xlabel('UMAP Dim 1');
        ylabel('UMAP Dim 2');
        zlabel('UMAP Dim 3');
        """
        local_plot_command = mat"""
        figure;
        scatter3($local_umap[:,1], $local_umap[:,2], $local_umap[:,3], 30, $all_behavior_labels.ind_inout_leftright, 'filled');
        colormap($traj_colormap);
        title('$maniname Local Activity');
        xlabel('UMAP Dim 1');
        ylabel('UMAP Dim 2');
        zlabel('UMAP Dim 3');
        """

        # Evaluate MATLAB plot commands
        MATLAB.eval(shared_plot_command)
        MATLAB.eval(local_plot_command)
    end
end
