# Supplementary material for: Hippocampal–Prefrontal Communication Subspaces Align with Behavioral and Network Patterns in a Spatial Memory Task
Source: eNeuro. 2025 Sep 18;12(9):ENEURO.0336-24.2025. doi: 10.1523/ENEURO.0336-24.2025 (PMC12463551; doi:10.1523/ENEURO.0336-24.2025)
Supplement: Extended Data 1 — Download Extended Data 1, ZIP file. [file eneuro-12-ENEURO.0336-24.2025-s006.zip › BNPCS/Notebooks/julia/superanimal_downstream/visualize_manis.jl]

include("../explore_superanimal.jl")

postnorm_cca = true
# cca_types = ["SPLS", "PLS", "MCCA", "CCA_SVD", "GRCCA", "GCCA", "PCACCA"]
cca_types = ["PLS", "SPLS"]
cca_type = first(cca_types)
anim_dict = Dict()

cca_type = first(cca_types)

@showprogress "cca type" for cca_type in cca_types

    run(`pushover-cli "Running CCA analysis for $cca_type"`)

    folder = joinpath(opt["output_folder"], lowercase(cca_type))
    if !isdir(folder)
        mkdir(folder)
    end

    # Run the CCA analysis
    prefilts = (:rewarded => x -> x .== 1, :moving => x -> x .== 1,)
    # :epoch_late => x->x .== 1)
    @time U = run_cca_analysis(results; cca_type)
    @time M = run_cca_analysis(results, prefilts...; cca_type)
    plot_manifold(U, :U, :vel; color=:gray, legend=false)
    @time MgU = M | U
    UgM = U | M
    I = U * RFilt((:trajbound => x -> x .== 1))
    O = U * RFilt((:trajbound => x -> x .== 0))
    interest_objs = Dict(
        "U" => U,
        "M" => M,
        # "U|M" => UgM,
        # "M|U" => MgU,
        # "I" => I,
        # "O" => O,
        # "U||I | U||O" => I | O,
        # "U||O | U||I" => O | I,
    )

    # Plot the comparison of derivations
    # for behavior in [:vel, :idphi, :trajbound, :leftright,
    #     :ind_inout_leftright, :rewarded]
    #     plot_compare_derivations(interest_objs, :vel)
    #     savefig(joinpath(opt["output_folder"], cca_type * "compare_derivations_$behavior.png"))
    # end


    # Plot the behaviors for each manifold
    (maniname, mani) = first(interest_objs)
    @showprogress "manis" for (maniname, mani) in interest_objs
        activity = :shared_activity
        # for activity in [:shared_activity, :local_activity, :U, :V]
        for activity in [:shared_activity, :local_activity]

            append = "$cca_type-$maniname"

            # Plot behaviors for the current activity
            filename = joinpath(folder, append * "_behaviors_$activity.png")
            p = plot_behaviors(mani, activity)  # Use the current manifold (mani)
            savefig(p, filename)

            behcols = [
                (:ind_inout_leftright, :linear_distance_bin),
                (:ind_inout_leftright, :vel),
                (:trajbound, :linear_distance_bin),
                # (:ind_inout_leftright, :rewarded)
            ]

            (behavior_label, colorby) = first(behcols)
            for (behavior_label, colorby) in behcols

                # Plot and save static plot
                filename = joinpath(folder,
                    append * "_split_by_behavior_$(activity)_$(behavior_label)_$(colorby).png")
                p = plot_split_by_behavior(mani, activity, behavior_label;
                    all_gray_background=true,
                    colorby=colorby, colormap=:viridis,
                    sort_by_labels=false)

                savefig(p, filename)
                savefig(p, replace(filename, ".png" => ".svg"))

                # Plot and save animated plot
                @info "Creating gif for $append $activity $behavior_label $colorby"
                filename = joinpath(folder,
                    append * "_split_by_behavior_$(activity)_$(behavior_label)_$(colorby).gif")
                anim = animate_split_by_behavior(mani, activity, behavior_label;
                    colorby=colorby, colormap=:viridis,
                    sort_by_labels=false,
                    all_gray_background=true,
                    savesvg=filename)
                gif(anim, filename)
                # Save still frames (call the function here)

                save_still_frames(anim, filename)
                anim_dict[cca_type, maniname, activity, behavior_label, colorby] = anim
            end
        end
    end

    run(`pushover-cli "Finished CCA analysis for $cca_type"`)

end
