# Supplementary material for: Hippocampal–Prefrontal Communication Subspaces Align with Behavioral and Network Patterns in a Spatial Memory Task
Source: eNeuro. 2025 Sep 18;12(9):ENEURO.0336-24.2025. doi: 10.1523/ENEURO.0336-24.2025 (PMC12463551; doi:10.1523/ENEURO.0336-24.2025)
Supplement: Extended Data 1 — Download Extended Data 1, ZIP file. [file eneuro-12-ENEURO.0336-24.2025-s006.zip › BNPCS/Notebooks/julia/tmp.jl]

function create_combined_axis(behavior_df::DataFrame, bincount_L::Int, bincount_T::Int, reward_window::Tuple=(-1.0, 1.0))::DataFrame
    # Extract relevant columns
    linear_position = behavior_df[!, :lindist]

    # Create reward_time column if it doesn't exist
    if !hasproperty(behavior_df, :reward_time)
        behavior_df = create_reward_time_column(behavior_df)
    end

    # Bin linear position
    println("Binning linear position")
    linear_position_bins = quantile_binning(linear_position, bincount_L)

    # Create time bins around reward events
    time_bins = fill(missing, size(behavior_df, 1))
    for row in eachrow(behavior_df)
        reward_time = row.reward_time
        if !ismissing(reward_time)
            current_time = row.time

            # Check if current time is within the reward window
            if current_time >= reward_time + reward_window[1] && current_time <= reward_time + reward_window[2]
                # Scale time relative to reward time and bin
                relative_time = (current_time - reward_time) / (reward_window[2] - reward_window[1])
                time_bin = quantile_binning(relative_time, bincount_T)

                # Shift time bin to be after linear position bins
                time_bins[row.index] = time_bin + bincount_L
            end
        end
    end

    # Combine linear position and time bins
    combined_axis = [ismissing(time_bins[i]) ? linear_position_bins[i] : time_bins[i] for i in 1:size(behavior_df, 1)]

    # Add combined axis to the DataFrame
    behavior_df[!, :combined_axis] = combined_axis

    return behavior_df
end
