# Supplementary material for: Hippocampal–Prefrontal Communication Subspaces Align with Behavioral and Network Patterns in a Spatial Memory Task
Source: eNeuro. 2025 Sep 18;12(9):ENEURO.0336-24.2025. doi: 10.1523/ENEURO.0336-24.2025 (PMC12463551; doi:10.1523/ENEURO.0336-24.2025)
Supplement: Extended Data 1 — Download Extended Data 1, ZIP file. [file eneuro-12-ENEURO.0336-24.2025-s006.zip › BNPCS/Notebooks/mfiles/AreaCount.m]

commsubspaceToPath
% List of animals
animal_list = ["ER1", "JS13", "JS14", "JS15", "JS17", "JS21", "ZT2"];

% Initialize the summary table
summary_table = table('Size', [0, 4], 'VariableTypes', {'string', 'string', 'int16', 'double'}, ...
    'VariableNames', {'Animal', 'Area', 'TetrodeCount', 'UniqueTetrodes'});

% Iterate over each animal
for animal = animal_list
    disp("Counting tetrodes in each area for " + animal);
    
    % Load the tetinfo file for the animal
    filename = animal + "tetinfo.mat";
    load(filename, 'tetinfo');
    
    % Convert tetinfo to Nd
    tetinfo = ndb.toNd(tetinfo);
    
    % Initialize counts
    tetinfo = tetinfo(1, 2, :);
    areas = {tetinfo.area};
    for i = 1:numel(areas)
        if isempty(areas{i})
            areas{i} = "";
        end
    end
    areas = string(areas);
    [areas, ~, ic] = unique(areas);
    areas = string(areas);
    
    % Count tetrodes in each area
    for i = 1:numel(areas)
        if areas(i) ~= ""
            tetrode_count = sum(ic == i);
            unique_tetrodes = numel(unique(ic(ic == i)));
            new_row = {animal, areas(i), tetrode_count, unique_tetrodes};
            summary_table = [summary_table; new_row];
        end
    end
end

% Display the summary table
disp('Summary of tetrodes in each area for each animal:');
disp(summary_table);
