# Supplementary material for: Hippocampal–Prefrontal Communication Subspaces Align with Behavioral and Network Patterns in a Spatial Memory Task
Source: eNeuro. 2025 Sep 18;12(9):ENEURO.0336-24.2025. doi: 10.1523/ENEURO.0336-24.2025 (PMC12463551; doi:10.1523/ENEURO.0336-24.2025)
Supplement: Extended Data 1 — Download Extended Data 1, ZIP file. [file eneuro-12-ENEURO.0336-24.2025-s006.zip › BNPCS/Notebooks/mfiles/explore.m]

%% Semedo Test Script
% In this live script, we test aspects of the outputs/inputs to our pipeline 
% that lead to reduced rank regression and factor analysis. Namely, before we 
% can trust anything, we have to test minimally:
%% Table of contents
% 0. Visualize trial windows slicing of$H$
% Just to sanity check how we're cutting windows on H. You'll at some point 
% need plots of this for illustration for this project.
% 
% 
% I. Spike matrices sane
%% 
% # Cells cofire -- but not all at once or not at all
% # Rates/Counts look sanen (histogram of rates of counts)
% # Some consistentcy across trials would be nice, but maybe not required .. 
% could use the |spikeRateTensor| for this
% II. Event matrices sane
%% 
% # LFP power it’s derived from plots well against raw LFP (JS15eeg01*.mat)
% # Ripples power tend to avoid theta power (in ephys of JS15spectralBehavior.mat)
% # Theta has positive speed correlation (in behavior of JS15spectralBehavior)
% # Delta and ripples have negative speed correlation (in behavior of JS15spectralBehavior)
% # Ripple power matches ACTUAL ripple times (in JS15ripples01.mat)
% III.  sane (in Reduced Rank Regression)
%% 
% # imagesc of |_B|
% IV. Factors in $Q$ sane (in Factor Analysis)
% 

% load("Megatable.mat");
load("DetailedRunsSummary.mat");
%%

% key = "326c076"
if ~exist('key','var')
    table.combineAndUpdateTables("RunsSummary_*", "RunsSummary");
    table.combineAndUpdateTables("DetailedRunsSummary_*", "DetailedRunsSummary");
    load("DetailedRunsSummary.mat");
    DetailedRunsSummary = sortrows(DetailedRunsSummary, "timestamp", "descend");
    key = DetailedRunsSummary(1,"hash");
    key = key.hash(1,1);
end
queryresult = [];

%%

load(hashdefine(key + ".mat"));

%%
animal = Option.animal;

%% Testing
% I. Spike matrices $X_{hpc$ $X_{pfc}$ sane

addpath('utils\cmocean')
for i = 1:numResult
    % What kind of firing rates do X_hpc and X_pfc take on?
    figure(80);
    if i == 1; clf; end
    curr_pfc = X_pfc{i};
    curr_hpc = X_hpc{i};
    subplot(2,3,i);
    hist_hpc = histogram(curr_hpc(curr_hpc ~= 0),'FaceColor','red', 'FaceAlpha',0.3);
    hold on;
    hist_pfc = histogram(curr_pfc(curr_pfc ~= 0),'FaceColor','blue', 'FaceAlpha',0.4);
    legend([hist_hpc, hist_pfc],'Hippocampus','Prefrontal')
    title(['Distribution of every non-zero firing rate' Patterns(i).name] )
    xlabel('Hertz')
    ylabel('Number of spikes')
    ylim([0,1000])
    %Do cells cofire? Let's just plot a curves for cell firing
    figure(100+i);clf
    subplot(2,1,1)
    % HPC
    [nHPC,ntrialTime] = size(curr_hpc);
    colorsPerNeuron = cmocean('phase', nHPC); % For the plot function we have to explicitly make a matrix of nNeurons x 3 (RGB), one color per neuron. colormap without the number only works with imagesc() or other types of heatmap.
    maxFiringRate = max(curr_hpc,[],"all"); % the "all" says to get max over all dimensions. same as max(max(X))
    for iNeuron = 1:nHPC
        column = X_hpc{i}(iNeuron,:);
        plot(column + iNeuron*maxFiringRate/3, 'color', colorsPerNeuron(iNeuron,:))
        hold on
    end
    xlim([1,1000])
    ylim([1,440/3])
    title("CA1 Spiking example: " + Patterns(1,i).name);
    
    ax=subplot(2,1,2);
    % PFC
    [nPFC,ntrialTime] = size(curr_pfc);
    colorsPerNeuron = cmocean('phase', nPFC); % For the plot function we have to explicitly make a matrix of nNeurons x 3 (RGB), one color per neuron. colormap without the number only works with imagesc() or other types of heatmap.
    maxFiringRate = max(curr_pfc,[],"all"); % the "all" says to get max over all dimensions. same as max(max(X))
    for iNeuron = 1:nPFC
        column = X_pfc{i}(iNeuron,:);
        plot(column + iNeuron*maxFiringRate/3, 'color', colorsPerNeuron(iNeuron,:))
        hold on
    end
    xlim([1,1000])
    ylim([1,440/3])
    title(ax,"PFC Spiking example: " + Patterns(1,i).name);
end
%% 
% Looking at that in a different avenue, video frames of that activity. Here 
% we just plot the same thing that we did previously, but windows of 1000 time 
% points at a time for 1500 steps. (Run this in your command window if you want 
% a live video. Do not resize while running it or the next part fails.)

set(0,'DefaultFigureWindowStyle','docked')
tic % start a timer to later tell us how long this took ...
fig=figure('Position',[1 1 800 600]);
ax=gca;
%cla(ax);
frames = cell(1500,1); % storage to take frames of each figure plotted for the movie
szframeOfPlotting= cell(1500,1); % Size of every video frame snapshotted
disp('')
winSize=100;
subplot(2,1,1)
maxFiringRate = max(X_hpc{1},[],"all");
for t = 1:1500 % walk along for 1500 time steps
    %cla(ax)
    % Plot each neuron
    for iNeuron = 1:nHPC
        column = X_hpc(iNeuron,t:t+winSize-1);
        plot(ax, 1:winSize, column + iNeuron*(maxFiringRate/3), 'color', colorsPerNeuron(iNeuron,:),'linewidth',1.1)
        hold on
    end
    % Limit the window to the data
    xlim(ax,[1,winSize])
    ylim(ax,[1,550/3])
    % Store the frame
    frames{t} = getframe(ax);
    szframeOfPlotting{t} = size(frames{t}.cdata);
end
toc % tell us how long this took
%% 
% And then cast  them into a video mp4 (assuming you didn't resize the window 
% while plotting).

v = VideoWriter('~/spikingVideo.mp4',"MPEG-4"); % Setup a VideoWriter object
v.FrameRate = 15; % Set a property: Frame rate of video
v.open(); % open it
for frame = frames' % iterate over the frames we plotted
    frame = frame{1};
    v.writeVideo(frame) % write them into the mp4
end
v.close() % close the file
disp('done')
%% 
% There will for sure be other ways to verify sanity of spiking. This is a good 
% start.
% Cross-correlation between cells

figure

ca1=Spk.areaPerNeuron == "CA1";
pfc=Spk.areaPerNeuron == "PFC";
overall = Spk.spikeCountMatrix;
overall_hpc = overall(ca1,:);
overall_pfc = overall(pfc,:);
X_hpc = Spk.hpc.X;
X_pfc = Spk.pfc.X;

for p = 1:numel(X_hpc)
    subplot(3,2,p)
    [currPattern,allzerosHPC] = clean.throwOutAllZeros(X_hpc{p}');
    d_hpc = corrcoef(currPattern);
    for i = 1:size(d_hpc,1)
        d_hpc(i,i) = nan;
    end
    imagesc(d_hpc)
    axis square
    colorbar
    title(sprintf("Firing rate cross-correlation\n CA1 ") + Patterns(1,p).name)
    cmocean('balance')
    set(gca,'clim',[-max(abs(d_hpc(:))), max(abs(d_hpc(:)))])
    
end
%%
figure
for p = 1:numel(X_pfc)
    subplot(3,2,p)
    currPattern = clean.throwOutAllZeros(X_pfc{p}');
    d_pfc = corrcoef(currPattern);
    for i = 1:size(d_pfc,1)
        d_pfc(i,i) = nan;
    end
    imagesc(d_pfc)
    axis square
    colorbar
    title(sprintf("Firing rate cross-correlation\n PFC ") + Patterns(1,p).name)
    cmocean('balance')
    set(gca,'clim',[-max(abs(d_pfc(:))), max(abs(d_pfc(:)))])
end

% Control is uncorrelated with pattern type
% black line showing the 95% cutoff of correlation distributions.
% 
% This shows that the control pattern firing is uncorrelated with the specific 
% firing pattern, allowing us to
% 
% reduce the control patterns to just one. 


% if Option.singleControl == true
%     disp ("already checked")
% else
for i = 1:nPatterns
    curr_hpcPattern = X_hpc{i}';
    curr_pfcPattern = X_pfc{i}';
    
    curr_hpcControl = X_hpc{nPatterns+i}';
    curr_pfcControl = X_pfc{nPatterns+i}';
    
    linearized_hpc = plots.calculatePatternCofiring(curr_hpcPattern, curr_hpcControl);
    linearized_pfc = plots.calculatePatternCofiring(curr_pfcPattern, curr_pfcControl);
    
    figure
    subplot(2,1,1)
    hist_pp = histogram(linearized_pfc)
    ylabel("Pairs")
    title (["Pattern vs Control in PFC", Patterns(1,i).name]);
    
    mean_ppcorr = mean(linearized_pfc(~isnan(linearized_pfc)));
    std_ppcorr = std(linearized_pfc(~isnan(linearized_pfc)));
    text(0.15, 100, ["Mean: ", mean_ppcorr, "Standard Deviation: ", std_ppcorr]);
    
    hold on
    cutoff_pfc = quantile(linearized_pfc,0.95);
    
    lineObject=line([cutoff_pfc,cutoff_pfc],[0 max(hist_pp.Values)]);
    lineObject.LineStyle = ':'; % Make line dotted
    lineObject.LineWidth = 2;  % Thicken the line
    lineObject.Color = 'black'; % Color it black
    
    subplot(2,1,2)
    hist_hh = histogram(linearized_hpc)
    ylabel("Pairs")
    title (["Pattern vs Control in HPC", Patterns(1,i).name]);
    mean_hhcorr = mean(linearized_hpc(~isnan(linearized_hpc)));
    std_hhcorr = std(linearized_hpc(~isnan(linearized_hpc)));
    text(0.1, 800, ["Mean: ", mean_hhcorr, "Standard Deviation: ", std_hhcorr]);
    
    hold on
    cutoff_hpc = quantile(linearized_hpc, 0.95)
    lineObject=line([cutoff_hpc,cutoff_hpc],[0 max(hist_hh.Values)]);
    lineObject.LineStyle = ':'; % Make line dotted
    lineObject.LineWidth = 2;  % Thicken the line
    lineObject.Color = 'black'; % Color it black
end
% end

% II. Event matrices $H$sane
% How do patterns correlate with velocity?
% Certain patterns like $\theta$ are known to anti-correlate with velocity, 
% while $\delta$ and $\rho$ are supposedly correlated with stillness...
% 
% Do we see that?
% 
% First load up velocity data...

load(animal+"pos01.mat");
posdata = pos{1}{2}.data;
postime = unique(posdata(:,1));
posvel = posdata(:,end);
%% 
% Then index velocity times to pattern times...

indices = BetweenTimes(Htimes, postime); % since H_times has the higher sampling rate, we want to translate the higher  to the lower
% Theta has positive speed correlation
velocity_correlations = corrcoef(...
    [posvel H(indices,:)])
velocity_correlations(isnan(velocity_correlations))=0;
%% 
% And finally, plot correlation of patterns and velocity

figure(140)
for i = 1:size(velocity_correlations,1); velocity_correlations(i,i)=nan; end
imagesc(velocity_correlations)
patternNames = ["velocity","theta","delta","ripple","theta-control","delta-control","ripple-control"];
set(gca,'XTick', [1:7],'XTickLabel',patternNames);
set(gca,'YTick',[1:7],"YTickLabel",patternNames);
cmocean('balance')
colorbar
set(gca,'clim',[-1,1])
%% 
% Since the ripple pattern looks funky (association with velocity), we want 
% to see where the real ripple windows are falling....

load(animal+'ripples01.mat')
[epochstart, epochend, start,stop,timeranges] = getRipStartStop(ripples);
RIPPLE=3;
plotType = 'area';
ripindices = [];

switch plotType
    case 'area'
        epsilon = 0.000000000001;
        uniqueTimePeriods = unique(timeranges,'rows');
        disp("Number unique periods = " + size(uniqueTimePeriods,1))
        % Plot H just one time
        for iTimePeriods = 1:size(uniqueTimePeriods,1)
            figure(10000 + iTimePeriods);clf
            % Start and stop of a single epoch
            epochstart = uniqueTimePeriods(iTimePeriods,1);
            epochstop  = uniqueTimePeriods(iTimePeriods,2);
            
            htimes_in_epoch = times > epochstart & times < epochstop;
            
            if sum(htimes_in_epoch) ~= 0 % there are corresponding times
                h_indices = [];
                sgtitle(sprintf('Epoch %d', iTimePeriods));
                
                subplot(2,1,1)
                plot(times(htimes_in_epoch), H(htimes_in_epoch, RIPPLE),'linewidth',2) %ripple file not aligned?
                ylimits = get(gca,'Ylim');
                hold on;
                % Get all ripples in the epoch
                ripsInPeriod = start(:,1) >= epochstart & stop(:,1) < epochstop;
                % 1 epoch worth of ripples
                startpoints = start(ripsInPeriod, 1);
                stoppoints  = stop(ripsInPeriod, 1);
                % Iterate all ripples in a single epoch
                disp(''); % print blank line
                for iRip = progress(1:numel(startpoints), ...
                        'Title', sprintf('Plotting epoch %d ripple',iTimePeriods))
                    y = [0 0 ylimits(2) ylimits(2) 0 0];
                    x = [epochstart startpoints(iRip)-epsilon startpoints(iRip) ...
                        stoppoints(iRip) stoppoints(iRip)+epsilon epochstop];
                    area(x,y,'FaceAlpha',0.60, 'FaceColor', 'black', 'EdgeColor','none');
                    curr_hindices = find(times >= startpoints(iRip) & times <= stoppoints(iRip));
                    if(iscolumn(h_indices))
                        h_indices = h_indices';
                    end
                    
                    if(iscolumn(curr_hindices))
                        curr_hindices = curr_hindices';
                    end
                    h_indices = [h_indices,curr_hindices];
                end
                
                drawnow;
                title("Ripple windows' relation with ripple power")
                
                ripple_power_in_ripples = H(h_indices, RIPPLE);
                ripple_power_not_in_ripple = H(~ismember(1:size(H,1), h_indices), RIPPLE);
                
                nonrip_mean = mean(ripple_power_not_in_ripple(~isnan(ripple_power_not_in_ripple)));
                nonrip_std = std(ripple_power_not_in_ripple(~isnan(ripple_power_not_in_ripple)));
                rip_mean = mean(ripple_power_in_ripples(~isnan(ripple_power_in_ripples)));
                rip_std = std(ripple_power_in_ripples(~isnan(ripple_power_in_ripples)));
                
                subplot(2,1,2)
                bar( [0:1],[nonrip_mean,rip_mean],0.5);
                hold on
                errorbar([0:1],[nonrip_mean,rip_mean],[nonrip_std,rip_std],'.')
                set(gca,'XTick', [0:1],'XTickLabel',["non-ripple","ripple"]);
                title("Mean power for ripple periods and non-ripple periods")
            end
            
        end
    case 'line'
        x = midtimes;
        x = [x'; x'];
        y = ylimits;
        y = repmat(y', 1, length(x));
        hold on;
        line(x,y, 'Color', 'black', 'linewidth', 2);
end
% *III.* $B$ *sane (in Reduced Rank Regression)*

figure(130)
linearized = [];
for p = 1:Option.numPartition
    for j = 1:2
        for i=1:numResult
            subplot(2,3,i)
            B_ = Patterns(i).B_;
            imagesc(B_);
            cmocean('balance')
            biggest_number = max(abs(B_(:)));
            set(gca,'clim',[-biggest_number, biggest_number])
            
            title(Patterns(i).name)
            linearized = [linearized Patterns(i).B_(:)];
        end
    end
end


% IV. EEG check

load(animal + "eegref01-14-17.mat")
load(animal + "theta01-14-17.mat")
load(animal + "delta01-14-17.mat")
load(animal + "ripple01-14-17.mat")
%%
clf;
pattern_specific = true;

eegsamp = eegref{1}{14}{17};
eegdata = eegsamp.data;
deltasamp = delta{1}{14}{17};
thetasamp = theta{1}{14}{17};
ripplesamp = ripple{1}{14}{17};

% Filtered band
deltadata = deltasamp.data(:,1);
thetadata = thetasamp.data(:,1);
rippledata = ripplesamp.data(:,1);

% Filtered amplitude (hilbert amp)
deltaAmp = deltasamp.data(:,3);
thetaAmp = thetasamp.data(:,3);
rippleAmp = ripplesamp.data(:,3);

% Normalize - RY : any reason why doing this if using separate subplots?
eegdata = double(max(thetadata)).* eegdata / max(eegdata);

data = [thetadata, deltadata, rippledata, eegdata];
amp = [thetaAmp, deltaAmp, rippleAmp];
datatitles = ["theta","delta","ripple","eegref"];
colors = cmocean('phase', 4); % only first 3 colors used for 3 patterns

figure(300), clf
timeaxis = linspace(eegsamp.starttime, eegsamp.endtime, length(eegdata));

for i = 1:4
    subplot(4,1,i)
    p(1) = plot(timeaxis,data(:,i));
    if i < 4
        hold on
        p(2) = plot(timeaxis, amp(:,i), '--');
        set(p, 'Color', colors(i,:))
    end
    title(datatitles(i));
end

sgtitle("Spectral Power and Corresponding windows")
%%
ylimits = get(gca,'Ylim');
epsilon = 0.0001;
hold on
%%

for iPlot = 1:4
    ax(i) = subplot(4,1,iPlot);
    
    xlim([51400,52600]);
    if (iPlot==2)
        ylim([-200,200]);
    elseif (iPlot==3)
        ylim([-80, 80]);
    end
    if ~pattern_specific || (pattern_specific && iPlot == 4)
        for i = 1:nPatterns
            curr_windows = cellOfWindows{i};
            patternstart = curr_windows(1,1);
            patternend = curr_windows(end,2);
            
            
            [graphicalObject] = windows.plot(curr_windows);
            
            if (i == RIPPLE)
                set(graphicalObject,'FaceAlpha',0.30, 'FaceColor', colors(RIPPLE,:), 'EdgeColor','none');
            elseif (i == DELTA)
                set(graphicalObject,'FaceAlpha',0.30, 'FaceColor', colors(DELTA,:), 'EdgeColor','none');
            else
                set(graphicalObject,'FaceAlpha',0.30, 'FaceColor', colors(THETA,:), 'EdgeColor','none');
            end
            
        end
        
    else % the plots are pattern-specific and we are plotting the pattern subplots (1-3)
        curr_windows = cellOfWindows{iPlot};
        patternstart = curr_windows(1,1);
        patternend = curr_windows(end,2);
        graphicalObject = windows.plot(curr_windows);
        set(graphicalObject,'FaceAlpha',0.30, 'FaceColor', colors(iPlot,:), 'EdgeColor','none');
        %
        %             if (i == RIPPLE)
        %                 set(graphicalObject,'FaceAlpha',0.40, 'FaceColor', 'black', 'EdgeColor','none');
        %             elseif (i == DELTA)
        %                 set(graphicalObject,'FaceAlpha',0.40, 'FaceColor', 'red', 'EdgeColor','none');
        %             else
        %                 set(graphicalObject,'FaceAlpha',0.40, 'FaceColor', 'blue', 'EdgeColor','none');
        %             end
        
        %         for nWindows = 1:size(curr_windows,1)
        %
        %             windowstart = curr_windows(nWindows,1);
        %             windowend = curr_windows(nWindows,2);
        %             y = [0 0 ylimits(2) ylimits(2) 0 0];
        %             x = [patternstart windowstart-epsilon windowstart ...
        %                 windowend windowend+epsilon patternend];
        %             hold on
        %             area(x,y,'FaceAlpha',0.40, 'FaceColor', 'black', 'EdgeColor','none');
        %
        %             hold on
        %         end
    end
end
linkaxes(findobj(gca,'type','axes'),'x')

%
