# Supplementary material for: Hippocampal–Prefrontal Communication Subspaces Align with Behavioral and Network Patterns in a Spatial Memory Task
Source: eNeuro. 2025 Sep 18;12(9):ENEURO.0336-24.2025. doi: 10.1523/ENEURO.0336-24.2025 (PMC12463551; doi:10.1523/ENEURO.0336-24.2025)
Supplement: Extended Data 1 — Download Extended Data 1, ZIP file. [file eneuro-12-ENEURO.0336-24.2025-s006.zip › BNPCS/Notebooks/mfiles/Performance.m]

addpath(genpath("~/Code/src_matlab/loren_inpath/"))
addpath(genpath("~/Code/src_matlab/ry_Behavior/Statespace"))
addpath(genpath("~/Code/src_matlab/ry_Behavior/Statespace"))

% Define the list of animals
animals = ["JS21", "JS15", "JS14", "ZT2", "JS17", "JS13", "ER1"];


for initialcond = [0 1]  % Remove xo from likelihood; anposcorrow strong bias
    
    % Initialize an empty table to hold the combined data
    combined_behavior_data = table();
    
    % Loop through each animal and extract the necessary data
    for i = progress(1:length(animals), 'Title', 'Combining data')
        
        animal = animals(i);
        
        % Acquire behavior data for the current animal
        [behavior, thrown_out_times] = table.behavior.lookup(animal, []);
        
        % Extract the necessary columns
        % Ensure that 'trajall' is a logical mask for indexing
        trajall_mask = behavior.trajall;
        [~, ia, ic] = unique(trajall_mask);
        trajall_mask = logical(ismember(1:numel(trajall_mask), ia));
        smaller_behavior_data = behavior(trajall_mask, {'leftright', 'trajbound', 'rewarded','epoch'});
        
        % Add a column to indicate the animal
        smaller_behavior_data.animal = string(repmat({char(animal)}, height(smaller_behavior_data), 1));
        smaller_behavior_data.trajall = behavior.trajall(ia);
        
        % Append the smaller_behavior_data to the combined_behavior_data table
        combined_behavior_data = [combined_behavior_data; ...
            smaller_behavior_data]; %
    end
    
    % Display the combined data table
    % disp(combined_behavior_data);
    % Split by animals and trajbound
    unique_animals = unique(combined_behavior_data.animal);
    unique_trajbounds = unique(combined_behavior_data.trajbound);
    
    % Initialize arrays to hold the results
    probcorrect_mode = nan(height(combined_behavior_data), 1);
    probcorrect_lower = nan(height(combined_behavior_data), 1);
    probcorrect_upper = nan(height(combined_behavior_data), 1);
    
    disp("Calculating probability of correct response...");
    for i = progress(1:length(unique_animals), 'Title', 'getestprobcorrect')
        for j = 1:length(unique_trajbounds)
            % Select the relevant subset of data
            try
                mask = (combined_behavior_data.animal == unique_animals(i)) & ...
                    (combined_behavior_data.trajbound == unique_trajbounds(j));
                subset_data = combined_behavior_data(mask, :);
                
                if ~isempty(subset_data)
                    % Call ry_getestprobcorrect on the rewarded column
                    behavperform = subset_data.rewarded;
                    backgroundprob = 0.5;
                    
                    [probcorrect, ~] = getestprobcorrect(behavperform, backgroundprob, initialcond);
                    
                    % Exclude the first row as per the function description
                    if size(probcorrect, 1) > numel(behavperform)
                        probcorrect = probcorrect(2:end, :);
                    else
                        probcorrect = probcorrect(1:end, :);
                        % probcorrect = probcorrect(1:end, :);
                    end
                    
                    assert(sum(mask) == size(probcorrect, 1), "Size mismatch between mask and probcorrect");
                    
                    % Assign the results back to the main table
                    probcorrect_mode(mask(1:end)) = probcorrect(:, 1);
                    probcorrect_lower(mask(1:end)) = probcorrect(:, 2);
                    probcorrect_upper(mask(1:end)) = probcorrect(:, 3);
                end
            catch ME
                keyboard
                disp("Error occurred for animal " + unique_animals(i) + " and trajbound " + unique_trajbounds(j));
                disp(ME.message);
            end
        end
    end
    
    % Add the results to the combined_behavior_data table
    combined_behavior_data.probcorrect_mode = probcorrect_mode;
    combined_behavior_data.probcorrect_lower = probcorrect_lower;
    combined_behavior_data.probcorrect_upper = probcorrect_upper;
    
    % Display the updated combined data table
    disp(combined_behavior_data);
    writetable(combined_behavior_data, datadefine(sprintf('behavior_probcorrect_initialcond=%d.csv',initialcond)))
end
