# Supplementary material for: Hippocampal–Prefrontal Communication Subspaces Align with Behavioral and Network Patterns in a Spatial Memory Task
Source: eNeuro. 2025 Sep 18;12(9):ENEURO.0336-24.2025. doi: 10.1523/ENEURO.0336-24.2025 (PMC12463551; doi:10.1523/ENEURO.0336-24.2025)
Supplement: Extended Data 1 — Download Extended Data 1, ZIP file. [file eneuro-12-ENEURO.0336-24.2025-s006.zip › BNPCS/Notebooks/mfiles/PlotPerformance.m]

% Load gramm if not already done
% addpath('path/to/gramm');

for initialcond = [0,1]
    
    combined_behavior_data = readtable(...
        datadefine(sprintf('behavior_probcorrect_initialcond=%d.csv',initialcond))...
        );
    
    % trade out 0 for 'out' and 1 for 'in'
    combined_behavior_data.trajbound = categorical(combined_behavior_data.trajbound, [0, 1], {'out', 'in'});
    
    % Create a gramm object for the first figure
    g1 = gramm('x', combined_behavior_data.trajall, ...
        'y', combined_behavior_data.probcorrect_mode, ...
        'color', categorical(combined_behavior_data.animal));
    
    % Specify the facet grid
    g1.facet_grid([], combined_behavior_data.trajbound);
    
    % Add the geom layer to plot the data points
    g1.geom_point();
    
    % Set the labels
    g1.set_names('x', 'Trajall', 'y', 'Probability of Correct', 'color', 'Animal');
    
    % Set the title
    g1.set_title('Probability of Correct by Trajall and Trajbound');
    
    % Draw the first figure
    figure;
    g1.draw();
    
    % Create a gramm object for the second figure
    g2 = gramm('x', combined_behavior_data.trajall, ...
        'y', combined_behavior_data.probcorrect_mode, ...
        'color', categorical(combined_behavior_data.animal), ...
        'ymin',...
        combined_behavior_data.probcorrect_lower, ...
        'ymax', ...
        combined_behavior_data.probcorrect_upper);
    
    % Specify the facet grid for the second figure
    g2.facet_grid(categorical(combined_behavior_data.animal), combined_behavior_data.trajbound);
    
    % Add the geom layer to plot the data points with confidence intervals
    g2.geom_point();
    g2.geom_interval();
    
    % Set the labels for the second figure
    g2.set_names('x', 'Trajall', 'y', 'Probability of Correct', 'color', 'Animal', 'column', 'Trajbound', 'row', 'Animal');
    
    % Set the title for the second figure
    g2.set_title('Probability of Correct with Confidence Intervals by Trajall, Trajbound, and Animal');
    
    % Draw the second figure
    figure;
    g2.draw();
    set(gcf, 'Position', [100, 100, 2*300, 2*800]);
    
    % Save the figures if needed
    % g1.export('figure1_name', 'png');
    % g2.export('figure2_name', 'png');
    
    % Create the summary table for the third plot
    summary_table = varfun(@mean, combined_behavior_data, ...
        'InputVariables', 'probcorrect_mode', ...
        'GroupingVariables', {'epoch', 'animal', 'trajbound'});
    
    summary_table_hi = varfun(@mean, combined_behavior_data, ...
        'InputVariables', 'probcorrect_upper', ...
        'GroupingVariables', {'epoch', 'animal', 'trajbound'});
    summary_table_lo = varfun(@mean, combined_behavior_data, ...
        'InputVariables', 'probcorrect_lower', ...
        'GroupingVariables', {'epoch', 'animal', 'trajbound'});
    
    % Create a gramm object for the third figure
    g3 = gramm('x', summary_table.epoch, ...
        'y', summary_table.mean_probcorrect_mode, ...
        'color', categorical(summary_table.animal));
    
    % Specify the facet grid for the third figure
    g3.facet_grid([], summary_table.trajbound);
    
    % Add the geom layer to plot the median values
    g3.geom_point();
    g3.geom_line();
    
    % Set the labels for the third figure
    g3.set_names('x', 'Epoch', 'y', 'Median Probability of Correct', 'color', 'Animal', 'column', 'Trajbound');
    
    % Set the title for the third figure
    g3.set_title('Median Probability of Correct by Epoch, Trajbound, and Animal');
    
    % Draw the third figure
    figure;
    g3.draw();
    
    % Create a gramm object for the fourth figure
    g4 = gramm('x', summary_table.epoch, ...
        'y', summary_table.mean_probcorrect_mode, ...
        'color', categorical(summary_table.animal), ...
        'ymin', summary_table_lo.mean_probcorrect_lower, ...
        'ymax', summary_table_hi.mean_probcorrect_upper);
    
    % Specify the facet grid for the fourth figure
    g4.facet_grid(categorical(summary_table.animal), summary_table.trajbound);
    g4.geom_hline('yintercept', 0.85, 'style', 'k--');
    
    % Add the geom layer to plot the data points with confidence intervals
    g4.geom_point();
    g4.geom_interval();
    
    % Set the labels for the fourth figure
    g4.set_names('x', 'Epoch', 'y', 'Probability of Correct', 'color', 'Animal', 'column', 'Trajbound', 'row', 'Animal');
    
    % Set the title
    g4.set_title('Probability of Correct with Confidence Intervals by Epoch, Trajbound, and Animal');
    
    % Draw the fourth figure
    figure;
    g4.draw();
    set(gcf, 'Position', [100, 100, 2*300, 2*800]);
    
    % Save the figures if needed
    g1.export('file_name',figuredefine(sprintf('performance_figure1_initialcond=%d', initialcond)), 'file_type', 'svg');
    g2.export('file_name',figuredefine(sprintf('performance_figure2_initialcond=%d', initialcond)), 'file_type', 'svg');
    g3.export('file_name',figuredefine(sprintf('performance_figure3_initialcond=%d', initialcond)), 'file_type', 'svg');
    g4.export('file_name',figuredefine(sprintf('performance_figure4_initialcond=%d', initialcond)), 'file_type', 'svg');
    close all
    
    disp(figuredefine())
end
