# Supplementary material for: Hippocampal–Prefrontal Communication Subspaces Align with Behavioral and Network Patterns in a Spatial Memory Task
Source: eNeuro. 2025 Sep 18;12(9):ENEURO.0336-24.2025. doi: 10.1523/ENEURO.0336-24.2025 (PMC12463551; doi:10.1523/ENEURO.0336-24.2025)
Supplement: Extended Data 1 — Download Extended Data 1, ZIP file. [file eneuro-12-ENEURO.0336-24.2025-s006.zip › BNPCS/Notebooks/python/cca_tegrang_plots.py]

import scipy.stats
import seaborn as sns
import matplotlib.pyplot as plt
import numpy as np
import pandas as pd
import random
from tqdm import tqdm
import os

animal   = ''
spectype = 'power'
folder   = '/Volumes/MATLAB-Drive/Shared/figures/tables/'
plotfolder = '/Volumes/MATLAB-Drive/Shared/figures/cca_tegrang'
if not os.path.exists(plotfolder):
    os.makedirs(plotfolder)
# Create a color map for the different spectral types
color_map = {'Cavg': 'blue', 'S1': 'green', 'S2': 'red', 'wpli': 'purple'}

# Load the data
data = pd.read_csv(os.path.join(folder,
    f'{animal}{spectype}_granger_causality_directionality.csv')
)
# Check the first few rows of the dataframe
data.head()

def average_lower_diagonal(df):
    # Create a copy of the dataframe to avoid modifying the original
    df_copy = df.copy()
    # Get the values below the diagonal (including the diagonal)
    lower_diagonal = np.tril(df_copy.values)
    # Get the values above the diagonal (excluding the diagonal), and take their negatives
    upper_diagonal = -np.triu(df_copy.values, k=1)
    # Calculate the average of the two matrices, element-wise
    averaged_values = (lower_diagonal + upper_diagonal) / 2
    # Create a new dataframe with the averaged values
    df_averaged = pd.DataFrame(averaged_values, index=df_copy.index, columns=df_copy.columns)
    return df_averaged

# We need to apply the get_significant_interactions function to the data
# But first, we need to fix an issue with the function where it references a variable 'direction' that is not defined
# The line should be 'raise ValueError(f"Invalid direction: {group.direction.iloc[0]}")'
# Let's correct this and define a new version of the function
def get_significant_interactions(df, max_lag_order):
    # Filter the data to only include rows with the maximum lag order
    df_max_lag = df[df['lag'] == max_lag_order]
    # Group by 'column1', 'column2' and 'direction'
    grouped_max_lag = df_max_lag.groupby(['column1', 'column2', 'direction'])
    # Combine p-values and calculate average magnitude
    def combine_and_average(group):
        combined_pstat, combined_pvalue = scipy.stats.combine_pvalues(group['pvalue'], method='fisher')
        avg_magnitude = group['magnitude'].mean()
        if group.direction.iloc[0] == "x->y":
            pass
        elif group.direction.iloc[0] == "y->x":
            avg_magnitude = -avg_magnitude
            combined_pstat = -combined_pstat
        else:
            raise ValueError(f"Invalid direction: {group.direction.iloc[0]}")
        return pd.Series([combined_pstat, combined_pvalue, avg_magnitude, combined_pvalue < 0.05], index=['combined_pstat', 'combined_pvalue', 'avg_magnitude', 'is_significant'])
    # Apply the function to each group
    combined_max_lag = grouped_max_lag.apply(combine_and_average)
    # Filter out the non-significant combinations
    significant_max_lag = combined_max_lag[combined_max_lag['is_significant']]
    # Create a pivot table for the heatmap
    heatmap_data = significant_max_lag.pivot_table(index='column1', columns='column2', values='avg_magnitude')
    # Calculate signed logarithm of average magnitude
    significant_max_lag['signed_log_magnitude'] = np.sign(significant_max_lag['avg_magnitude']) * np.log10(np.abs(significant_max_lag['avg_magnitude']))
    # Create a pivot table for the heatmap
    heatmap_data_signed_log = significant_max_lag.pivot_table(index='column1', columns='column2', values='signed_log_magnitude')
    return significant_max_lag, heatmap_data, heatmap_data_signed_log


# Apply the function to the data for each lag
lag_max = data['lag'].max()
significant_max_lag, heatmap_data, heatmap_data_signed_log = {}, {}, {}
for lag in range(1, lag_max+1):
    significant_max_lag[lag], heatmap_data[lag], heatmap_data_signed_log[lag] = get_significant_interactions(data, max_lag_order=lag)

# Apply the average_lower_diagonal function to the heatmap data for each lag
averaged_heatmap_data = {lag: average_lower_diagonal(df) for lag, df in heatmap_data.items()}
averaged_heatmap_data_signed_log = {lag: average_lower_diagonal(df) for lag, df in heatmap_data_signed_log.items()}

# Let's visualize the first lag for each
sns.heatmap(averaged_heatmap_data[1], cmap="coolwarm", center=0)
plt.show()

sns.heatmap(averaged_heatmap_data_signed_log[1], cmap="coolwarm", center=0)
plt.show()


# Let's visualize the first lag for each
sns.heatmap(averaged_heatmap_data[1], cmap="coolwarm", center=0)
plt.show()

sns.heatmap(averaged_heatmap_data_signed_log[1], cmap="coolwarm", center=0)
plt.show()

# Re-create signed log versions from averaged raw dataframes
averaged_heatmap_data_signed_log = {lag: np.sign(df) * np.log10(np.abs(df)) for lag, df in averaged_heatmap_data.items()}

# Let's visualize the first lag for each again
sns.heatmap(averaged_heatmap_data[1], cmap="coolwarm", center=0)
plt.show()

sns.heatmap(averaged_heatmap_data_signed_log[1], cmap="coolwarm", center=0)
plt.show()


# Determine global min and max
global_min = min(df.min().min() for df in averaged_heatmap_data_signed_log.values())
global_max = max(df.max().max() for df in averaged_heatmap_data_signed_log.values())

def create_heatmap(df, lag, vmin, vmax, cmap="coolwarm"):
    fig, ax = plt.subplots(figsize=(10, 8))
    sns.heatmap(df, cmap=cmap, center=0, vmin=vmin, vmax=vmax)
    plt.title(f"Lag order: {lag}")
    plt.savefig(f"heatmap_lag_{lag}.png")
    plt.close()

# Generate and save heatmaps
for lag, df in averaged_heatmap_data_signed_log.items():
    create_heatmap(df, lag, global_min, global_max)

# Create GIF
images = []
for lag in range(1, lag_max + 1):
    images.append(imageio.imread(f"heatmap_lag_{lag}.png"))
# Append the first image to make the GIF loop
images.append(images[0])
imageio.mimsave('heatmap.gif', images, duration=1)  # duration is the time between frames in seconds

# --- Transfer entropy heatmap ---
def get_transfer_entropy_heatmap(df, max_lag_order):
    # Filter the data to only include rows with the maximum lag order
    df_max_lag = df[df['lag'] == max_lag_order]
    # Group by 'column1', 'column2' and 'direction'
    grouped_max_lag = df_max_lag.groupby(['column1', 'column2', 'direction'])
    # Calculate average transfer entropy
    def average_transfer_entropy(group):
        avg_transfer_entropy = group['transfer_entropy'].mean()
        if group.direction.iloc[0] == "y->x":
            avg_transfer_entropy = -avg_transfer_entropy
        return avg_transfer_entropy
    # Apply the function to each group
    averaged_max_lag = grouped_max_lag.apply(average_transfer_entropy)
    # Create a pivot table for the heatmap
    heatmap_data = averaged_max_lag.reset_index().pivot_table(index='column1', columns='column2', values=0)
    return heatmap_data

# Apply the function to the data for the first lag
transfer_entropy_heatmap_data = get_transfer_entropy_heatmap(data, max_lag_order=1)

# Visualize the heatmap
sns.heatmap(transfer_entropy_heatmap_data, cmap="coolwarm", center=0)
plt.show()

# --- Transfer entropy heatmap with signed log ---

# Create a signed log version of the transfer entropy heatmap data
transfer_entropy_heatmap_data_signed_log = np.sign(transfer_entropy_heatmap_data) * np.log10(np.abs(transfer_entropy_heatmap_data))

# Visualize the heatmap
sns.heatmap(transfer_entropy_heatmap_data_signed_log, cmap="coolwarm", center=0)
plt.show()


# --- Transfer entropy heatmap with signed log for each lag ---

def create_gif(df_dict, vmin=None, vmax=None, cmap="coolwarm", filename="heatmap.gif"):
    # Determine global min and max if not provided
    if vmin is None:
        vmin = min(df.min().min() for df in df_dict.values())
    if vmax is None:
        vmax = max(df.max().max() for df in df_dict.values())
        
    # Create and save each heatmap as an image
    for lag, df in df_dict.items():
        fig, ax = plt.subplots(figsize=(10, 8))
        sns.heatmap(df, cmap=cmap, center=0, vmin=vmin, vmax=vmax)
        plt.title(f"Lag order: {lag}")
        plt.savefig(f"heatmap_lag_{lag}.png")
        plt.close()
    
    # Create GIF from images
    images = [imageio.imread(f"heatmap_lag_{lag}.png") for lag in df_dict.keys()]
    # Append the first image to make the GIF loop
    images.append(images[0])
    imageio.mimsave(filename, images, duration=1)  # duration is the time between frames in seconds

# Create signed log versions of the heatmaps
transfer_entropy_heatmap_data_signed_log = {lag: np.sign(df) * np.log10(np.abs(df)) 
                                            for lag, df in transfer_entropy_heatmap_data.items()}

# Create GIF
create_gif(transfer_entropy_heatmap_data_signed_log, filename='transfer_entropy_heatmap.gif')

# ------------ IMPORTANT: TE FROM UV to Spectral components  -----------------
# Filter the data to include only the rows with 'column1' as one of the U and V
# components
uv_data = data[data['column1'].str.startswith(('U', 'V'))]

# Group by 'column1' and 'column2' and calculate the mean transfer entropy
grouped_uv_data = uv_data.groupby(['column1', 'column2'])['transfer_entropy'].mean()

# Reset the index of the DataFrame
grouped_uv_data = grouped_uv_data.reset_index()

# Create a new column 'spectral_type' based on the 'column2' column
grouped_uv_data['spectral_type'] = grouped_uv_data['column2'].str.extract('(Cavg|S1|S2|wpli)')

# Create a bar plot
plt.figure(figsize=(10, 6))
sns.barplot(data=grouped_uv_data, x='column1', y='transfer_entropy',
            hue='spectral_type', palette=color_map)
plt.title('Mean Transfer Entropy Between U and V Components and Other Columns')
plt.xlabel('Column1 (U and V Components)')
plt.ylabel('Mean Transfer Entropy')
plt.legend(title='Spectral Type')
plt.show()

# -------------- SPLIT BY LAG AND BY THETA DELTA RIPPLE ---------------
data['te_control'] = data['transfer_entropy'] - data['surrogate_transfer_entropy']
# Define a function to plot the bar plot for a specific lag order
def plot_transfer_entropy_barplot_dodge(lag_order, control=False):
    # Filter the data to include only the rows with 'column1' as one of the U and V components and the specified lag order
    uv_data_lag = data[(data['column1'].str.startswith(('U', 'V'))) & (data['lag'] == lag_order)]
    # Group by 'column1', 'column2', and 'lag' and calculate the mean transfer entropy
    grouped_uv_data_lag = uv_data_lag.groupby(['column1', 'column2', 'lag'])[['transfer_entropy','te_control']].mean()
    # Reset the index of the DataFrame
    grouped_uv_data_lag = grouped_uv_data_lag.reset_index()
    # Create new columns 'spectral_type' and 'frequency_band' based on the 'column2' column
    grouped_uv_data_lag['spectral_type'] = grouped_uv_data_lag['column2'].str.extract('(Cavg|S1|S2|wpli)')
    grouped_uv_data_lag['frequency_band'] = grouped_uv_data_lag['column2'].str.extract('(theta|delta|ripple)')
    # Create a bar plot with subplot rows for lags and subplot columns for frequency bands, with bars dodged by spectral type
    g = sns.FacetGrid(grouped_uv_data_lag, row='lag', col='frequency_band', sharex=False)
    g.map_dataframe(sns.barplot, x='column1', y='transfer_entropy' if not control else 'te_control',
                    hue='spectral_type', palette=color_map, dodge=True,
                    ci='se')
    plt.subplots_adjust(top=0.92)
    g.fig.suptitle('Mean Transfer Entropy Between U and V Components and Other Columns (Split by Frequency Band)', fontsize=16)
    g.set_axis_labels('Column1 (U and V Components)', 'Mean Transfer Entropy')
    g.add_legend(title='Spectral Type')
    plt.show()

# Plot the bar plot for the first 5 lag orders
for lag in range(1, 6):
    plot_transfer_entropy_barplot_dodge(lag, control=True)

plt.close('all')


# -------------- WITH ERROR BARS ---------------

def plot_transfer_entropy_barplot_dodge(lag_order, control=False):
    # Filter the data to include only the rows with 'column1' as one of the U and V components and the specified lag order
    uv_data_lag = data[(data['column1'].str.startswith(('U', 'V'))) & (data['lag'] == lag_order)]
    # No need to group and reduce to mean here, sns.barplot will handle it
    # Create new columns 'spectral_type' and 'frequency_band' based on the 'column2' column
    uv_data_lag['spectral_type'] = uv_data_lag['column2'].str.extract('(Cavg|S1|S2|wpli)')
    uv_data_lag['frequency_band'] = uv_data_lag['column2'].str.extract('(theta|delta|ripple)')
    # Create a bar plot with subplot rows for lags and subplot columns for frequency bands, with bars dodged by spectral type
    g = sns.FacetGrid(uv_data_lag, row='lag', col='frequency_band', sharex=False)
    g.map_dataframe(sns.barplot, x='column1', y='transfer_entropy' if not control else 'te_control', 
                    hue='spectral_type', palette=color_map, dodge=True, ci='sd')     # error bars are standard deviations
    plt.subplots_adjust(top=0.92)
    g.fig.suptitle('Mean Transfer Entropy Between U and V Components and Other Columns (Split by Frequency Band)', fontsize=16)
    g.set_axis_labels('Column1 (U and V Components)', 'Mean Transfer Entropy')
ents and Other Columns (Split by Frequency Band)')
    g.set_axis_labels('Column1 (U and V Components)', 'Mean F Value')
    g.add_legend(title='Spectral Type')
    plt.show()
    g.add_legend(title='Spectral Type')
    plt.show()

for lag in range(1, 6):
    plot_transfer_entropy_barplot_dodge(lag, control=True)

# -------------- WITH ERROR BARS AND CONTROL ---------------

# -------------- GRANGER VERION OF SPLIT ------------------------------
# Define a function to plot the bar plot for a specific lag order
def plot_F_barplot_dodge(lag_order):
    # Filter the data to include only the rows with 'column1' as one of the U and V components and the specified lag order
    uv_data_lag = data[(data['column1'].str.startswith(('U', 'V'))) & (data['lag'] == lag_order)]
    # Group by 'column1', 'column2', and 'lag' and calculate the mean F value
    grouped_uv_data_lag = uv_data_lag.groupby(['column1', 'column2', 'lag'])['F'].mean()
    # Reset the index of the DataFrame
    grouped_uv_data_lag = grouped_uv_data_lag.reset_index()
    # Create new columns 'spectral_type' and 'frequency_band' based on the 'column2' column
    grouped_uv_data_lag['spectral_type'] = grouped_uv_data_lag['column2'].str.extract('(Cavg|S1|S2|wpli)')
    grouped_uv_data_lag['frequency_band'] = grouped_uv_data_lag['column2'].str.extract('(theta|delta|ripple)')
    # Create a bar plot with subplot rows for lags and subplot columns for frequency bands, with bars dodged by spectral type
    g = sns.FacetGrid(grouped_uv_data_lag, row='lag', col='frequency_band', sharex=False)
    g.map_dataframe(sns.barplot, x='column1', y='F', hue='spectral_type', palette=color_map, dodge=True)
    plt.subplots_adjust(top=0.9)
    g.fig.suptitle('Mean F Value Between U and V Components and Other Columns (Split by Frequency Band)')
    g.set_axis_labels('Column1 (U and V Components)', 'Mean F Value')
    g.add_legend(title='Spectral Type')
    plt.show()

# Plot the bar plot for the first 5 lag orders
for lag in range(1, 6):
    plot_F_barplot_dodge(lag)

# -------------- GRANGER VERION OF SPLIT WITH CONTROL ------------------------------

def plot_F_barplot_dodge(lag_order):
    # Filter the data to include only the rows with 'column1' as one of the U and V components and the specified lag order
    uv_data_lag = data[(data['column1'].str.startswith(('U', 'V'))) &
                       (data['lag'] == lag_order)]
    # Create new columns 'spectral_type' and 'frequency_band' based on the 'column2' column
    uv_data_lag['spectral_type'] = uv_data_lag['column2'].str.extract('(Cavg|S1|S2|wpli)')
    uv_data_lag['frequency_band'] = uv_data_lag['column2'].str.extract('(theta|delta|ripple)')
    # Create a bar plot with subplot rows for lags and subplot columns for frequency bands, with bars dodged by spectral type
    g = sns.FacetGrid(uv_data_lag, row='lag', col='frequency_band', sharex=False)
    g.map_dataframe(sns.barplot, x='column1', y='F', hue='spectral_type', palette=color_map, dodge=True, 
                    estimator=np.mean, ci="sd")     # mean and standard error
    plt.subplots_adjust(top=0.9)
    g.fig.suptitle('Mean F Value Between U and V Components and Other Columns (Split by Frequency Band)')
    g.set_axis_labels('Column1 (U and V Components)', 'Mean F Value')
    g.add_legend(title='Spectral Type')
    plt.show()

for lag in range(1, 6):
    plot_F_barplot_dodge(lag)

# -------------- GRANGER VERION OF SPLIT WITH CONTROL AND ERROR BARS ------------------------------

def bootstrap_means(df, measurement_cols, n_bootstrap, split_cols=None):
    # Initialize results
    bootstrap_results = []
    
    if split_cols is None:
        # No splitting, perform bootstrap as before
        for iboot in range(n_bootstrap):
            bootstrap_samples = []
            for animal in df['animal'].unique():
                animal_data = df[df['animal'] == animal]
                sample = animal_data.sample(n=len(animal_data), replace=True)
                bootstrap_samples.append(sample)
            bootstrap_df = pd.concat(bootstrap_samples, ignore_index=True)
            bootstrap_means = bootstrap_df[measurement_cols].mean()
            bootstrap_means['iboot'] = iboot
            bootstrap_results.append(bootstrap_means)
    else:
        # Splitting, perform bootstrap separately for each split
        splits = df[split_cols].drop_duplicates()
        for _, split_values in tqdm(splits.iterrows(), total=len(splits)):
            split_data = df.copy()
            for col in split_cols:
                split_data = split_data[split_data[col] == split_values[col]]
            for iboot in range(n_bootstrap):
                bootstrap_samples = []
                for animal in split_data['animal'].unique():
                    animal_data = split_data[split_data['animal'] == animal]
                    sample = animal_data.sample(n=len(animal_data), replace=True)
                    bootstrap_samples.append(sample)
                bootstrap_df = pd.concat(bootstrap_samples, ignore_index=True)
                bootstrap_means = bootstrap_df[measurement_cols].mean()
                bootstrap_means = pd.concat([bootstrap_means, split_values])
                bootstrap_means['iboot'] = iboot
                bootstrap_results.append(bootstrap_means)
    # Convert the list of Series to a DataFrame
    bootstrap_results_df = pd.DataFrame(bootstrap_results)
    return bootstrap_results_df


# BOOTSTRAP TE 
def stripplots(df, measurement_cols, title=""):
    """ stripplots(df, measurement_cols)
    Create stripplots for each measurement column in the DataFrame. """
    # Filter the data to include only the rows with 'column1' as one of the U and V components and the specified lag order
    uv_data_lag = data[(data['column1'].str.startswith(('U', 'V'))) &
                       (data['lag'] == 1)]
    # Apply the bootstrap_means function to the filtered DataFrame
    global bootstrap_data
    bootstrap_data = bootstrap_means(uv_data_lag, [measurement_cols],
                                     n_bootstrap=1000, split_cols=['column1','column2'])
    os.system('pushover-cli "Bootstrap done"')
    bootstrap_data.to_csv(os.path.expanduser('~/Desktop/bootstrap_data.csv'), index=False)
    def plot_stripplot(data, title):
        plt.figure(figsize=(10, 6))
        g = sns.catplot(data=data, row='column2', x='column1', y=measurement_cols, ci='sd', alpha=0.5)
        # Add horizontal line to each subplot
        for ax in g.axes.flatten():
            ax.axhline(0, color='red')
            plt.ylabel('Mean {} Value'.format(measurement_cols))
        plt.subplots_adjust(bottom=0.1, top=0.9)
        plt.suptitle(title)
        plt.show()
        g.savefig(os.path.join((plotfolder, title + '.png')))
        return g
    # Transform the DataFrame to the format suitable for seaborn
    # bootstrap_data_melt = bootstrap_data.melt(id_vars='iboot', var_name='measurement', value_name='value')
    bootstrap_data.te_control.hist()
    plt.axvline([0], color='red')
    plt.savefig(os.path.join((plotfolder, title + f' {measurement_cols}_hist.png')))
    # Create a bar plot
    plot_stripplot(bootstrap_data, title + f' {measurement_cols} -- All')
    bduv = bootstrap_data.query("column2.str.contains('U|V')", engine='python')
    # get sets of U and V that match in the last character
    bduv_matched = bduv[bduv['column1'].str[-1] == bduv['column2'].str[-1]]
    # set of only U
    bdu = bduv_matched[bduv_matched['column1'].str.startswith('U')]
    # set of only V
    bdv = bduv_matched[bduv_matched['column1'].str.startswith('V')]
    plot_stripplot(bduv_matched, title + f' {measurement_cols} -- U and V Matched')
    plot_stripplot(bdu,          title + f' {measurement_cols} -- U Only')
    plot_stripplot(bdv,          title + f' {measurement_cols} -- V Only')
    # get start with spectral_cols strings in column1 and UV in column2
    spectral_cols = ["S1", "S2", "Cavg", "wpli_avg"]
    specUV = bootstrap_data.query("column1.str.contains('U|V') == True and column2.str.contains('|'.join(@spectral_cols))", engine='python')
    plot_stripplot(specUV, title + f' {measurement_cols} -- Spectral and UV Matched')
    return bootstrap_data

bootstrap_data = stripplots(data, 'te_control')
bootstrap_data = stripplots(data, 'magnitude')
