# Supplementary material for: Hippocampal–Prefrontal Communication Subspaces Align with Behavioral and Network Patterns in a Spatial Memory Task
Source: eNeuro. 2025 Sep 18;12(9):ENEURO.0336-24.2025. doi: 10.1523/ENEURO.0336-24.2025 (PMC12463551; doi:10.1523/ENEURO.0336-24.2025)
Supplement: Extended Data 1 — Download Extended Data 1, ZIP file. [file eneuro-12-ENEURO.0336-24.2025-s006.zip › BNPCS/Notebooks/python/create_clustergram.py]

from scipy import io
figureFolder = os.path.expanduser('~/Data/Matlab-DRIVE/Shared/figures/subspaceAngle/')
plt.close('all')
normalize = True
limitRange = False

for k in range(1,7):

    filename = os.path.join(figureFolder, f'subspaceDist_K={k}.mat')

    objs = io.loadmat(filename, 
                      squeeze_me=True)

    X = pd.DataFrame(data=objs['subspaceDist'], index=objs['rowVar'], columns=objs['rowVar'])
    X = 1-X.abs()
    y = [q.replace('\\theta','$\\theta$').replace('\\delta','$\\delta$').replace('HH','$HH$').replace('HP','$HP$').replace('SPW-Rs','SPW-R') for q in tuple(X.index)]

    if normalize:
        X = (X-X.min())/(X.max()-X.min())

    X.index = X.columns=pd.Index(tuple(y));

    if limitRange:
        M = np.array(X.values)
        for i in range(len(X)):
            M[i,i] = np.nan
        M = np.abs(np.nanmax(M))
        m = np.abs(np.nanmin(M))
    else:
        M, m = np.nanmax(X), np.nanmin(X)

    g = sns.clustermap(X, cmap="Reds", vmin=m, vmax=M)
    g.fig.suptitle(f"K = {k}")
    g.fig.savefig(os.path.join(figureFolder, f"K = {k}.png"))
    g.fig.savefig(os.path.join(figureFolder, f"K = {k}.svg"))
