# Supplementary material for: Hippocampal–Prefrontal Communication Subspaces Align with Behavioral and Network Patterns in a Spatial Memory Task
Source: eNeuro. 2025 Sep 18;12(9):ENEURO.0336-24.2025. doi: 10.1523/ENEURO.0336-24.2025 (PMC12463551; doi:10.1523/ENEURO.0336-24.2025)
Supplement: Extended Data 1 — Download Extended Data 1, ZIP file. [file eneuro-12-ENEURO.0336-24.2025-s006.zip › BNPCS/Notebooks/python/create_graph.py]

import networkx as nx
import numpy as np
import string
G = nx.from_numpy_matrix(X.values)
G = nx.relabel_nodes(G, dict(zip(range(len(G.nodes())),string.ascii_uppercase)))
G = nx.drawing.nx_agraph.to_agraph(G)
!conda install -c conda-forge pygraphviz
G = nx.drawing.nx_agraph.to_agraph(G)
G.node_attr.update(color="red", style="filled")
G.edge_attr.update(color="blue", width="2.0")
