# Supplementary material for: Hippocampal–Prefrontal Communication Subspaces Align with Behavioral and Network Patterns in a Spatial Memory Task
Source: eNeuro. 2025 Sep 18;12(9):ENEURO.0336-24.2025. doi: 10.1523/ENEURO.0336-24.2025 (PMC12463551; doi:10.1523/ENEURO.0336-24.2025)
Supplement: Extended Data 1 — Download Extended Data 1, ZIP file. [file eneuro-12-ENEURO.0336-24.2025-s006.zip › BNPCS/Notebooks/python/dimPred.py]

from itertools import product
import numpy as np
import pandas as pd
import os
import matplotlib.pyplot as plt
import seaborn as sns
from sklearn.utils import resample
from tqdm import tqdm
import time

plt.ion()
# intermediate_folder = "midpattern=true"
# intermediate_folder = ""
savefolder = f'/Volumes/MATLAB-Drive/Shared/figures/{intermediate_folder}/python/dimPred/'
file       = f'/Volumes/MATLAB-Drive/Shared/figures/{intermediate_folder}/tables/predDim.csv'
if not os.path.exists(savefolder):
    os.makedirs(savefolder)

# Print dataset mtime as XX-XX-XXXX
print(f'Dataset mtime: {time.strftime("%m-%d-%Y", time.localtime(os.path.getmtime(file)))}')
# Load the dataset
df = pd.read_csv(file)
u = {key:np.unique(df[key]) for key in df.keys()}
def classify_highlow(name):
    if 'control' in name:
        return 'low'
    elif 'mid' in name:
        return 'mid'
    else:
        return 'high'
def classify_rhythm(name):
    if 'theta' in name:
        return 'theta'
    elif 'delta' in name:
        return 'delta'
    elif 'ripple' in name:
        return 'ripple'
df.loc[:,'highlow'] = df.name.apply(classify_highlow)
df.loc[:,'rhythm'] = df.name.apply(classify_rhythm)
df.query('genH != "wpli"', inplace=True)
df.head()

df.loc[:,"direction_genH_highlow"] = df.direction + "_" + df.genH + "_" + df.highlow
df.loc[:,"genH_highlow"] = df.genH + "_" + df.highlow

# pairplot to understand
# sns.pairplot(df, vars=['iDataset', 'animal', 'genH', 'highlow', 'rhythm'])

# ------------------------------
def query_dataframe(df, **kwargs):
    """
    Query a DataFrame based on key-value pairs.
    
    Parameters:
        df (pd.DataFrame): The DataFrame to query.
        **kwargs: Arbitrary keyword arguments representing the columns and their values to filter by.
        
    Returns:
        pd.DataFrame: The filtered DataFrame.
    """
    query_str = ' & '.join([f"{key} == '{value}'" for key, value in kwargs.items()])
    return df.query(query_str)


# -------------------------------------------------------
# Plot the samples of MEA vs. dimension for each dataset
# -------------------------------------------------------

# List of unique datasets
dataset_ids = df['iDataset'].unique()

# Create a subplot for each dataset
fig, axs = plt.subplots(int(len(dataset_ids)/3), 3, figsize=(10, 5 * len(dataset_ids)), sharex=True, sharey=True)

for dataset_id in dataset_ids:
    
    # Filter the data for the current dataset
    data_subset = df[df['iDataset'] == dataset_id]

    x = [x for x in ['power', 'coherence', 'wpli'] if x in data_subset.genH.iloc[0]][0]
    j = np.where(data_subset.genH.iloc[0] == np.array(x))[0]
    i = np.where(data_subset.animal.iloc[0] == np.array(u["animal"]))[0]

    ax = axs[i,j][0]
    
    # Unique partitions in the current dataset
    partitions = data_subset['iP'].unique()
    
    # Plot each partition as a separate line
    for partition in partitions:
        partition_data = data_subset[data_subset['iP'] == partition]
        ax.plot(partition_data['dims'], partition_data['mea'], linestyle='dotted', c='black', alpha=0.2, markersize=1, lw=0.5)
        ax.set(xlim=(0,10))
    
    # Set the title and labels
    ax.set_title(f'Animal: {data_subset["animal"].iloc[0]}, genH: {data_subset["genH"].iloc[0]}')
    ax.set_xlabel('Dimensions')
    ax.set_ylabel('MEA')

plt.tight_layout()
plt.show()


# ------------------------------o
# Define colors for highlow types
def plot_mea_by_dimensions(df, direction_filter=None):
    """
    Function to plot Mean Error of Approximation (MEA) vs dimensions for different animal and genH types.
    The data can be filtered by a specific directionality.
    
    Parameters:
    - df: DataFrame containing the data
    - direction_filter: Optional; if specified, only data with this directionality will be plotted
    """
    
    # Define colors for highlow types
    highlow_colors = {'high': 'red', 'low': 'blue'}
    
    # If a direction filter is specified, filter the data accordingly
    if direction_filter is not None:
        df = df[df['direction'] == direction_filter]

    # List of unique animals
    unique_animals = df['animal'].unique()
    
    # List of unique genH types
    unique_genH = df['genH'].unique()
    
    # Create a subplot for each combination of animal and genH type
    fig, axs = plt.subplots(len(unique_animals), len(unique_genH), figsize=(10, 18), sharex=True, sharey=True)
    
    for i, animal in enumerate(unique_animals):
        for j, genH_type in enumerate(unique_genH):
            # Filter the data for the current animal and genH type
            data_subset = df[(df['animal'] == animal) & (df['genH'] == genH_type)]
            
            if not data_subset.empty:
                # Unique partitions in the current dataset
                partitions = data_subset['iP'].unique()
                
                # Plot each partition as a separate line
                for partition in partitions:
                    partition_data = data_subset[data_subset['iP'] == partition]
                    
                    # Define color based on highlow type and plot each highlow type as a separate line
                    for highlow in ["high", "low"]:
                        color = highlow_colors[highlow]
                        pD = partition_data[partition_data['highlow'] == highlow]
                        axs[i, j].plot(pD['dims'], pD['mea'], linestyle='dotted', 
                                       color=color, alpha=0.2, markersize=1, lw=0.5)
                        
                axs[i, j].set_xlim(0, 10)  # Set x-axis limits
                
                # Set the title and labels
                axs[i, j].set_title(f'Animal: {animal}, genH: {genH_type}')
                axs[i, j].set_xlabel('Dimensions')
                axs[i, j].set_ylabel('MEA')
    
    fig.suptitle(f'MEA vs. dimensions for different animal and genH types ({direction_filter})')
    plt.tight_layout()
    plt.show()

plot_mea_by_dimensions(df, direction_filter='hpc-hpc')
plot_mea_by_dimensions(df, direction_filter='hpc-pfc')


# ------------------------------
# Plot the samples of MEA vs. fractional dimension for each dataset
# colored by the direction type and the network pattern

def plot_bootstrap_mea_by_dataset(df, pattern_name=None, highlow_filter=None):
    """
    Function to plot bootstrap Mean Error of Approximation (MEA) vs fractional dimensions for each dataset.
    The data can be filtered by a specific highlow value and optionally split by pattern name.
    
    Parameters:
    - df: DataFrame containing the data
    - pattern_name: Optional; if specified, separate subplots will be created for each unique pattern name
    - highlow_filter: Optional; if specified, only data with this highlow value will be plotted
    """
    
    # If a highlow filter is specified, filter the data accordingly
    if highlow_filter is not None:
        df = df[df['highlow'] == highlow_filter]

    # If a pattern name is specified, filter the data accordingly
    if pattern_name is not None:
        df = df[df['name'] == pattern_name]

    # Define colors for different direction types
    direction_colors = {'hpc-hpc': {'coherence': '#0000FF', 'power': '#800080', 'wpli': '#FFA500'},
                        'hpc-pfc': {'coherence': '#0000FF', 'power': '#800080', 'wpli': '#FFA500'}}

    # Lighten colors for 'hpc-pfc' direction
    for genH in direction_colors['hpc-pfc']:
        direction_colors['hpc-pfc'][genH] = sns.light_palette(direction_colors['hpc-pfc'][genH], n_colors=3)[1]

    # List of unique datasets
    dataset_ids = df['iDataset'].unique()

    # Create a subplot for each dataset and each unique pattern name
    fig, axs = plt.subplots(len(dataset_ids), len(df['name'].unique()), figsize=(10 * len(df['name'].unique()), 5 * len(dataset_ids)))

    # Adjust the margins around the plot grid
    plt.subplots_adjust(top=0.95, bottom=0.05, left=0.1, right=0.9)

    # Set the background color to dark gray
    fig.patch.set_facecolor('xkcd:dark grey')

    for i, dataset_id in enumerate(dataset_ids):
        for j, pattern in enumerate(df['name'].unique()):
            # Filter the data for the current dataset and pattern name
            data_subset = df[(df['iDataset'] == dataset_id) & (df['name'] == pattern)]

            # Unique directions in the current dataset
            directions = data_subset['direction'].unique()

            # Plot each direction as a separate line
            for direction in directions:
                direction_data = data_subset[data_subset['direction'] == direction]

                # Initialize arrays to store bootstrapped means and standard deviations
                bootstrap_means = np.zeros((n_iterations, len(direction_data['fracDim'].unique())))
                bootstrap_stds = np.zeros_like(bootstrap_means)

                # Perform bootstrapping
                for k in range(n_iterations):
                    bootstrap_sample = resample(direction_data, replace=True)

                    # Compute the mean and standard deviation for each fractional dimension
                    for l, (fracDim, group_data) in enumerate(bootstrap_sample.groupby('fracDim')):
                        bootstrap_means[k, l] = group_data['mea'].mean()
                        bootstrap_stds[k, l] = group_data['mea'].std()

                # Compute the mean and standard deviation of the bootstrapped means and standard deviations
                mean_bootstrap_means = bootstrap_means.mean(axis=0)
                mean_bootstrap_stds = bootstrap_stds.mean(axis=0)

                # Define color based on genH type and direction
                color = direction_colors[direction][direction_data['genH'].iloc[0]]

                # Plot the mean and standard deviation for each fractional dimension as a shaded region
                # Set the text color of the axes to white
                axs[i, j].xaxis.label.set_color('white')
                axs[i, j].yaxis.label.set_color('white')
                axs[i, j].tick_params(axis='x', colors='white')
                axs[i, j].tick_params(axis='y', colors='white')
                axs[i, j].set_facecolor('xkcd:dark grey')
                axs[i, j].plot(direction_data['fracDim'].unique(), mean_bootstrap_means, color=color)
                axs[i, j].fill_between(direction_data['fracDim'].unique(), 
                                       mean_bootstrap_means - mean_bootstrap_stds, 
                                       mean_bootstrap_means + mean_bootstrap_stds, 
                                       color=color, alpha=0.2)

                # Plot a vertical line at the fractional dimension corresponding to the optimal dimension
                opt_fracDim = direction_data['fracDim'].iloc[direction_data['dims'].tolist().index(direction_data['optDim'].iloc[0])]
                axs[i, j].axvline(opt_fracDim, color=color, linestyle='--', linewidth=2.0)  # increased linewidth for boldness

            # Set the title and labels
            axs[i, j].set_title(f'Animal: {direction_data["animal"].iloc[0]}, genH: {direction_data["genH"].iloc[0]}, pattern: {pattern}')
            axs[i, j].set_xlabel('Fractional Dimension')
            axs[i, j].set_ylabel('Bootstrap MEA')

    plt.tight_layout()
    plt.show()


plot_bootstrap_mea_by_dataset(df, highlow_filter='high')
plot_bootstrap_mea_by_dataset(df, highlow_filter='low')


# ------------------------------

# Here's the corrected function

def plot_bootstrap_mea_by_dataset(df, name_split=False, highlow_filter=None, n_iterations=100,
                                  frac_dim_filter=None):
    """
    Function to plot bootstrap Mean Error of Approximation (MEA) ratio of 'hpc-pfc' over 'hpc-hpc' vs fractional dimensions for each dataset.
    The data can be filtered by a specific highlow value and optionally split by name.

    Parameters:
    - df: DataFrame containing the data
    - name_split: Optional; if True, separate subplots will be created for each unique name
    - highlow_filter: Optional; if specified, only data with this highlow value will be plotted
    - n_iterations: Number of bootstrap iterations
    """

    # If a highlow filter is specified, filter the data accordingly
    if highlow_filter is not None:
        df = df[df['highlow'] == highlow_filter]
    if frac_dim_filter:
        df = df[df['fracDim'] < frac_dim_filter]

    # Define colors for different names
    name_colors = {'theta': 'green', 'ripple': 'blue', 'delta': 'red'}
    for name in df['name'].unique():
        if 'control' in name:
            name_colors[name] = sns.light_palette(name_colors[name.split('-')[0]], n_colors=3)[1]
        else:
            name_colors[name] = name_colors[name]

    # List of unique datasets
    dataset_ids = df['iDataset'].unique()

    # Create a subplot for each dataset and each unique name if name_split is True
    if name_split:
        fig, axs = plt.subplots(len(dataset_ids), len(df['name'].unique()), figsize=(10 * len(df['name'].unique()), 5 * len(dataset_ids)), sharey=True)
    else:
        fig, axs = plt.subplots(len(dataset_ids), 1, figsize=(10, 5 * len(dataset_ids)), sharey=True)

    # Adjust the margins around the plot grid
    plt.subplots_adjust(top=0.95, bottom=0.05, left=0.1, right=0.9)

    # Set the background color to dark gray
    fig.patch.set_facecolor('xkcd:dark grey')

    for i, dataset_id in enumerate(dataset_ids):
        if name_split:
            for j, name in enumerate(df['name'].unique()):
                # Filter the data for the current dataset and name
                data_subset = df[(df['iDataset'] == dataset_id) & (df['name'] == name)]
                plot_ratio(data_subset, name_colors, n_iterations, i, j, axs, name)
        else:
            # Filter the data for the current dataset
            data_subset = df[df['iDataset'] == dataset_id]
            plot_ratio(data_subset, name_colors, n_iterations, i, 0, axs)

    plt.tight_layout()
    plt.show()

def plot_ratio(data_subset, name_colors, n_iterations, i, j, axs, name=None):
    # Unique directions in the current dataset
    directions = data_subset['direction'].unique()

    if 'hpc-hpc' in directions and 'hpc-pfc' in directions:
        # Extract the data for the two directions
        direction_data_0 = data_subset[data_subset['direction'] == 'hpc-hpc']
        direction_data_1 = data_subset[data_subset['direction'] == 'hpc-pfc']

        # Initialize arrays to store bootstrapped means
        bootstrap_means_0 = np.zeros((n_iterations, len(direction_data_0['fracDim'].unique())))
        bootstrap_means_1 = np.zeros((n_iterations, len(direction_data_1['fracDim'].unique())))

        # Perform bootstrapping
        for k in range(n_iterations):
            bootstrap_sample_0 = resample(direction_data_0, replace=True)
            bootstrap_sample_1 = resample(direction_data_1, replace=True)

            # Compute the mean for each fractional dimension
            for l, (fracDim, group_data_0) in enumerate(bootstrap_sample_0.groupby('fracDim')):
                group_data_1 = bootstrap_sample_1[bootstrap_sample_1['fracDim'] == fracDim]
                if not group_data_1.empty:
                    bootstrap_means_0[k, l] = group_data_0['mea'].mean()
                    bootstrap_means_1[k, l] = group_data_1['mea'].mean()

        # Compute the mean of the bootstrapped means
        mean_bootstrap_means_0 = bootstrap_means_0.mean(axis=0)
        mean_bootstrap_means_1 = bootstrap_means_1.mean(axis=0)

        # Compute the MEA ratio
        ratio_mea = mean_bootstrap_means_1 / mean_bootstrap_means_0

        # Compute upper and lower bounds of the 95% confidence interval
        lower_bound = np.percentile(ratio_mea, 2.5)
        upper_bound = np.percentile(ratio_mea, 97.5)

        # Define color based on name
        color = name_colors[name]

        # Plot the ratio MEA for each fractional dimension
        axs[i, j].plot(direction_data_0['fracDim'].unique(), ratio_mea, color=color, linewidth=2)
        axs[i, j].fill_between(direction_data_0['fracDim'].unique(), lower_bound, upper_bound, color=color, alpha=0.2)
        axs[i, j].axhline(1, color='white', linestyle='--', linewidth=1)

        # Set the text color of the axes to white
        axs[i, j].xaxis.label.set_color('white')
        axs[i, j].yaxis.label.set_color('white')
        axs[i, j].tick_params(axis='x', colors='white')
        axs[i, j].tick_params(axis='y', colors='white')
        axs[i, j].title.set_color('white')
        axs[i, j].set_facecolor('xkcd:dark grey')

        # Set the title and labels
        if name is not None:
            axs[i, j].set_title(f'Dataset: {i+1}, Name: {name}', color='white')
        axs[i, j].set_xlabel('Fractional Dimension', color='white')
        axs[i, j].set_ylabel('Bootstrap MEA Ratio', color='white')

plot_bootstrap_mea_by_dataset(df, name_split=True, highlow_filter='high',
                              frac_dim_filter=0.5)


# ------------------------------

def plot_bootstrap_mea(df, highlow_filter=None):
    """
    Function to plot bootstrap Mean Error of Approximation (MEA) vs fractional dimensions for different genH types.
    The data can be filtered by a specific highlow value.
    
    Parameters:
    - df: DataFrame containing the data
    - highlow_filter: Optional; if specified, only data with this highlow value will be plotted
    """
    
    # If a highlow filter is specified, filter the data accordingly
    if highlow_filter is not None:
        df = df[df['highlow'] == highlow_filter]

    # List of unique genH types
    unique_genH = df['genH'].unique()

    # Create a subplot for each genH type
    fig, axs = plt.subplots(len(unique_genH), figsize=(10, 18))

    # Adjust the margins around the plot grid
    plt.subplots_adjust(top=0.95, bottom=0.05, left=0.1, right=0.9)

    for i, genH_type in tqdm(enumerate(unique_genH), total=len(unique_genH)):
        # Filter the data for the current genH type
        data_subset = df[df['genH'] == genH_type]

        # Unique directions in the current dataset
        directions = data_subset['direction'].unique()

        # Plot each direction as a separate line
        for direction in directions:
            direction_data = data_subset[data_subset['direction'] == direction]

            # Initialize arrays to store bootstrapped means and standard deviations
            bootstrap_means = np.zeros((n_iterations, len(direction_data['fracDim'].unique())))
            bootstrap_stds = np.zeros_like(bootstrap_means)

            # Perform bootstrapping
            for j in range(n_iterations):
                bootstrap_sample = resample(direction_data, replace=True)

                # Compute the mean and standard deviation for each fractional dimension
                for k, (fracDim, group_data) in enumerate(bootstrap_sample.groupby('fracDim')):
                    bootstrap_means[j, k] = group_data['mea'].mean()
                    bootstrap_stds[j, k] = group_data['mea'].std()

            # Compute the mean and standard deviation of the bootstrapped means and standard deviations
            mean_bootstrap_means = bootstrap_means.mean(axis=0)
            mean_bootstrap_stds = bootstrap_stds.mean(axis=0)

            # Define color based on genH type and direction
            color = direction_colors[direction][genH_type]

            # Plot the mean and standard deviation for each fractional dimension as a shaded region
            axs[i].plot(direction_data['fracDim'].unique(), mean_bootstrap_means, color=color)
            axs[i].fill_between(direction_data['fracDim'].unique(), 
                                mean_bootstrap_means - mean_bootstrap_stds, 
                                mean_bootstrap_means + mean_bootstrap_stds, 
                                color=color, alpha=0.2)

            # Plot a vertical line at the fractional dimension corresponding to the optimal dimension
            opt_fracDim = direction_data['fracDim'].iloc[direction_data['dims'].tolist().index(direction_data['optDim'].iloc[0])]
            axs[i].axvline(opt_fracDim, color=color, linestyle='--', linewidth=2.0)  # increased linewidth for boldness

        # Set the title and labels
        axs[i].set_title(f'genH: {genH_type}')
        axs[i].set_xlabel('Fractional Dimension')
        axs[i].set_ylabel('Bootstrap MEA')

    plt.tight_layout()
    plt.show()

plot_bootstrap_mea(df, highlow_filter='high')


# ------------------------------
from sklearn.utils import resample
# Find all unique genH types in the dataset
unique_genH = df['genH'].unique()
# ------------------------------


# Function to calculate bootstrap means of 'mea' for a given highlow category and genH
def calculate_bootstrap_means(df, highlow_category, genH, num_samples=1000, sample_size=500):
    # Initialize list to hold the bootstrap means
    bootstrap_means = []

    # Resample and compute means
    for _ in range(num_samples):
        sample = df[(df['highlow'] == highlow_category) & (df['genH'] == genH)]['mea'].sample(sample_size, replace=True)
        bootstrap_means.append(sample.mean())
    
    return bootstrap_means

# Create a subplot for each unique genH
fig, axs = plt.subplots(len(df['genH'].unique()), figsize=(10, 5 * len(df['genH'].unique())))

# Adjust the margins around the plot grid
plt.subplots_adjust(top=0.95, bottom=0.05, left=0.1, right=0.9)

# Set the background color to dark gray
fig.patch.set_facecolor('xkcd:dark grey')

for i, genH in tqdm(enumerate(df['genH'].unique()), 
                    total=len(df['genH'].unique())):
    # Calculate bootstrap means for high and low categories
    high_means = calculate_bootstrap_means(df, 'high', genH)
    low_means = calculate_bootstrap_means(df, 'low', genH)

    # Plot histograms of bootstrap means
    axs[i].hist(high_means, bins=50, alpha=0.5, label='high')
    axs[i].hist(low_means, bins=50, alpha=0.5, label='low')

    # Set the title and labels
    axs[i].set_title(f'{genH}: Distribution of Bootstrap Sample Means')
    axs[i].set_xlabel('Sample Mean of MEA')
    axs[i].set_ylabel('Frequency')

    # Set the text color of the axes to white
    axs[i].xaxis.label.set_color('white')
    axs[i].yaxis.label.set_color('white')
    axs[i].tick_params(axis='x', colors='white')
    axs[i].tick_params(axis='y', colors='white')
    axs[i].set_facecolor('xkcd:dark grey')

    axs[i].legend()

plt.tight_layout()
plt.show()


def calculate_bootstrap_means(df, highlow_category, genH, num_samples=1000, sample_size=500):
    # Initialize list to hold the bootstrap means
    bootstrap_means = []

    # Resample and compute means
    for _ in range(num_samples):
        sample = df[(df['highlow'] == highlow_category) & (df['genH'] == genH)]['mea']
        if len(sample) > 0:
            sample = sample.sample(sample_size, replace=True)
            bootstrap_means.append(sample.mean())
    
    return bootstrap_means


def plot_bootstrap_means(df, split_by_name=False, num_samples=1000, sample_size=500):
    """
    Function to plot bootstrap means of 'mea' for high and low 'highlow' categories, optionally split by 'name'.
    The data can be split by 'name', resulting in separate subplots for each unique name.

    Parameters:
    - df: DataFrame containing the data
    - split_by_name: Optional; if True, separate subplots will be created for each unique name
    - num_samples: Number of bootstrap samples to draw; default is 1000
    - sample_size: Size of each bootstrap sample; default is 500
    """

    df = df.query('fracDim > fracOptDim')
    
    # List of unique genH and names
    genHs = df['genH'].unique()
    names = df['patternname'].unique() if split_by_name else [None]

    # Create a subplot for each unique genH and name
    fig, axs = plt.subplots(len(genHs), len(names), figsize=(10 * len(names), 5 * len(genHs)))

    # Adjust the margins around the plot grid
    plt.subplots_adjust(top=0.95, bottom=0.05, left=0.1, right=0.9)

    # Set the background color to dark gray
    fig.patch.set_facecolor('xkcd:dark grey')

    for i, genH in tqdm(enumerate(genHs), total=len(genHs), desc='genH'):
        for j, name in tqdm(enumerate(names), total=len(names), desc='pattern'):
            # Filter the data for the current genH and name (if specified)
            data_subset = df[df['genH'] == genH] if name is None else df[(df['genH'] == genH) & (df['patternname'] == name)]

            # Calculate bootstrap means for high and low categories
            high_means = calculate_bootstrap_means(data_subset, 'high', genH, num_samples, sample_size)
            low_means = calculate_bootstrap_means(data_subset, 'low', genH, num_samples, sample_size)

            # Plot histograms of bootstrap means
            if len(names) > 1:  # if split_by_name is True
                ax = axs[i, j]
            else:
                ax = axs[i]

            ax.hist(high_means, bins=50, alpha=0.5, label='high', color='xkcd:red')
            ax.hist(low_means, bins=50, alpha=0.5, label='low', color='xkcd:blue')

            # Set the title and labels
            title = f'{genH}: Distribution of Bootstrap Sample Means'
            if name is not None:
                title += f' for {name}'
            ax.set_title(title)
            ax.set_xlabel('Sample Mean of MEA')
            ax.set_ylabel('Frequency')

            # Set the text color of the axes to white
            ax.xaxis.label.set_color('white')
            ax.yaxis.label.set_color('white')
            ax.tick_params(axis='x', colors='white')
            ax.tick_params(axis='y', colors='white')
            ax.set_facecolor('xkcd:dark grey')

            ax.legend()

    plt.tight_layout()
    plt.show()
    return fig, axs

# Use the function with example parameters

fig, axs = plot_bootstrap_means(df.query('direction == "hpc-hpc"'), split_by_name=True)
minmax = [(ax.get_xlim()[0], ax.get_xlim()[1]) for ax in plt.gcf().axes]
minmax = (min([x[0] for x in minmax]), max([x[1] for x in minmax]))
[ax.set_xlim(minmax) for ax in plt.gcf().axes]
fig.suptitle('HPC-HPC\nBootstrap Means of MEA for High and Low Highlow Categories,\nSplit by Pattern/GenH', fontsize=16, fontweight='bold', color='white')
fig.subplots_adjust(top=0.9)
fig.savefig(os.path.join(savefolder, 'bootstrap_means_hpc-hpc.png'), dpi=300)

fig, axs = plot_bootstrap_means(df.query('direction == "hpc-pfc"'), split_by_name=True)
minmax = [(ax.get_xlim()[0], ax.get_xlim()[1]) for ax in plt.gcf().axes]
minmax = (min([x[0] for x in minmax]), max([x[1] for x in minmax]))
[ax.set_xlim(minmax) for ax in plt.gcf().axes]
fig.suptitle('HPC-PFC\nBootstrap Means of MEA for High and Low Highlow Categories,\nSplit by Pattern/GenH', fontsize=16, fontweight='bold', color='white')
fig.subplots_adjust(top=0.9)
fig.savefig(os.path.join(savefolder, 'bootstrap_means_hpc-pfc.png'), dpi=300)

def plot_3d_bootstrap_means(df, split_by_name=False, num_samples=1000, sample_size=500):
    """
    Function to plot 3D histograms of bootstrap means of 'mea' for high and low 'highlow' categories, optionally split by 'name'.
    The x-axis is the bootstrap mean, the y-axis is the frequency, and the z-axis is the 'fracDim' value.
    Each slice of the 3rd dimension is a histogram measured at a 'fracDim' value.

    Parameters:
    - df: DataFrame containing the data
    - split_by_name: Optional; if True, separate subplots will be created for each unique name
    - num_samples: Number of bootstrap samples to draw; default is 1000
    - sample_size: Size of each bootstrap sample; default is 500
    """
    df = df.query('fracDim > fracOptDim')

    # List of unique genH and names
    genHs = df['genH'].unique()
    names = df['patternname'].unique() if split_by_name else [None]
    fig = plt.figure(figsize=(10, 6))
    rows = len(genHs)
    cols = len(names)

    # Create a 3D plot for each unique genH and name
    for i, genH in tqdm(enumerate(genHs), total=len(genHs), desc='genH'):
        for j, name in tqdm(enumerate(names), total=len(names), desc='pattern'):
            # Filter the data for the current genH and name (if specified)
            data_subset = df[df['genH'] == genH] if name is None \
                    else df[(df['genH'] == genH) & (df['patternname'] == name)]

            # Create 3D histogram
            ax = fig.add_subplot(rows, cols, i * cols + j + 1, projection='3d')
            # Set the title and labels
            title = f'{genH}: 3D Distribution of Bootstrap Sample Means'
            if name is not None:
                title += f' for {name}'
            ax.set_title(title)
            ax.set_xlabel('Sample Mean of MEA')
            ax.set_ylabel('fracDim')
            ax.set_zlabel('Frequency')
            
            # List of unique 'fracDim' values
            fracDims = data_subset['fracDim'].unique()

            # Calculate bootstrap means and plot histogram for each 'fracDim' value
            for k, fracDim in enumerate(fracDims):
                # Filter the data for the current 'fracDim'
                fracDim_data = data_subset[data_subset['fracDim'] == fracDim]

                # Calculate bootstrap means for high and low categories
                high_means = calculate_bootstrap_means(fracDim_data, 'high', genH, num_samples, sample_size)
                low_means = calculate_bootstrap_means(fracDim_data, 'low', genH, num_samples, sample_size)
                if len(high_means) == 0 or len(low_means) == 0:
                    continue

                # Define bins
                bins = np.linspace(min(min(high_means), min(low_means)), max(max(high_means), max(low_means)), 50)
                print("bins", bins)

                # Plot histograms for high and low categories
                hist_high, _ = np.histogram(high_means, bins=bins)
                hist_low, _  = np.histogram(low_means, bins=bins)

                # Add bar collections
                # ax.bar(bins[:-1], hist_high, zs=fracDim, zdir='y', alpha=0.3, color='r', label='high' if k == 0 else "")
                # ax.bar(bins[:-1], hist_low,  zs=fracDim, zdir='y', alpha=0.3, color='b', label='low' if k == 0 else "")
                ax.bar3d(bins[:-1], np.full(len(bins) - 1, fracDim), np.zeros(len(bins) - 1), 0.5, 0.5, hist_high,color='r', alpha=0.3, label='high' if k == 0 else "")
                ax.bar3d(bins[:-1], np.full(len(bins) - 1, fracDim), np.zeros(len(bins) - 1), 0.5, 0.5, hist_low, color='b', alpha=0.3, label='low' if k == 0 else "")

    plt.show()


plot_3d_bootstrap_means(df.query('direction == "hpc-hpc"'), split_by_name=True) 
plot_3d_bootstrap_means(df.query('direction == "hpc-pfc"'), split_by_name=True)


def plot_dims_vs_mea_grouped(df, ylim=None):
    """
    Plot dims vs mea for grouped DataFrame based on specific columns.
    
    Parameters:
        df (pd.DataFrame): The filtered DataFrame to plot.
    """
    # Identify the available columns for grouping
    group_cols = [x for x in ['genH', 'animal', 'direction', 'highlow', 'rhythm', 'iP'] if x in df.columns]
    
    # Group by the available columns
    grouped_df = df.groupby(group_cols)
    
    grayscale_sequence = plt.get_cmap('Greys')(np.linspace(0.2, 0.8, len(grouped_df)))
    # color_sequence = plt.get_cmap('tab10')(np.linspace(0, 1, len(grouped_df)))
    with plt.rc_context({'axes.prop_cycle': plt.cycler(color=grayscale_sequence)}):
        plt.figure(figsize=(10, 6))
        for name, group in grouped_df:
            # Extract relevant data
            dims = group['dims']
            mea = group['mea']
            err = group['err']
            optDim = group['optDim'].iloc[0]  # Assuming optDim is the same for all rows in the group
            
            # Plotting
            plt.errorbar(dims, mea, yerr=err, fmt='o-', label='MEA')
            plt.axvline(x=optDim, color='r', linestyle='--', label=f'OptDim = {optDim}')
            plt.fill_between(dims, mea - err, mea + err, color='gray', alpha=0.2)
            
        plt.xlabel('Dimensions')
        plt.ylabel('MEA')
        plt.title(f"{name}")
        if ylim:
            plt.gca().set(ylim=ylim)
        if len(grouped_df) > 1 and len(grouped_df) < 10:
            plt.legend()
        plt.show()


# Test the function with the sample DataFrame
filtered_df = query_dataframe(df, genH='coherence', animal='ER1', direction='hpc-pfc', highlow='high', rhythm='theta')
filtered_df
# Test the modified function with a filtered DataFrame (note: 'iP' is not in our sample DataFrame)
plot_dims_vs_mea_grouped(filtered_df)

# Generate all combinations of unique values for relevant fields (excluding 'iP')
from itertools import product
all_combinations = product(
    df['genH'].unique(), 
    df['animal'].unique(), 
    df['direction'].unique(), 
    df['highlow'].unique(), 
    df['rhythm'].unique()
)
all_combinations=list(all_combinations)

# Loop through each combination
for genH, animal, direction, highlow, rhythm in tqdm(all_combinations, total=len(all_combinations)):
    # Query DataFrame based on the combination
    filtered_df = query_dataframe(df, genH=genH, animal=animal, direction=direction, highlow=highlow, rhythm=rhythm)
    
    # If the filtered DataFrame is not empty, plot it
    if not filtered_df.empty:
        plot_dims_vs_mea_grouped(filtered_df)
        plt.savefig(os.path.join(savefolder, f'dims_vs_mea_{genH}_{animal}_{direction}_{highlow}_{rhythm}.png'), dpi=300)
        plt.savefig(os.path.join(savefolder, f'dims_vs_mea_{genH}_{animal}_{direction}_{highlow}_{rhythm}.pdf'))


import numpy as np

def plot_coherence_vs_power(df):
    """
    Generate scatter plots for mea_coherence vs mea_power, with optDim indicated.
    
    Parameters:
        df (pd.DataFrame): The filtered DataFrame to plot.
    """
    # Group by the available columns, excluding 'dims' which will be used for coloring the scatter points
    group_cols = [x for x in ['animal', 'direction', 'highlow', 'rhythm'] if x in df.columns]
    grouped_df = df.groupby(group_cols)
    
    for name, group in grouped_df:
        plt.figure(figsize=(10, 6))
        
        # Create scatter plot
        plt.scatter(group['mea_coherence'], group['mea_power'], c=group['dims'], cmap='coolwarm')
        
        if "optDim_power" in df.columns:
            # Plot optDim as extra-large black triangles
            optDim_power = group['optDim_power'].iloc[0]  # Assuming optDim is the same for all rows in the group
            optDim_coherence = group['optDim_coherence'].iloc[0]
                
            plt.scatter(group.loc[group['dims'] == optDim_coherence, 'mea_coherence'], 
                        group.loc[group['dims'] == optDim_coherence, 'mea_power'], 
                        color='black', marker='^', s=10, label='optDim Coherence')
            
            plt.scatter(group.loc[group['dims'] == optDim_power, 'mea_coherence'], 
                        group.loc[group['dims'] == optDim_power, 'mea_power'], 
                        color='black', marker='o', s=10, label='optDim Power')
    
    # Add colorbar
    plt.colorbar(label='Dimensions')
    
    plt.xlabel('MEA Coherence')
    plt.ylabel('MEA Power')
    plt.title(f"{name}")
    plt.legend()
    
    # Fit a linear regression model and plot the line
    # Exclude NaN values from the data
    valid_data = group.dropna(subset=['mea_coherence', 'mea_power'])
    if len(valid_data) > 1:
        coef = np.polyfit(valid_data['mea_coherence'], valid_data['mea_power'], 1)
        poly1d_fn = np.poly1d(coef) 
        plt.plot(valid_data['mea_coherence'], poly1d_fn(valid_data['mea_coherence']), '--k')
    
    plt.show()


# ----------

# Pivot the DataFrame to create new columns 'mea_coherence' and 'mea_power'
pivot_df = df.pivot_table(index=['animal', 'direction', 'highlow', 'rhythm', 'dims', 'iP'],
                          columns='genH', 
                          values=['mea', 'optDim'],
                          aggfunc='mean').reset_index()
# Rename the MultiIndex columns
pivot_df.columns = [f"{a}_{b}" if b else a for a, b in pivot_df.columns]
# Remove unwanted characters like extra quotes and parentheses
pivot_df.columns = [col.replace("'", "").replace("(", "").replace(")", "").replace(", ", "_") for col in pivot_df.columns]
# Specifically rename the columns we're interested in
rename_dict = {
    'mea_coherence': 'mea_coherence', 
    'mea_power': 'mea_power',
    'optDim_coherence': 'optDim_coherence',
    'optDim_power': 'optDim_power'
}
# Remove trailing underscores from index columns
for col in ['animal', 'direction', 'highlow', 'rhythm', 'dims']:
    rename_dict[col] = col
pivot_df.rename(columns=rename_dict, inplace=True)
pivot_df.head()


# Generate all combinations of unique values for relevant fields (excluding 'iP' and 'genH')
all_combinations = product(
    pivot_df['animal'].unique(), 
    pivot_df['direction'].unique(), 
    pivot_df['highlow'].unique(), 
    pivot_df['rhythm'].unique()
)
all_combinations=list(all_combinations)
filtered_df = query_dataframe(pivot_df, animal='ER1', direction='hpc-pfc', highlow='high', rhythm='theta')
plot_coherence_vs_power(filtered_df)

# Loop through each combination
for animal, direction, highlow, rhythm in tqdm(all_combinations, total=len(all_combinations)):
    # Query DataFrame based on the combination
    filtered_df = query_dataframe(pivot_df, animal=animal, direction=direction, highlow=highlow, rhythm=rhythm)
    
    # If the filtered DataFrame is not empty, plot it
    if not filtered_df.empty:
        plot_coherence_vs_power(filtered_df)
        plt.savefig(os.path.join(savefolder, f'coherence_vs_power_{animal}_{direction}_{highlow}_{rhythm}.png'), dpi=300)
        plt.savefig(os.path.join(savefolder, f'coherence_vs_power_{animal}_{direction}_{highlow}_{rhythm}.pdf'))
        plt.close()


# ------------------------------

# Function to calculate optDimAlt
def calculate_optDimAlt_asymptotic(df, accuracy_fraction=0.8):
    """
    Calculate the alternative optimal dimension (`optDimAlt`) based on a given fraction of the asymptotic accuracy level.
    
    Parameters:
        df (pd.DataFrame): The DataFrame containing the data.
        accuracy_fraction (float): The fraction of the asymptotic accuracy level for calculating `optDimAlt`. Default is 0.8 (80%).
    
    Returns:
        pd.DataFrame: A DataFrame with the new `optDimAlt` column.
    """
    # Group by the available columns
    group_cols = [x for x in ['animal', 'direction', 'highlow', 'rhythm', 'genH'] if x in df.columns]
    grouped_df = df.groupby(group_cols)
    
    # Initialize an empty list to store the new rows with optDimAlt
    new_rows = []
    
    for name, group in grouped_df:
        # Sort by 'dims'
        group = group.sort_values(by='dims')
        
        # Identify the asymptotic accuracy level (i.e., the maximum 'mea' in each group)
        asymptotic_accuracy = group['mea'].max()
        
        # Calculate the desired fraction of the asymptotic accuracy level
        target_accuracy = accuracy_fraction * asymptotic_accuracy
        
        # Find the 'dims' where 'mea' reaches or exceeds the target accuracy
        optDimAlt = group[group['mea'] >= target_accuracy]['dims'].min()
        group['optDimAlt'] = optDimAlt
        
        new_rows.append(group)
    
    # Concatenate the new rows into a new DataFrame
    new_df = pd.concat(new_rows, ignore_index=True)
    
    return new_df

# Calculate optDimAlt with an accuracy fraction of 80%
df = calculate_optDimAlt_asymptotic(df, accuracy_fraction=0.90)
df.head()

def calculate_fractional_dimension(df, dimension_field):
    """
    Calculate the fractional dimension based on the highest available dimension in each group.

    Parameters:
        df (pd.DataFrame): The DataFrame containing the data.
        dimension_field (str): The name of the dimension field to be used for calculating the fractional dimension.

    Returns:
        pd.DataFrame: A DataFrame with the new fractional dimension column.
    """
    # Group by the available columns, excluding the dimension_field
    group_cols = [x for x in ['animal', 'direction', 'highlow', 'rhythm', 'genH'] if x in df.columns]
    grouped_df = df.groupby(group_cols)
    
    # Initialize an empty list to store the new rows with fractional dimension
    new_rows = []
    
    for name, group in grouped_df:
        # Find the highest available dimension in the group
        highest_dimension = group[dimension_field].max()
        
        # Calculate the fractional dimension
        group[f'frac{dimension_field}'] = group[dimension_field] / highest_dimension
        
        new_rows.append(group)
    
    # Concatenate the new rows into a new DataFrame
    new_df = pd.concat(new_rows, ignore_index=True)
    
    return new_df

# Calculate the fractional dimension based on 'dims'
df = calculate_fractional_dimension(df, 'optDim')
df = calculate_fractional_dimension(df, 'optDimAlt')
df.head()

dfp = df.pivot_table(index=['animal', 'direction', 'highlow', 'rhythm', 'iP', 'direction_genH_highlow'],
                     values=['mea', 'fracoptDim', 'fracoptDimAlt'],
                     aggfunc='mean').reset_index()
dfp.head()

sns.catplot(dfp, col="rhythm", x="direction_genH_highlow", y="fracoptDim", kind="box", height=4, aspect=.7, hue="highlow")


# ----- Histogram of full model peforsmance  ------


# Define variables for controlling the layout of the plot
row_var = 'direction'  # Row variable for subplots
col_var = 'genH'  # Column variable for subplots
hue_var = 'rhythm'  # Hue variable for different colors within each subplot

# Initialize the FacetGrid
hl = 'high'
g = sns.FacetGrid(df.query(f'highlow == "{hl}"'), row=row_var, col=col_var, hue=hue_var, margin_titles=True)

# Map histogram onto the FacetGrid
g.map(sns.histplot, 'full_model', element="step", stat="density", common_norm=False, bins=30)
# Function to plot vertical line for mean of 'full_model'
def plot_mean(x, color, **kwargs):
    plt.axvline(x.mean(), linestyle='--', color=color)
g.map(plot_mean, 'full_model')

# Add legend
g.add_legend(title=hue_var)

# Add axis labels and titles
g.set_axis_labels('Full Model Performance', 'Density')
g.set_titles(row_template="{row_name}", col_template="{col_name}")
g.fig.subplots_adjust(top=0.9)
g.fig.suptitle(f'Highlow: {hl}')

# Show plot
plt.show()
plt.savefig(os.path.join(savefolder, f'{hl}_full_model_performance_facet_grid_{row_var}_{col_var}_{hue_var}.png'), dpi=300)
plt.savefig(os.path.join(savefolder, f'{hl}_full_model_performance_facet_grid_{row_var}_{col_var}_{hue_var}.pdf'))

# ---- 

df.loc[:, "genH_direction"] = df["genH"] + "_" + df["direction"]
# Define variables for controlling the layout of the plot
row_var = 'genH_direction'  # Column variable for subplots
hue_var = 'rhythm'  # Hue variable for different colors within each subplot

# Initialize the FacetGrid
hl = 'high'
g = sns.FacetGrid(df.query(f'highlow == "{hl}"'), row=row_var, hue=hue_var, margin_titles=True)

# Map histogram onto the FacetGrid
g.map(sns.histplot, 'full_model', element="step", stat="density", common_norm=False, bins=30)
# Function to plot vertical line for mean of 'full_model'
def plot_mean(x, color, **kwargs):
    plt.axvline(x.mean(), linestyle='--', color=color)
g.map(plot_mean, 'full_model')

# Add legend
g.add_legend(title=hue_var)

# Add axis labels and titles
g.set_axis_labels('Full Model Performance', 'Density')
g.set_titles(row_template="{row_name}", col_template="{col_name}")
g.fig.subplots_adjust(top=0.9)
g.fig.suptitle(f'Highlow: {hl}')

# Show plot
plt.show()
plt.savefig(os.path.join(savefolder, f'{hl}_full_model_performance_facet_grid_{row_var}_{hue_var}.png'), dpi=300)
plt.savefig(os.path.join(savefolder, f'{hl}_full_model_performance_facet_grid_{row_var}_{hue_var}.pdf'))


# -----
# Define variables for controlling the layout of the plot
row_var = 'direction'  # Row variable for subplots
col_var = 'genH'  # Column variable for subplots
hue_var = 'rhythm'  # Hue variable for different colors within each subplot


# Create pivot table
pivot_df = df.pivot_table(index=['rhythm', 'direction', 'genH', 'iP', 'animal', 'genH_direction'], columns='highlow', values='full_model', aggfunc=np.mean).reset_index()
# Calculate the difference between 'high' and 'low' states
pivot_df['difference'] = pivot_df['high'] - pivot_df['low']

# Initialize the FacetGrid
g = sns.FacetGrid(pivot_df, row=row_var, col=col_var, hue=hue_var, margin_titles=True)

# Map histogram onto the FacetGrid
g.map(sns.histplot, 'difference', element="step", stat="density", common_norm=False, bins=10)

# Function to plot vertical line for mean of 'difference'
def plot_diff_mean(x, color, **kwargs):
    plt.axvline(x.mean(), linestyle='--', color=color)

# Map the mean for each distribution as a vertical line, keeping each hue color
g.map(plot_diff_mean, 'difference')

# Let's stick a strong axvline at 0 in black
g.map(lambda *args, **kwargs: plt.axvline(0, color='black', linestyle='--', linewidth=2.0))

# Add legend
g.add_legend(title=hue_var)

# Add axis labels and titles
g.set_axis_labels('Difference in Full Model Performance (High - Low)', 'Density')
g.set_titles(row_template="{row_name}", col_template="{col_name}")

# Show plot
plt.show()
plt.savefig(os.path.join(savefolder, 'full_model_performance_difference_facet_grid_{row_var}_{col_var}_{hue_var}.png'), dpi=300)
plt.savefig(os.path.join(savefolder, 'full_model_performance_difference_facet_grid_{row_var}_{col_var}_{hue_var}.pdf'))

# -----
# Define variables for controlling the layout of the plot
row_var = 'genH_direction'  # Row variable for subplots
hue_var = 'rhythm'  # Hue variable for different colors within each subplot

# Initialize the FacetGrid
g = sns.FacetGrid(pivot_df, row=row_var, hue=hue_var, margin_titles=True)

# Map histogram onto the FacetGrid
g.map(sns.histplot, 'difference', element="step", stat="density", common_norm=False, bins=10)

# Function to plot vertical line for mean of 'difference'
def plot_diff_mean(x, color, **kwargs):
    plt.axvline(x.mean(), linestyle='--', color=color)

# Map the mean for each distribution as a vertical line, keeping each hue color
g.map(plot_diff_mean, 'difference')

# Let's stick a strong axvline at 0 in black
g.map(lambda *args, **kwargs: plt.axvline(0, color='black', linestyle='--', linewidth=2.0))

# Add legend
g.add_legend(title=hue_var)

# Add axis labels and titles
g.set_axis_labels('Difference in Full Model Performance (High - Low)', 'Density')
g.set_titles(row_template="{row_name}", col_template="{col_name}")

# Show plot
plt.show()
plt.savefig(os.path.join(savefolder, 'full_model_performance_difference_facet_grid_{row_var}_{hue_var}.png'), dpi=300)
plt.savefig(os.path.join(savefolder, 'full_model_performance_difference_facet_grid_{row_var}_{hue_var}.pdf'))


# ======

row_var = "genH_direction"

# Initialize the FacetGrid
g = sns.FacetGrid(df, row=row_var, margin_titles=True, col='rhythm')

# Map scatter plot onto the FacetGrid
# g.map(sns.scatterplot, 'fracOptDim', 'full_model')
# turn off the edges of hexagons
g.map(plt.hexbin, 'fracOptDim', 'full_model', gridsize=20, cmap='Blues', edgecolors='none')

# Add legend
g.add_legend(title=hue_var)

# Add axis labels and titles
g.set_axis_labels('Optimal Dimension', 'Full Model Performance')
g.set_titles(row_template="{row_name}", col_template="{col_name}")

# Show plot
plt.show()


# ===========
# differences


hue_var = 'rhythm'  # Hue variable for different colors within each subplot
row_var = 'direction'  # Row variable for subplots
col_var = 'genH'  # Column variable for subplots

# Create pivot table for high-low difference in 'optDim' and 'full_model'
pivot_df_diff = df.pivot_table(index=['rhythm', 'direction', 'genH', 'iP', 'animal'], columns='highlow', values=['optDim', 'full_model', 'fracOptDim'], aggfunc=np.mean).reset_index()

# Calculate the difference between 'high' and 'low' states in 'optDim' and 'full_model'
pivot_df_diff['optDim_difference'] = pivot_df_diff[('optDim', 'high')] - pivot_df_diff[('optDim', 'low')]
pivot_df_diff['fracOptDim_difference'] = pivot_df_diff[('fracOptDim', 'high')] - pivot_df_diff[('fracOptDim', 'low')]
pivot_df_diff['full_model_difference'] = pivot_df_diff[('full_model', 'high')] - pivot_df_diff[('full_model', 'low')]

# Initialize the FacetGrid for scatter plots of high-low difference
g_diff = sns.FacetGrid(pivot_df_diff, row=row_var, col=col_var, hue=hue_var, margin_titles=True)

# Map scatter plot onto the FacetGrid
g_diff.map(sns.scatterplot, 'fracOptDim_difference', 'full_model_difference')
# axvline at 0
g_diff.map(lambda *args, **kwargs: plt.axvline(0, color='black', linestyle='--', linewidth=2.0))
# axhline at 0
g_diff.map(lambda *args, **kwargs: plt.axhline(0, color='black', linestyle='--', linewidth=2.0))

# Add legend
g_diff.add_legend(title=hue_var)

# Add axis labels and titles
g_diff.set_axis_labels('Optimal Dimension Difference (High - Low)', 'Full Model Performance Difference (High - Low)')
g_diff.set_titles(row_template="{row_name}", col_template="{col_name}")

# Show plot
plt.show()
plt.savefig(os.path.join(savefolder, 'optDim_vs_full_model_difference_facet_grid_{row_var}_{col_var}_{hue_var}.png'), dpi=300)
plt.savefig(os.path.join(savefolder, 'optDim_vs_full_model_difference_facet_grid_{row_var}_{col_var}_{hue_var}.pdf'))


# ====

# Initialize the FacetGrid for histograms of deflections along x-axis (optDim_difference)
g_x_deflection = sns.FacetGrid(pivot_df_diff, row=row_var, col=col_var, hue=hue_var, margin_titles=True)

# Map histogram onto the FacetGrid for x-axis deflections
g_x_deflection.map(sns.histplot, 'fracOptDim_difference', element="step", stat="density", common_norm=False, bins=10)

# Add vertical line at x=0 for each histogram
g_x_deflection.map(lambda *args, **kwargs: plt.axvline(0, color='black', linestyle='--', linewidth=2.0))

# Add legend
g_x_deflection.add_legend(title=hue_var)

# Add axis labels and titles
g_x_deflection.set_axis_labels('Optimal Dimension Difference (High - Low)', 'Density')
g_x_deflection.set_titles(row_template="{row_name}", col_template="{col_name}")
plt.savefig(os.path.join(savefolder, 'optDim_difference_facet_grid_{row_var}_{col_var}_{hue_var}.png'), dpi=300)
plt.savefig(os.path.join(savefolder, 'optDim_difference_facet_grid_{row_var}_{col_var}_{hue_var}.pdf'))

# Initialize the FacetGrid for histograms of deflections along y-axis (full_model_difference)
g_y_deflection = sns.FacetGrid(pivot_df_diff, row=row_var, col=col_var, hue=hue_var, margin_titles=True)

# Map histogram onto the FacetGrid for y-axis deflections
g_y_deflection.map(sns.histplot, 'full_model_difference', element="step", stat="density", common_norm=False, bins=10)

# Add vertical line at x=0 for each histogram
g_y_deflection.map(lambda *args, **kwargs: plt.axvline(0, color='black', linestyle='--', linewidth=2.0))

# Add legend
g_y_deflection.add_legend(title=hue_var)

# Add axis labels and titles
g_y_deflection.set_axis_labels('Full Model Performance Difference (High - Low)', 'Density')
g_y_deflection.set_titles(row_template="{row_name}", col_template="{col_name}")
plt.savefig(os.path.join(savefolder, 'full_model_difference_facet_grid_{row_var}_{col_var}_{hue_var}.png'), dpi=300)
plt.savefig(os.path.join(savefolder, 'full_model_difference_facet_grid_{row_var}_{col_var}_{hue_var}.pdf'))

# Show plots
plt.show()
