# Supplementary material for: Hippocampal–Prefrontal Communication Subspaces Align with Behavioral and Network Patterns in a Spatial Memory Task
Source: eNeuro. 2025 Sep 18;12(9):ENEURO.0336-24.2025. doi: 10.1523/ENEURO.0336-24.2025 (PMC12463551; doi:10.1523/ENEURO.0336-24.2025)
Supplement: Extended Data 1 — Download Extended Data 1, ZIP file. [file eneuro-12-ENEURO.0336-24.2025-s006.zip › BNPCS/Notebooks/python/eventuv_combine.py]

import pandas as pd
import os
from glob import glob
import arrow
import datetime
import seaborn as sns
import matplotlib.pyplot as plt

# Directory where your files are located
intermediate = "midpattern=true"
directory = f"/Volumes/MATLAB-Drive/Shared/figures/{intermediate}/tables/"

# List of file names
files = glob(os.path.join(directory, f"eventuv*_{zscore}.parquet"))

# Empty list to hold dataframes
dfs = []

# Read each file into a dataframe and append to list
for file in files:
    print("Reading {}".format(file))
    ctime = os.path.getctime(file)
    # Convert ctime to human readable format
    ctime = datetime.datetime.fromtimestamp(ctime).strftime('%Y-%m-%d %H:%M:%S')
    print("...created on {}".format(ctime))
    path = os.path.join(directory, file)
    df = pd.read_parquet(path)
    dfs.append(df)

# Combine all dataframes into one
combined_df = pd.concat(dfs, ignore_index=True)

def label_epochs(df, time_col='time', time_threshold=4):
    # Calculate time difference
    df.loc[:,'time_diff'] = df[time_col].diff()
    # Initialize the epoch column with 0
    df.loc[:,'epoch'] = 0
    # If time difference is more than threshold, increment epoch
    df.loc[df['time_diff'] > time_threshold, 'epoch'] = 1
    # Calculate the cumulative sum of the epoch column
    df.loc[:, 'epoch'] = df['epoch'].cumsum()
    # Drop the time_diff column as we don't need it anymore
    df.drop(columns=['time_diff'], inplace=True)
    return df
# Test the function on your dataframe
if "time" in combined_df.columns:
    combined_df = combined_df.sort_values(['time','animal']).groupby('animal').apply(label_epochs).reset_index()

# Save the combined dataframe as a parquet file
combined_df.to_parquet(os.path.join(directory, "eventuv.parquet"))
combined_df.to_pickle(os.path.join(directory, "eventuv.pickle"))

def fraction_missing(df):
    x=combined_df.groupby(["patternNames", "uv_components","pattern_cca"]).event_u_values.apply(lambda x: np.mean(np.isnan(x)))
    import seaborn as sns
    sns.heatmap(x.unstack(), cmap="Blues", annot=True, fmt=".1%")
    plt.show()
    plt.savefig(os.path.join(directory, "eventuv_genuine.png"))

fraction_missing(df)

# WARNINGS:
