# Supplementary material for: Hippocampal–Prefrontal Communication Subspaces Align with Behavioral and Network Patterns in a Spatial Memory Task
Source: eNeuro. 2025 Sep 18;12(9):ENEURO.0336-24.2025. doi: 10.1523/ENEURO.0336-24.2025 (PMC12463551; doi:10.1523/ENEURO.0336-24.2025)
Supplement: Extended Data 1 — Download Extended Data 1, ZIP file. [file eneuro-12-ENEURO.0336-24.2025-s006.zip › BNPCS/Notebooks/python/eventuv_plots/minxmax_epoch_trends/ccatime_lindist_commsubspec_epoch.py]

import concurrent
import gc
import glob
import itertools
import os
import pandas as pd
import numpy as np
import matplotlib.cm as cm
import matplotlib.pyplot as plt
import seaborn as sns
from concurrent.futures import ProcessPoolExecutor
from scipy import stats
from sklearn.preprocessing import MinMaxScaler, StandardScaler
from sklearn.utils import resample
from tqdm import tqdm


def downcast_dataframe(df):
    """
    Downcasts a DataFrame's columns to save memory.
    
    - Int64/Int32 columns are casted to Int16.
    - Float64 columns are casted to Float32.

    Args:
    - df (pd.DataFrame): The input dataframe.

    Returns:
    - pd.DataFrame: The downcasted dataframe.
    """
    
    for col in df.columns:
        if df[col].dtype == 'int64' or df[col].dtype == 'int32':
            df[col] = df[col].astype('int16')
        elif df[col].dtype == 'float64':
            df[col] = df[col].astype('float32')
    
    return df

# Add a flag for quantile calculation
calculate_quantiles = True

# Set the flag for shading the confidence intervals to False
shade_confidence_intervals = False
stratify_spectral_components = True  # Change this to False if you don't want to stratify and shade the spectral components
ci = True

# Define the trajbounds for each column of the subplot grid
column_trajbounds = [0, 1]

# Update the components for each row of the subplot grid
row_components = [["U1", "U2", "U3"], ["V1", "V2", "V3"],
                  ["U1a", "U2a", "U3a"], ["V1a", "V2a", "V3a"],
                  ["Cavgtheta", "S1theta", "S2theta", "wpli_avgtheta"],
                  ["Cavgdelta", "S1delta", "S2delta", "wpli_avgdelta"],
                  ["Cavgripple", "S1ripple", "S2ripple", "wpli_avgripple"]]

component_colors = {
    "U1a": "darkred", "U2a": "red", "U3a": "lightcoral",
    "V1a": "darkblue", "V2a": "blue", "V3a": "lightblue",
    "U1": "darkred", "U2": "red", "U3": "lightcoral",
    "V1": "darkblue", "V2": "blue", "V3": "lightblue",
    "Cavgtheta": "black", "Cavgdelta": "black", "Cavgripple": "black",
    "S1theta": "darkred", "S1delta": "darkred", "S1ripple": "darkred",
    "S2theta": "darkblue", "S2delta": "darkblue", "S2ripple": "darkblue",
    "wpli_avgtheta": "black", "wpli_avgdelta": "black", "wpli_avgripple": "black"
}

component_fill_bases = {
    "U1": 0, "U2": 1, "U3": 2,
    "U1a": 0, "U2a": 1, "U3a": 2,
    "V1": 0, "V2": 1, "V3": 2,
    "V1a": 0, "V2a": 1, "V3a": 2,
    "Cavgtheta": 0, "Cavgdelta": 0, "Cavgripple": 0,
    "S1theta": 1, "S1delta": 1, "S1ripple": 1,
    "S2theta": 1, "S2delta": 1, "S2ripple": 1,
    "wpli_avgtheta": 0, "wpli_avgdelta": 0, "wpli_avgripple": 0
}

# Scale distances
if ci:
    between_scale = 2
else:
    between_scale = 5/8
component_fill_bases = {k: v * between_scale for k, v in component_fill_bases.items()}

scale = 2

line_styles = {
    "U1a": "-", "U2a": "-", "U3a": "-",
    "V1a": "-", "V2a": "-", "V3a": "-",
    "U1": "-", "U2": "-", "U3": "-",
    "V1": "-", "V2": "-", "V3": "-",
    "Cavgtheta": "-", "Cavgdelta": "-", "Cavgripple": "-",
    "S1theta": "-", "S1delta": "-", "S1ripple": "-",
    "S2theta": "-", "S2delta": "-", "S2ripple": "-",
    "wpli_avgtheta": "--", "wpli_avgdelta": "--", "wpli_avgripple": "--"
}

print("Loading data...")
intermediate = "midpattern=true"
folder       = f'/Volumes/MATLAB-Drive/Shared/figures/{intermediate}/tables/'
figfolder    = f'/Volumes/MATLAB-Drive/Shared/figures/{intermediate}/lindist_bootstrap_epoch/zscore'
if not os.path.exists(figfolder):
    os.makedirs(figfolder)
# name   = 'ZT2powerccatime'
name   = 'powerccatime'
# append = '_50bin_onlyrcols'
n_bins = 45
n_bootstrap_samples = 500
append = f'_{n_bins}bin_onlyvelaccel'
datafile = os.path.join(folder, f'{name}.*')
datafile = glob.glob(datafile)[0]
if os.path.splitext(datafile)[1] == '.csv':
    df = pd.read_csv(datafile)
elif os.path.splitext(datafile)[1] == '.parquet':
    df = pd.read_parquet(datafile)
else:
    raise ValueError(f'Unknown file extension: {os.path.splitext(datafile)[1]}')
print("Done.")

def label_epochs(df, time_col='time', time_threshold=15*60):
    # Calculate time difference
    df.loc[:,'time_diff'] = df[time_col].diff()
    # Initialize the epoch column with 0
    df.loc[:,'epoch'] = 0
    # If time difference is more than threshold, increment epoch
    df.loc[df['time_diff'] > time_threshold, 'epoch'] = 1
    # Calculate the cumulative sum of the epoch column
    df.loc[:, 'epoch'] = df['epoch'].cumsum()
    # Drop the time_diff column as we don't need it anymore
    df.drop(columns=['time_diff'], inplace=True)
    return df
# Test the function on your dataframe
df = df.sort_values(['time','animal']).groupby('animal').apply(label_epochs).reset_index()
if not name.endswith("_epoch"):
    name = name + "_epoch"
df.groupby(['animal','epoch']).time.mean().unstack()
df = downcast_dataframe(df)

# ----------------------------------------------------
# MAKE SOME VARIABLES
# ----------------------------------------------------
df["Cavgtheta_bin"] = pd.qcut(df["Cavgtheta"], 40, labels=False)
for uv in ["U1", "U2", "U3", "V1", "V2", "V3"]:
    df[f"{uv}a"] = np.abs(df[f"{uv}"])

for i,(u,v) in enumerate(zip(("U1", "U2", "U3"), ("V1", "V2", "V3"))):
    # Measure concordance divided by best possible concordance
    u = df[u]
    v = df[v]
    df[f"R{i+1}"] = (u+v)/np.sqrt(2) / np.sqrt(u **2 + v **2)
    df[f"R{i+1}c"] = df[f"R{i+1}"] / (2*np.mean((u.abs(), v.abs()), axis=0))**2
    df[f"R{i+1}off"] = (u-v)/np.sqrt(2) / np.sqrt(u **2 + v **2)
    df[f"R{i+1}mag"] = np.sqrt(u **2 + v **2)
    df[f"R{i+1}_abs"] = df[f"R{i+1}"].abs()
    df[f"R{i+1}_on_vs_off"] = np.log10(df[f"R{i+1}"] / df[f"R{i+1}off"])
    df[f"R{i+1}_on_vs_mag"] = np.log10(df[f"R{i+1}"] / df[f"R{i+1}mag"])

df["Roverall_on_vs_off"] = np.log10(np.sqrt(np.sum(df[["R1", "R2", "R3"]]**2, axis=1)) / np.sqrt(np.sum(df[["R1off", "R2off", "R3off"]]**2, axis=1)))
df["R_overall_abs"] = np.sqrt(np.sum(df[["R1_abs", "R2_abs", "R3_abs"]]**2, axis=1))
df["R_overall"]     = np.sqrt(np.sum(df[["R1", "R2", "R3"]]**2, axis=1))

df = downcast_dataframe(df)
gc.collect()

# ----------------------------------------------------

# Number of bins and bootstrap samples
# Update the columns to bootstrap
columns_to_bootstrap = ["U1", "U2", "U3", "V1", "V2", "V3",
                        "U1a", "U2a", "U3a", "V1a", "V2a", "V3a",
                        "Cavgtheta", 
                        "Cavgdelta", "Cavgripple", "S1theta", "S1delta", 
                        "S2theta", "wpli_avgtheta", "S1ripple", "S2ripple",
                        "S2delta", "wpli_avgripple", "wpli_avgdelta", "mua",
                        "vel", "accel",
                        "R1", "R2", "R3", 
                        "R1c", "R2c", "R3c", 
                        "R1off", "R2off", "R3off",
                        "R1mag", "R2mag", "R3mag",
                        "R1_abs", "R2_abs", "R3_abs",
                        "R1_on_vs_off", "R2_on_vs_off", "R3_on_vs_off",
                        "R1_on_vs_mag", "R2_on_vs_mag", "R3_on_vs_mag",
                        "Roverall_on_vs_off", "R_overall_abs", "R_overall"]

# Reinitialize the DataFrame to hold the results
# Bin the lindist data
df["lindist_bin"] = pd.cut(df["lindist"], bins=n_bins)
check_existing = False
if check_existing and os.path.exists(os.path.join(folder, f'{name}_bootstrap{append}.parquet')):
    bootstrap_means_combined = pd.read_parquet(os.path.join(folder, f'{name}_bootstrap{append}.parquet'))
    print("memory usage: ", bootstrap_means_combined.memory_usage().sum() / 1e6, "MB")
else:
    bootstrap_means_combined = []

if append.endswith("onlyrcols"):
    columns_to_bootstrap = [c for c in columns_to_bootstrap if c.startswith("R")]
if append.endswith("onlyvelaccel"):
    columns_to_bootstrap = [c for c in columns_to_bootstrap if c in ["vel", "accel"]]

print("Running bootstrap with {} bins and {} bootstrap samples...".format(n_bins, n_bootstrap_samples))

def run_bootstrap_for_trajbound(trajbound, df, columns_to_bootstrap, n_bootstrap_samples):
    # Filter the data based on trajbound
    data_trajbound = df.query('trajbound == @trajbound')
    print("-"*80)
    print("unique data_trajbound animals", data_trajbound["animal"].unique())
    print("-"*80)
    # Loop over the unique combinations of column, trajbound, and lindist_bin
    iters = list(itertools.product(columns_to_bootstrap, 
                                   data_trajbound["lindist_bin"].unique().categories,
                                   data_trajbound["epoch"].unique()))
    bootstrap_means_combined_trajbound = np.empty(len(iters), dtype=pd.DataFrame)
    gc.collect()
    uanimals = data_trajbound["animal"].unique()
    nanimals = len(uanimals)
    for idatum, (column, bin_label, epoch) in tqdm(enumerate(iters), desc="column, lindist_bin", total=len(iters)):
        if check_existing:
            print("Checking for existing entries...")
            existing_entries = bootstrap_means_combined.query('column == @column & lindist_bin == @bin_label & epoch == @epoch').shape[0]
            if existing_entries > 0:
                print("Skipping trajbound {}, column {}, lindist_bin {}, epoch {}".format(trajbound, column, bin_label, epoch))
                continue
        # Get the data for this column, trajbound, and bin_label
        data = data_trajbound.loc[(data_trajbound["lindist_bin"] == bin_label) &
                                  (data_trajbound["epoch"] == epoch),
                                  ["animal",column]]
        print("."*80)
        print("unique anim, data:", data["animal"].unique())
        print("."*80)
        
        # Find the minimum number of points available for each animal
        min_points_per_animal = data.groupby("animal").size().min()
        
        # Generate bootstrap samples
        bms = np.empty((n_bootstrap_samples, nanimals), dtype=dict)
        for iboot in range(n_bootstrap_samples):
            # Initialize an empty list to hold the data for this bootstrap sample
            bootstrap_sample = []
            
            # Sample the minimum number of points from each animal's data
            for ian, (animal, animal_data) in enumerate(data.groupby("animal")):
                sample = (animal_data.sample(min_points_per_animal, replace=True))
                
                # Compute the mean of the bootstrap sample
                bootstrap_mean = sample.mean(numeric_only=True).astype(float)
                bootstrap_var  = sample.var(numeric_only=True).astype(float)  # Compute the variance

                
                # Calculate the 2.5th and 97.5th percentiles
                bootstrap_lower_quantile = sample.quantile(0.025, numeric_only=True).astype(float)
                bootstrap_upper_quantile = sample.quantile(0.975, numeric_only=True).astype(float)
                
                # Add the result to the DataFrame
                bms[iboot,ian] = {
                    "iboot": iboot,
                    "lindist_bin": bin_label,
                    "column": column,
                    "bootstrap_mean": bootstrap_mean,
                    "bootstrap_var": bootstrap_var,
                    "bootstrap_lower_quantile": bootstrap_lower_quantile,
                    "bootstrap_upper_quantile": bootstrap_upper_quantile,
                    "trajbound": trajbound,
                    "animal": animal,
                    "epoch": epoch
                }
        bms = pd.DataFrame([b for b in bms.ravel() if b is not None])
        bms = bms.astype({"iboot": np.int16, "lindist_bin": object, "column": str, "bootstrap_mean": np.float32, "bootstrap_lower_quantile": np.float32, "bootstrap_upper_quantile": np.float32, "trajbound": np.int8, "animal": str, "epoch": np.int8})
        bootstrap_means_combined_trajbound[idatum] = bms
    bootstrap_means_combined.append(downcast_dataframe(pd.concat(bootstrap_means_combined_trajbound, axis=0)))
    return bootstrap_means_combined_trajbound

if __name__ == '__main__':
    with ProcessPoolExecutor(max_workers=2) as executor:
        future_to_trajbound = {executor.submit(run_bootstrap_for_trajbound, trajbound, df, columns_to_bootstrap, n_bootstrap_samples): trajbound for trajbound in [0, 1]}
        
        for future in concurrent.futures.as_completed(future_to_trajbound):
            trajbound = future_to_trajbound[future]
            try:
                bootstrap_means_combined_trajbound = future.result()
                # Append the resulting DataFrame to the main DataFrame
                bootstrap_means_combined.append(bootstrap_means_combined_trajbound)
            except Exception as exc:
                print(f'The bootstrap for trajbound={trajbound} generated an exception: {exc}')

# Convert the list of dictionaries to a DataFrame
print("Converting to DataFrame...")
for i in range(len(bootstrap_means_combined)):
    bootstrap_means_combined[i] = pd.concat(bootstrap_means_combined[i], axis=0)

bootstrap_means_combined = pd.concat(bootstrap_means_combined, axis=0)

# Create a new lindist_bin_ind column
print("Creating lindist_bin_ind column...")
bootstrap_means_combined["lindist_bin_ind"] = bootstrap_means_combined["lindist_bin"].apply(lambda x: x.right)
bootstrap_means_combined.loc[:,'bootstrap_mean'] = bootstrap_means_combined.bootstrap_mean.astype(float)
bootstrap_means_combined.loc[:,'bootstrap_upper_quantile'] = bootstrap_means_combined.bootstrap_upper_quantile.astype(float)
bootstrap_means_combined.loc[:,'bootstrap_lower_quantile'] = bootstrap_means_combined.bootstrap_lower_quantile.astype(float)
# Add the lindist_bin_mid column back to the DataFrame
print("Adding lindist_bin_mid column...")
bootstrap_means_combined["lindist_bin_mid"] = \
    bootstrap_means_combined["lindist_bin"].apply(lambda x: x.mid)
bootstrap_means_combined["lindist_bin_lower"] = \
    bootstrap_means_combined["lindist_bin"].apply(lambda x: x.left)
bootstrap_means_combined["lindist_bin_upper"] = \
    bootstrap_means_combined["lindist_bin"].apply(lambda x: x.right)
bootstrap_means_combined.drop(columns=["lindist_bin"], inplace=True)
# Convert the lindist_bin_ind column to a float
bootstrap_means_combined['bootstrap_var'] = bootstrap_means_combined['bootstrap_var'].astype(float)


# Save the DataFrame to a parquet file
print("Saving to parquet...")
file = os.path.join(folder, f'{name}_bootstrap{append}.parquet')
bootstrap_means_combined.to_parquet(file, index=False)
bootstrap_means_combined = pd.read_parquet(file)

# Smooth
print("sorting...")
bootstrap_means_combined.sort_values(by=["animal", "epoch", "column", "trajbound", "iboot", "lindist_bin_ind"], inplace=True)
print("rolling mean...")
bootstrap_means_combined["bootstrap_mean_smooth"] = bootstrap_means_combined.groupby(["animal","epoch","column", "trajbound", "iboot"])["bootstrap_mean"].transform(lambda x: x.rolling(7, 1).mean())
print("rolling interp...")
bootstrap_means_combined["bootstrap_mean_smooth"] = bootstrap_means_combined.groupby(["animal","epoch","column", "trajbound", "iboot"])["bootstrap_mean_smooth"].transform(lambda x: x.interpolate())

# Compute the rolling variance
bootstrap_means_combined["bootstrap_meanvar_smooth"] = bootstrap_means_combined.groupby(
    ["animal","epoch","column", "trajbound", "iboot"]
)["bootstrap_mean"].transform(lambda x: x.rolling(7, 1).var())

# Interpolate the rolling variance
bootstrap_means_combined["bootstrap_meanvar_smooth"] = bootstrap_means_combined.groupby(
    ["animal","epoch","column", "trajbound", "iboot"]
)["bootstrap_meanvar_smooth"].transform(lambda x: x.interpolate())

# Replace infinite values with NaN
print("nan infinities...")
bootstrap_means_combined["bootstrap_mean"] = bootstrap_means_combined["bootstrap_mean"].replace([np.inf, -np.inf], np.nan)
bootstrap_means_combined["bootstrap_mean_smooth"] = bootstrap_means_combined["bootstrap_mean_smooth"].replace([np.inf, -np.inf], np.nan)
bootstrap_means_combined["bootstrap_meanvar_smooth"] = bootstrap_means_combined["bootstrap_meanvar_smooth"].replace([np.inf, -np.inf], np.nan)
      
# Normalize the bootstrap_mean values
print("Normalizing bootstrap_mean values...")
scaler = StandardScaler()
iters = itertools.product(columns_to_bootstrap, bootstrap_means_combined.animal.unique())
for column, animal in tqdm(iters, desc="feature engineering", total=len(columns_to_bootstrap) * bootstrap_means_combined.animal.nunique()):
    # Get the data for this column and animal
    data = \
            bootstrap_means_combined[(bootstrap_means_combined["column"] == column) & \
            (bootstrap_means_combined["animal"] == animal)]["bootstrap_mean"].values.reshape(-1, 1)
    data_smooth  = \
            bootstrap_means_combined[(bootstrap_means_combined["column"] == column) & \
            (bootstrap_means_combined["animal"] == animal)]["bootstrap_mean_smooth"].values.reshape(-1, 1)
    # Scale the data
    scaled_data        = scaler.fit_transform(data)
    scaled_data_smooth = scaler.fit_transform(data_smooth)
    # Update the DataFrame
    bootstrap_means_combined.loc[(bootstrap_means_combined["column"] == column) & \
            (bootstrap_means_combined["animal"] == animal), "bootstrap_mean"] = scaled_data
    bootstrap_means_combined.loc[(bootstrap_means_combined["column"] == column) & \
            (bootstrap_means_combined["animal"] == animal), "bootstrap_mean_smooth"] = scaled_data_smooth

# Save the updated DataFrame
file = os.path.join(folder, f'{name}_bootstrap_normalized{append}_{str(scaler).replace("()","").lower()}.parquet')
bootstrap_means_combined.to_parquet(file, index=False)
bootstrap_means_combined = pd.read_parquet(file)

# Handling special cases
if bootstrap_means_combined.query('animal =="ER1"').epoch.max() > 16:
    er1 = bootstrap_means_combined.query('animal =="ER1"')
    bootstrap_means_combined.query('animal !="ER1"', inplace=True)
    epoch_vals = np.sort(er1.epoch.unique())
    mapping = {epoch: i+1 for i, epoch in enumerate(epoch_vals)}
    er1['epoch'] = er1['epoch'].map(mapping)
    bootstrap_means_combined.append(er1)

print("Balancing animals...")
animal_bootstrap_means_combined = bootstrap_means_combined.groupby(
        ["iboot", "epoch", "column", "trajbound", "lindist_bin_mid"]).mean().reset_index()

print("Saving to parquet...")
file = os.path.join(folder, f'{name}_bootstrap_normalized{append}_balancedanim.parquet')
animal_bootstrap_means_combined.to_parquet(file, index=False)
animal_bootstrap_means_combined = pd.read_parquet(file)

# Add the lindist_bin_mid column back to the DataFrame
print("Adding lindist_bin_mid column...")
if 'lindist_bin_mid' not in animal_bootstrap_means_combined.columns:
    bootstrap_means_combined["lindist_bin_mid"] = \
        bootstrap_means_combined["lindist_bin"].apply(lambda x: x.mid)

print("Saving to parquet...")
file = os.path.join(folder, f'{name}_bootstrap{append}.parquet')
bootstrap_means_combined.to_parquet(file, index=False)
bootstrap_means_combined = pd.read_parquet(file)
