# Supplementary material for: Hippocampal–Prefrontal Communication Subspaces Align with Behavioral and Network Patterns in a Spatial Memory Task
Source: eNeuro. 2025 Sep 18;12(9):ENEURO.0336-24.2025. doi: 10.1523/ENEURO.0336-24.2025 (PMC12463551; doi:10.1523/ENEURO.0336-24.2025)
Supplement: Extended Data 1 — Download Extended Data 1, ZIP file. [file eneuro-12-ENEURO.0336-24.2025-s006.zip › BNPCS/Notebooks/python/eventuv_plots/minxmax_epoch_trends/downstream_plots/plot_correlations.py]

from ../ccatime_lindist_commsubspec import df, figfolder
import seaborn as sns
import matplotlib.pyplot as plt
import os

pg = sns.PairGrid(df.sample(10_000), vars=["R1c", "R2c", "R3c"], hue="trajbound", palette="Set2")
pg.map_diag(sns.histplot)
pg.map_upper(sns.scatterplot)
# pg.map_lower(sns.hexbinplot)
pg.add_legend()

pg = sns.PairGrid(df.sample(10_000), vars=["U1", "U2", "U3", "V1", "V2", "V3"], hue="trajbound", palette="Set2")
pg.map_diag(sns.histplot)
pg.map_upper(sns.scatterplot)

# WARNING: TODO we should qqplot the cavgtheta and r1/2/3
# and do so by epoch as well

def assign_lindistzone(ld):
    if ld < 0.4:
        return "center"
    elif ld < 0.6:
        return "turn"
    else:
        return "side"
df['lindistzone'] = df['lindist'].apply(assign_lindistzone)


g=sns.relplot(data=df.sample(10_000), x="epoch", y="R1d", row="trajbound",
           palette="coolwarm", kind="line", err_style="bars", ci=95)
g.savefig(os.path.join(figfolder, f"R1d_by_epoch.png"), dpi=300)
g=sns.relplot(data=df.sample(10_000), x="epoch", y="R2d", row="trajbound",
            palette="coolwarm", kind="line", err_style="bars", ci=95)
g.savefig(os.path.join(figfolder, f"R2d_by_epoch.png"), dpi=300)
g=sns.relplot(data=df.sample(10_000), x="epoch", y="R3d", row="trajbound",
            palette="coolwarm", kind="line", err_style="bars", ci=95)
g.savefig(os.path.join(figfolder, f"R3d_by_epoch.png"), dpi=300)


g=sns.relplot(data=df.sample(10_000), x="epoch", y="R1d", row="trajbound", hue="lindistzone", hue_order=["center","turn","side"],
           palette="coolwarm", kind="line", err_style="bars", ci=95)
g.map(lambda **kwargs: plt.axhline(0, color="black", linestyle="dashed"))
g.savefig(os.path.join(figfolder, f"R1d_by_epoch_by_zone.png"), dpi=300)
g.savefig(os.path.join(figfolder, f"R1d_by_epoch_by_zone.pdf"), dpi=300)
g=sns.relplot(data=df.sample(10_000), x="epoch", y="R2d", row="trajbound", hue="lindistzone", hue_order=["center","turn","side"],
            palette="coolwarm", kind="line", err_style="bars", ci=95)
g.map(lambda **kwargs: plt.axhline(0, color="black", linestyle="dashed"))
g.savefig(os.path.join(figfolder, f"R2d_by_epoch_by_zone.png"), dpi=300)
g.savefig(os.path.join(figfolder, f"R2d_by_epoch_by_zone.pdf"), dpi=300)
g=sns.relplot(data=df.sample(10_000), x="epoch", y="R3d", row="trajbound",hue="lindistzone", hue_order=["center","turn","side"],
            palette="coolwarm", kind="line", err_style="bars", ci=95)
g.map(lambda **kwargs: plt.axhline(0, color="black", linestyle="dashed"))
g.savefig(os.path.join(figfolder, f"R3d_by_epoch_by_zone.png"), dpi=300)
g.savefig(os.path.join(figfolder, f"R3d_by_epoch_by_zone.pdf"), dpi=300)

# ------------------------------------------------------

g=sns.relplot(data=df.sample(80_000), x="epoch", y="R1d", row="trajbound", hue="lindistzone", hue_order=["center","turn","side"],
              col="animal", 
           palette="coolwarm", kind="line", err_style="bars", ci=95)
g.map(lambda **kwargs: plt.axhline(0, color="black", linestyle="dashed"))
g.savefig(os.path.join(figfolder, f"R1d_by_epoch_by_zone_by_animal.png"), dpi=300)
g.savefig(os.path.join(figfolder, f"R1d_by_epoch_by_zone_by_animal.pdf"), dpi=300)
g=sns.relplot(data=df.sample(10_000), x="epoch", y="R2d", row="trajbound", hue="lindistzone", hue_order=["center","turn","side"],
              col="animal",
            palette="coolwarm", kind="line", err_style="bars", ci=95)
g.map(lambda **kwargs: plt.axhline(0, color="black", linestyle="dashed"))
g.savefig(os.path.join(figfolder, f"R2d_by_epoch_by_zone_by_animal.png"), dpi=300)
g.savefig(os.path.join(figfolder, f"R2d_by_epoch_by_zone_by_animal.pdf"), dpi=300)
g=sns.relplot(data=df.sample(10_000), x="epoch", y="R3d", row="trajbound",hue="lindistzone", hue_order=["center","turn","side"],
              col="animal",
            palette="coolwarm", kind="line", err_style="bars", ci=95)
g.map(lambda **kwargs: plt.axhline(0, color="black", linestyle="dashed"))
g.savefig(os.path.join(figfolder, f"R3d_by_epoch_by_zone_by_animal.png"), dpi=300)
g.savefig(os.path.join(figfolder, f"R3d_by_epoch_by_zone_by_animal.pdf"), dpi=300)

# ------------------------------------------------------

df["R1d_abs"] = df["R1d"].abs()
g=sns.relplot(data=df.sample(80_000), 
              x="epoch", y="R1d_abs",
              row="trajbound", hue="lindistzone",
              hue_order=["center","turn","side"], col="animal",
              palette="coolwarm", kind="line", err_style="bars",
              ci=95)
g.map(lambda **kwargs: plt.axhline(0, color="black",
                                   linestyle="dashed"))

# ------------------------------------------------------
# Create 10 quantile bins of Cavgtheta
# ------------------------------------------------------


for col in ["R1d_abs", "R2d_abs", "R3d_abs", "R_overall_abs"]:
    # Relation of Cavgtheta to R1d
    g=sns.relplot(data=df,
                  x="Cavgtheta_bin", y=col,
                  row="trajbound", hue="lindistzone",
                  hue_order=["center","turn","side"], 
                  palette="coolwarm", kind="line", err_style="bars",
                  ci=95)
    g.fig.suptitle(f"{col} vs Cavgtheta_bin mean")
    g.fig.subplots_adjust(top=0.95)
    g.fig.savefig(os.path.join(figfolder, f"{col}_vs_Cavgtheta_bin_mean.png"))
    g.fig.savefig(os.path.join(figfolder, f"{col}_vs_Cavgtheta_bin_mean.pdf"))
    # Relation of Cavgtheta to R1d
    g=sns.relplot(data=df,
                  x="Cavgtheta_bin", y=col,
                  row="trajbound", hue="lindistzone",
                  hue_order=["center","turn","side"], 
                  estimator="std",
                  palette="coolwarm", kind="line", err_style="bars",
                  ci=95)
    g.fig.suptitle(f"{col} vs Cavgtheta_bin std")
    g.fig.subplots_adjust(top=0.95)
    g.fig.savefig(os.path.join(figfolder, f"{col}_vs_Cavgtheta_bin_std.png"))
    g.fig.savefig(os.path.join(figfolder, f"{col}_vs_Cavgtheta_bin_std.pdf"))


g=sns.pairplot(df.sample(5_000), vars=["R1d_abs", "R2d_abs", "R3d_abs", "R_overall_abs", "Cavgtheta", "wpli_avgtheta"], hue="trajbound", palette="Set2")
g.map_diag(sns.histplot)
# sns.map_upper(sns.scatterplot, alpha=0.1)
g.map_lower(sns.regplot, scatter_kws={"alpha":0.1})
plt.savefig(os.path.join(figfolder, f"PairPlot_R1dR2dR3dRoverall_vs_Cavgtheta.png"), dpi=300)
plt.savefig(os.path.join(figfolder, f"PairPlot_R1dR2dR3dRoverall_vs_Cavgtheta.pdf"), dpi=300)

g=sns.pairplot(df.sample(5_000), vars=["R1d_abs", "R2d_abs", "R3d_abs", "R_overall_abs", "Cavgtheta", "wpli_avgtheta"], hue="epoch", palette="coolwarm", kind=None, diag_kind=None)
g.map_diag(sns.histplot)
g.map_upper(sns.kdeplot)
g.map_lower(sns.regplot, scatter_kws={"alpha":0.1})
plt.savefig(os.path.join(figfolder, f"PairPlot_R1dR2dR3dRoverall_vs_Cavgtheta_epoch.png"), dpi=300)
plt.savefig(os.path.join(figfolder, f"PairPlot_R1dR2dR3dRoverall_vs_Cavgtheta_epoch.pdf"), dpi=300)

g=sns.pairplot(df.sample(5_000), vars=["R1d", "R2d", "R3d", "R_overall", "Cavgtheta", "wpli_avgtheta","S1theta","S2theta"], hue="epoch", palette="coolwarm", kind=None, diag_kind=None)
g.map_diag(sns.histplot)
g.map_upper(sns.kdeplot)
g.map_lower(sns.regplot, scatter_kws={"alpha":0.1})
plt.savefig(os.path.join(figfolder, f"PairPlot_nonabs_R1dR2dR3dRoverall_vs_Cavgtheta_epoch.png"), dpi=300)
plt.savefig(os.path.join(figfolder, f"PairPlot_nonabs_R1dR2dR3dRoverall_vs_Cavgtheta_epoch.pdf"), dpi=300)


# TODO: ON VS OFF
tmp=df.sample(10_000).query("Roverall_on_vs_off < 8 & R1_on_vs_off < 8 & R2_on_vs_off < 8 & R3_on_vs_off < 8")
g=sns.pairplot(tmp, vars=["R1_on_vs_off", "R2_on_vs_off", "R3_on_vs_off", "Roverall_on_vs_off", "Cavgtheta", "wpli_avgtheta"], hue="epoch", palette="coolwarm", kind=None, diag_kind=None)
g.map_diag(sns.histplot)
g.map_lower(sns.regplot, scatter_kws={"alpha":0.1})
g.map_upper(sns.kdeplot)


# Let's catplot(kind='bar') the level of on_vs_off for each epoch (x) and trajbound (hue) and animal (row)

tmp = df.sample(100_000).query("Roverall_on_vs_off < 8 & R1_on_vs_off < 8 & R2_on_vs_off < 8 & R3_on_vs_off < 8")
g=sns.catplot(data=tmp, x="epoch", y="Roverall_on_vs_off", hue="trajbound", col="animal", kind="bar", palette="Set2")
g.savefig(os.path.join(figfolder, f"Roverall_on_vs_off_by_epoch_by_animal.png"), dpi=300)
g.savefig(os.path.join(figfolder, f"Roverall_on_vs_off_by_epoch_by_animal.pdf"))
g=sns.catplot(data=tmp, x="epoch", y="R1_on_vs_off", hue="trajbound", col="animal", kind="bar", palette="Set2")
g.savefig(os.path.join(figfolder, f"R1_on_vs_off_by_epoch_by_animal.png"), dpi=300)
g.savefig(os.path.join(figfolder, f"R1_on_vs_off_by_epoch_by_animal.pdf"))
g=sns.catplot(data=tmp, x="epoch", y="R2_on_vs_off", hue="trajbound", col="animal", kind="bar", palette="Set2")
g.savefig(os.path.join(figfolder, f"R2_on_vs_off_by_epoch_by_animal.png"), dpi=300)
g.savefig(os.path.join(figfolder, f"R2_on_vs_off_by_epoch_by_animal.pdf"))
g=sns.catplot(data=tmp, x="epoch", y="R3_on_vs_off", hue="trajbound", col="animal", kind="bar", palette="coolwarm")
g.savefig(os.path.join(figfolder, f"R3_on_vs_off_by_epoch_by_animal.png"), dpi=300)
g.savefig(os.path.join(figfolder, f"R3_on_vs_off_by_epoch_by_animal.pdf"))
