# Supplementary material for: Hippocampal–Prefrontal Communication Subspaces Align with Behavioral and Network Patterns in a Spatial Memory Task
Source: eNeuro. 2025 Sep 18;12(9):ENEURO.0336-24.2025. doi: 10.1523/ENEURO.0336-24.2025 (PMC12463551; doi:10.1523/ENEURO.0336-24.2025)
Supplement: Extended Data 1 — Download Extended Data 1, ZIP file. [file eneuro-12-ENEURO.0336-24.2025-s006.zip › BNPCS/Notebooks/python/eventuv_plots/minxmax_epoch_trends/downstream_plots/plot_property_vs_lindist.py]

from ../ccatime_lindist_commsubspec import df, figfolder
import os
import seaborn as sns
import matplotlib.pyplot as plt

# ------------------------------------------------------
# -------------------RAW DF PLOTS-----------------------
# ------------------------------------------------------

def plot_property_vs_lindist(df, property_name, N=100_000):
    """
    Plot the given property against lindist for both trajbound values.
    
    Parameters:
    - df: DataFrame containing the data
    - property_name: Name of the property/column to plot
    - N: Number of points to subsample
    """
    
    # Sort the data by lindist
    
    # Set up the figure and axis
    fig, ax = plt.subplots(2,1,figsize=(12, 6))
    ax = ax.flatten()
    
    # Plot for each trajbound
    for i, trajbound in enumerate([0, 1]):
        traj_data = df[df["trajbound"] == trajbound]
        
        # Subsample
        sampled_data = traj_data.sample(n=min(N, len(traj_data)), random_state=42)
        sampled_data = sampled_data.sort_values(by=["trajbound","lindist"])
        
        # Plot
        ax[i].axhline(y=0, color="red", linestyle="dashed", alpha=0.2)
        ax[i].axvline(x=0.4, color="black", linestyle="dashed", label="Turn 1")
        ax[i].axvline(x=0.6, color="black", linestyle="dashed", label="Turn 2")
        ax[i].plot(sampled_data["lindist"], sampled_data[property_name], 
                 linewidth=0.2, alpha=0.5)
        ax[i].set_title(f"Trajbound {trajbound}")
    
        # Finalize the plot
        plt.xlabel("lindist")
        plt.ylabel(property_name)
        plt.legend()
        plt.grid(True)
    fig.suptitle(f"{property_name} vs lindist")
    fig.subplots_adjust(top=0.90)
    fig.savefig(os.path.join(figfolder, f"{property_name}_vs_lindist.png"), dpi=300)
    fig.savefig(os.path.join(figfolder, f"{property_name}_vs_lindist.pdf"))
    plt.show()

plot_property_vs_lindist(df, "U1")
plot_property_vs_lindist(df, "U2")
plot_property_vs_lindist(df, "U3")

plot_property_vs_lindist(df, "V1")
plot_property_vs_lindist(df, "V2")
plot_property_vs_lindist(df, "V3")

plot_property_vs_lindist(df, "R1")
plot_property_vs_lindist(df, "R2")
plot_property_vs_lindist(df, "R3")

plot_property_vs_lindist(df, "Cavgtheta")

import os
import matplotlib.pyplot as plt

def plot_property_vs_lindist_by_animal(df, property_name, N=100_000, winsize=None, method="mean"):
    """
    Plot the given property against lindist for both trajbound values and for each animal.
    
    Parameters:
    - df: DataFrame containing the data
    - property_name: Name of the property/column to plot
    - N: Number of points to subsample
    - winsize: Window size for rolling mean. If None, no rolling mean is applied.
    - figfolder: Folder to save the figures
    """

    print("Plotting", property_name, "by animal")
    
    # Set of unique animals
    animals = df['animal'].unique()
    
    # Set up the figure and axes
    fig, axs = plt.subplots(len(animals), 2, figsize=(12, 6 * len(animals)))
    
    # Plot for each trajbound and each animal
    for i, animal in enumerate(animals):
        animal_data = df[df["animal"] == animal]
        
        for j, trajbound in enumerate([0, 1]):
            traj_data = animal_data[animal_data["trajbound"] == trajbound]
            
            # Subsample
            sampled_data = traj_data.sample(n=min(N, len(traj_data)), random_state=42)
            sampled_data = sampled_data.sort_values(by=["trajbound", "lindist"])
            if sampled_data.empty:
                warnings.warn(f"Animal {animal} has no data for trajbound {trajbound}")
                continue
            
            if winsize:
                if method == "mean":
                    sampled_data[property_name] = sampled_data[property_name].rolling(winsize, min_periods=1).mean().interpolate()
                elif method == "var":
                    print("variance")
                    sampled_data[property_name] = sampled_data[property_name].rolling(winsize, min_periods=1).var().rolling(7).mean().interpolate()
                elif method == "std":
                    print("std")
                    sampled_data[property_name] = sampled_data[property_name].rolling(winsize, min_periods=1).std().interpolate()
                elif method == "median":
                    print("median")
                    sampled_data[property_name] = sampled_data[property_name].rolling(winsize, min_periods=1).median().interpolate()
            if sampled_data.empty:
                warnings.warn(f"Animal {animal} has no data for trajbound {trajbound} after rolling")
                continue
        
            # Plot
            axs[i][j].axhline(y=0, color="red", linestyle="dashed", alpha=0.2)
            axs[i][j].axvline(x=0.4, color="black", linestyle="dashed", label="Turn 1")
            axs[i][j].axvline(x=0.6, color="black", linestyle="dashed", label="Turn 2")
            axs[i][j].plot(sampled_data["lindist"], sampled_data[property_name], 
                           linewidth=0.2 if winsize is None else 2, 
                           alpha=0.5 if winsize is None else None)
            axs[i][j].set_title(f"Animal {animal} | Trajbound {trajbound}")
            
            # Labels and legend
            axs[i][j].set_xlabel("lindist")
            axs[i][j].set_ylabel(property_name)
            axs[i][j].legend()
            axs[i][j].grid(True)
    
    # Overall title
    if not method.startswith("\n"):
        method = "\n" + method
    fig.suptitle(f"{property_name} vs lindist by Animal{method}", y=1.02)
    fig.subplots_adjust(top=0.95)
    
    # Save the figure
    figname = f"{property_name}_vs_lindist_by_animal"
    if winsize:
        figname += f"_win={winsize}"
    if "mean" in method:
        method = ""
    else:
        method = "_" + method.replace("\n", "")
    print("Saving " + figname + method)
    fig.savefig(os.path.join(figfolder, f"{figname}{method}.png"), dpi=300)
    fig.savefig(os.path.join(figfolder, f"{figname}{method}.pdf"), dpi=300)
    plt.tight_layout()
    fig.subplots_adjust(top=0.95)
    plt.show()


plot_property_vs_lindist_by_animal(df, "U1")
plot_property_vs_lindist_by_animal(df, "U2")
plot_property_vs_lindist_by_animal(df, "U3")

plot_property_vs_lindist_by_animal(df, "V1")
plot_property_vs_lindist_by_animal(df, "V2")
plot_property_vs_lindist_by_animal(df, "V3")

plot_property_vs_lindist_by_animal(df, "R1")
plot_property_vs_lindist_by_animal(df, "R2")
plot_property_vs_lindist_by_animal(df, "R3")

plot_property_vs_lindist_by_animal(df, "Cavgtheta")
plot_property_vs_lindist_by_animal(df, "Cavgdelta")
plot_property_vs_lindist_by_animal(df, "vel")
plot_property_vs_lindist_by_animal(df, "accel")

plot_property_vs_lindist_by_animal(df, "R1", winsize=100)
plot_property_vs_lindist_by_animal(df, "R1", winsize=100, method="std")

plot_property_vs_lindist_by_animal(df, "R1d")
plot_property_vs_lindist_by_animal(df, "R1d", winsize=100)
plot_property_vs_lindist_by_animal(df, "R1d", winsize=100, method="std")
plot_property_vs_lindist_by_animal(df, "R2d")
plot_property_vs_lindist_by_animal(df, "R2d", winsize=100)
plot_property_vs_lindist_by_animal(df, "R2d", winsize=100, method="std")
plot_property_vs_lindist_by_animal(df, "R3d")
plot_property_vs_lindist_by_animal(df, "R3d", winsize=100)
