# Supplementary material for: Hippocampal–Prefrontal Communication Subspaces Align with Behavioral and Network Patterns in a Spatial Memory Task
Source: eNeuro. 2025 Sep 18;12(9):ENEURO.0336-24.2025. doi: 10.1523/ENEURO.0336-24.2025 (PMC12463551; doi:10.1523/ENEURO.0336-24.2025)
Supplement: Extended Data 1 — Download Extended Data 1, ZIP file. [file eneuro-12-ENEURO.0336-24.2025-s006.zip › BNPCS/Notebooks/python/eventuv_plots/minxmax_epoch_trends/downstream_plots/plot_stat_anal_2.py]

import pandas as pd
import numpy as np
import matplotlib.pyplot as plt
import seaborn as sns
from scipy import stats
from sklearn.preprocessing import MinMaxScaler, StandardScaler
from scipy.stats import kendalltau

np.random.seed(42)
initial_df_len = len(df)

# Function to preprocess the data
# Function to preprocess the data
def preprocess_data(df, property,
                    lower_quantile=0.005,
                    upper_quantile=0.995, 
                    scaler_type='minmax', 
                    rectify=True):
    """
    Preprocess the data by removing outliers and scaling the property field
    """
    df_copy = df.copy()

    # Rectify the property if specified
    if rectify:
        df_copy[property] = df_copy[property].abs()

    # Split by animal and drop samples where the property field exhibits values above/below some quantile range
    animals = df_copy['animal'].unique()
    filtered_dfs = []
    for animal in animals:
        animal_data = df_copy[df_copy['animal'] == animal]
        lower_bound = animal_data[property].quantile(lower_quantile)
        upper_bound = animal_data[property].quantile(upper_quantile)
        filtered_data = animal_data[(animal_data[property] > lower_bound) & (animal_data[property] < upper_bound)]
        filtered_dfs.append(filtered_data)

    df_filtered = pd.concat(filtered_dfs)

    # Apply MinMax or StandardScaler feature engineering onto each animal for the property
    if scaler_type == 'minmax':
        scaler = MinMaxScaler()
    elif scaler_type == 'standard':
        scaler = StandardScaler()
    else:
        raise ValueError("Scaler type must be either 'minmax' or 'standard'")

    df_scaled = df_filtered.copy()
    for animal in animals:
        animal_data = df_scaled[df_scaled['animal'] == animal]
        animal_data[property] = scaler.fit_transform(animal_data[[property]])
        df_scaled.update(animal_data)

    return df_scaled

# Function to perform statistical test and plot
def analyze_and_plot(df, prop, df_scaled=None, **kwargs):
    """
    Perform ANOVA test to see if there's a significant difference in the means across epochs
    """
    print("Preprocessing data...")
    if df_scaled is None:
        # Apply the preprocessing
        df_scaled = preprocess_data(df, prop, **kwargs)
    
    # Extract data for the specific property
    data_to_test = df_scaled[['epoch', 'animal', prop]].copy()
    print("Data preprocessing complete.")
    
    # Perform ANOVA test to see if there's a significant difference in the means across epochs
    groups = [group[prop].values for _, group in data_to_test.groupby("epoch")]
    anova_results = stats.f_oneway(*groups)
    
    # Determine if the result is significant
    significant = anova_results.pvalue < 0.05
    significance_text = "significant" if significant else "not significant"
    
    # Perform Mann-Kendall test for monotonic trend
    epochs = data_to_test['epoch'].unique()
    means_per_epoch = [data_to_test[data_to_test['epoch'] == epoch][prop].mean() for epoch in epochs]
    mk_tau, mk_pvalue = kendalltau(epochs, means_per_epoch)
    mk_significant = mk_pvalue < 0.05
    mk_test_text = "significant" if mk_significant else "not significant"

    mk_significance_text = "monotonic increase" if mk_tau > 0 else "monotonic decrease" if mk_tau < 0 else "no monotonic trend"
    mk_significance_text += f" (tau: {mk_tau:.3f})"
    mk_significance_text += f"\n(p-value: {mk_pvalue:.3e} - {mk_test_text})"
    
    # Plot the epochs as a line with the estimator and confidence intervals
    plt.figure(figsize=(12, 6))
    sns.lineplot(data=data_to_test, x="epoch", y=prop, ci=95, estimator='mean')
    plt.title(f"""
              Normalized {prop} over epochs 
              ANOVA: {anova_results.pvalue:.3e}, {significance_text}, 
              Mann-Kendall: {mk_significance_text})
              """
              )
    plt.xlabel('Epoch')
    plt.ylabel(f'Normalized {prop}')
    plt.grid(True)
    plt.show()

    sig = {'anova_pvalue': anova_results.pvalue, 'significant': significant, 'mk_tau': mk_tau, 'mk_pvalue': mk_pvalue, 'mk_significant': mk_significant}
    
    return df_scaled, sig

# Function to perform statistical test and plot
def animal_analyze_and_plot(df, prop, df_scaled=None, ax=None, **kwargs):
    """
    Perform ANOVA test to see if there's a significant difference in the means across epochs
    """
    print("Preprocessing data...")
    if df_scaled is None:
        # Apply the preprocessing
        df_scaled = preprocess_data(df, prop, **kwargs)
    
    # Extract data for the specific property
    data_to_test = df_scaled[['epoch', 'animal', prop]].copy()
    print("Data preprocessing complete.")
    
    # Calculate the mean for each animal within each epoch
    animal_means = data_to_test.groupby(['epoch', 'animal'])[prop].mean().reset_index()
    
    # Perform ANOVA test to see if there's a significant difference in the means across epochs
    groups = [group[prop].values for _, group in animal_means.groupby("epoch")]
    anova_results = stats.f_oneway(*groups)
    
    # Determine if the result is significant
    significant = anova_results.pvalue < 0.05
    significance_text = "significant" if significant else "not significant"
    
    # Perform Mann-Kendall test for monotonic trend
    epochs = animal_means['epoch'].unique()
    means_per_epoch = [animal_means[animal_means['epoch'] == epoch][prop].mean() for epoch in epochs]
    mk_tau, mk_pvalue = kendalltau(epochs, means_per_epoch)
    mk_significant = mk_pvalue < 0.05
    mk_test_text = "significant" if mk_significant else "not significant"

    mk_significance_text = "monotonic increase" if mk_tau > 0 else "monotonic decrease" if mk_tau < 0 else "no monotonic trend"
    mk_significance_text += f" (tau: {mk_tau:.3f})"
    mk_significance_text += f"\n(p-value: {mk_pvalue:.3e} - {mk_test_text})"
    
    # Plot the epochs as a line with the estimator and confidence intervals
    if ax is None:
        plt.figure(figsize=(12, 6))
        ax = plt.gca()
    sns.lineplot(data=animal_means, x="epoch", y=prop, ci=95, estimator='mean', ax=ax)
    plt.sca(ax)
    plt.title(f"""
              Normalized {prop} over epochs 
              ANOVA: {anova_results.pvalue:.3e}, {significance_text}, 
              Mann-Kendall: {mk_significance_text})
              """
              )
    plt.xlabel('Epoch')
    plt.ylabel(f'Normalized {prop}')
    plt.grid(True)
    plt.show()

    sig = {'anova_pvalue': anova_results.pvalue, 'significant': significant, 'mk_tau': mk_tau, 'mk_pvalue': mk_pvalue, 'mk_significant': mk_significant}
    
    return df_scaled, sig


# Load your data
# df = pd.read_csv('your_data.csv')  # Replace with your actual data loading
# bootstrap_means_combined = pd.read_parquet('your_bootstrap_means_combined.parquet')  # Replace with your actual data loading

# Specify the property to analyze
from tqdm import tqdm
# for property_to_analyze in tqdm(('accel','vel'), total=2, desc="Properties"):
for property_to_analyze in tqdm(('Cavgtheta','wpli_avgtheta'), total=2, desc="Properties"):

    df_scaled_minmax = preprocess_data(df, 
                                       property_to_analyze, 
                                       scaler_type='minmax')
    df_scaled_standard = preprocess_data(df, 
                                         property_to_analyze, 
                                         scaler_type='standard')


    df_scaled_minmax, sig = animal_analyze_and_plot(df, 
                                                    property_to_analyze, 
                                                    scaler_type='minmax', 
                                                    df_scaled=df_scaled_minmax)
    animal_minmax_fig_path = os.path.join(figfolder, f"{property_to_analyze}_by_epoch_by_animal_minmax")
    plt.savefig(animal_minmax_fig_path + ".png")
    plt.savefig(animal_minmax_fig_path + ".svg")
    df_scaled_standard, sig = animal_analyze_and_plot(df, 
                                                      property_to_analyze, 
                                                      scaler_type='standard', 
                                                      df_scaled=df_scaled_standard)
    animal_standard_fig_path = os.path.join(figfolder, f"{property_to_analyze}_by_epoch_by_animal_standard")
    plt.savefig(animal_standard_fig_path + ".png")
    plt.savefig(animal_standard_fig_path + ".svg")

    print("Figure paths:")
    print(animal_minmax_fig_path)
    print(animal_standard_fig_path)


final_df_len = len(df)
assert initial_df_len == final_df_len, "Dataframe length has changed. Please check the preprocessing steps."
