# Supplementary material for: Hippocampal–Prefrontal Communication Subspaces Align with Behavioral and Network Patterns in a Spatial Memory Task
Source: eNeuro. 2025 Sep 18;12(9):ENEURO.0336-24.2025. doi: 10.1523/ENEURO.0336-24.2025 (PMC12463551; doi:10.1523/ENEURO.0336-24.2025)
Supplement: Extended Data 1 — Download Extended Data 1, ZIP file. [file eneuro-12-ENEURO.0336-24.2025-s006.zip › BNPCS/Notebooks/python/eventuv_plots/minxmax_epoch_trends/downstream_plots/plot_statistical_analysis.py]

from ../ccatime_lindist_commsubspec import bootstrap_means_combined

from scipy import stats
import seaborn as sns
import matplotlib.pyplot as plt

# Statistical test to see if the normalized values change over epochs for a specific column
column_to_test = 'vel'

# Extract data for the specific column
data_to_test = bootstrap_means_combined[bootstrap_means_combined["column"] == column_to_test]

# Perform ANOVA test to see if there's a significant difference in the means across epochs
anova_results = stats.f_oneway(*[group["bootstrap_mean"].values for name, group in data_to_test.groupby("epoch")])

# Determine if the result is significant
significant = anova_results.pvalue < 0.05
significance_text = "significant" if significant else "not significant"

# Plot the epochs as a line with the estimator and confidence intervals
plt.figure(figsize=(12, 6))
sns.lineplot(data=data_to_test, x="epoch", y="bootstrap_mean", ci=95, estimator='mean')
plt.title(f'Normalized {column_to_test} over epochs (ANOVA p-value: {anova_results.pvalue:.3e}, {significance_text})')
plt.xlabel('Epoch')
plt.ylabel(f'Normalized {column_to_test}')
plt.grid(True)
plt.show()
