# Supplementary material for: Hippocampal–Prefrontal Communication Subspaces Align with Behavioral and Network Patterns in a Spatial Memory Task
Source: eNeuro. 2025 Sep 18;12(9):ENEURO.0336-24.2025. doi: 10.1523/ENEURO.0336-24.2025 (PMC12463551; doi:10.1523/ENEURO.0336-24.2025)
Supplement: Extended Data 1 — Download Extended Data 1, ZIP file. [file eneuro-12-ENEURO.0336-24.2025-s006.zip › BNPCS/Notebooks/python/eventuv_plots/scatters_kimpap.py]

import os
import numpy as np
from scipy import stats
import seaborn as sns
import matplotlib.pyplot as plt
from typing import Union, List
from matplotlib import cm
from matplotlib.colors import LinearSegmentedColormap                     
# Description: This script is used to generate scatter plots of the event u and v values
# Runs in the eventuv_plots.py script

# WARNING: MANY PLOTS DO NOT DIFFERENTIATE BY ANIMAL, and so only those that do
# show the differential control of shared and local events split by high power
# and low power vs high coherenece and low coherence.

lastcomp=2 # last component + 1
# BUG: if component is > 1, then previous components remain unchanged

# SUBSECTION: Colorscheme and xticks/yticks
# Normalize the RGB values                                                
start_rgb = np.array([196, 196, 196]) / 255
end_rgb   = np.array([90, 90, 90]) / 255
# Create the colormap                                                     
cmap = LinearSegmentedColormap.from_list("my_cmap", [start_rgb, end_rgb]) 
projxticks = (-3, 0, 3)
perpyticks = (-2, 0, 2)
xrange = (-6, 6)
yrange = (-2, 2)

# SUBSECTION: Load the data

def qfilt(df, X):
    lower_quantile = df[X].quantile(0.01)
    upper_quantile = df[X].quantile(0.99)
    filtered_df = df[(df[X] >= lower_quantile) & (df[X] <= upper_quantile)]
    if filtered_df.empty:
        raise ValueError(f'Filtering {X} resulted in an empty dataframe.')
    return filtered_df
def add_lines(x, y, **kwargs):
    ax = plt.gca()
    ax.axline((0, 0), slope=1, color='black', linestyle='--')
    ax.text(0.6, 0.7, 'comm sub', transform=ax.transAxes, color='black')
    ax.axvline(0, color='black', linestyle=':', linewidth=0.5)
    ax.axvline(5, color='black', linestyle=':', linewidth=0.5)
    ax.axvline(-5, color='black', linestyle=':')
    ax.axhline(-5, color='black', linestyle=':', linewidth=0.5)
    ax.axhline(5, color='black', linestyle=':', linewidth=0.5)
    ax.axhline(0, color='black', linestyle=':')
import pandas as pd

def create_high_med_low_categories(df, animal_column, property_column, new_column_name):
    quantile_thresholds = {}
    
    for animal in df[animal_column].unique():
        low_threshold = df[df[animal_column] == animal][property_column].quantile(0.33)
        high_threshold = df[df[animal_column] == animal][property_column].quantile(0.66)
        quantile_thresholds[animal] = (low_threshold, high_threshold)

    def categorize_row(row):
        value = row[property_column]
        low, high = quantile_thresholds[row[animal_column]]
        if value < low:
            return 'low'
        elif value < high:
            return 'medium'
        else:
            return 'high'

    df[new_column_name] = df.apply(categorize_row, axis=1)
    return df

def sort_df_by_property(df, split_property:Union[str, List[str], None] = None):
    def custom_sort(val):                                                     
        order = ['power_low', 'power_mid', 'power_high', 'coherence_low',
                 'coherence_mid', 'coherence_high']                                          
        if val in order:                                                      
            return order.index(val)                                           
        return -1                                                             
    def lfp_sort(val):
        order = ['theta','delta','ripple']
        if val in order:
            return order.index(val)
        return -1
    df['genH_highlow_rank'] = df['genH_highlow'].map(custom_sort)
    df['pattern_class_name_rank'] = df['pattern_class_name'].map(lfp_sort)
    sortprops = ['pattern_class_name_rank',
                 'genH_highlow_rank',  'uv_components', 'event_time']
    if split_property is not None and not isinstance(split_property, list):
        sortprops.insert(0, split_property)
    elif split_property is not None and isinstance(split_property, list):
        sortprops = list(set(split_property + sortprops))
    df = df.sort_values(by=sortprops)
    df.drop(columns=['pattern_class_name_rank', 'genH_highlow_rank'], inplace=True)
    df = df.reset_index(drop=True)
    return df

def align_projection_scores(df, component, split_property, sort_property=[],
                            ploton=False, ploton_summary=False, append='',
                            method="quantile"):
    def plot_projection_scores(df, animal, pattern_cca1, pattern_cca2, component, title):
        data = df[(df['animal'] == animal) & (df['pattern_cca1'] == pattern_cca1) &
                  (df['pattern_cca2'] == pattern_cca2) & (df['uv_components'] == component)]
        
        plt.figure(figsize=(10, 5))
        sns.scatterplot(data=data, x='projection_score', y='perpendicular_score')
        plt.title(f'{title}: Animal {animal}, Pattern CCA1 {pattern_cca1}, Pattern CCA2 {pattern_cca2}, Component {component}')
        plt.show()
    if split_property not in df.columns:
        raise ValueError(f'The split property "{split_property}" does not exist in the dataframe.')

    props = [split_property, 'animal', 'pattern_cca1', 'pattern_cca2', 'genH', 'pattern_class_name']
    props = list(set(props))
    if sort_property and isinstance(sort_property, list):
        props = list(set(sort_property + props))
    elif sort_property and not isinstance(sort_property, list):
        props = list(set([sort_property] + props))

    df = sort_df_by_property(df, props)
    buckets = ['animal', 'pattern_cca1', 'pattern_cca2', 'genH', 'pattern_class_name']
    if sort_property and isinstance(sort_property, list):
        buckets = list(set(sort_property + buckets))
    elif sort_property and not isinstance(sort_property, list):
        buckets = list(set([sort_property] + buckets))

    leans = {}
    leanvectors = {}
    for bucket_vals in df[buckets].drop_duplicates().itertuples(index=False):
        inds = np.ones(len(df), dtype=bool)
        for i, val in enumerate(bucket_vals):
            inds = inds & (df[buckets[i]] == val)
        bvdict = {k:v for k,v in zip(buckets, bucket_vals)}

        animal_data = df[inds]
        print("Method: ", method)
        if method == "quantilemedian":
            # let's get the quantiles for each cloud after subtract the median
            highgroup = animal_data[animal_data[split_property] == 'high']
            lowgroup = animal_data[animal_data[split_property] == 'low']
            highgroup['projection_score'] = highgroup['projection_score'] - highgroup['projection_score'].median()
            lowgroup['projection_score'] = lowgroup['projection_score'] - lowgroup['projection_score'].median()
            # find the group with the largest extents
            extent_highgroup  = (highgroup.projection_score.quantile(0.9) -
                                 highgroup.projection_score.quantile(0.1))
            extent_lowgroup  = (lowgroup.projection_score.quantile(0.9) -
                                lowgroup.projection_score.quantile(0.1))
            # if bvdict['animal'] == "JS15" and bvdict['pattern_cca1'] == 2 and bvdict['pattern_cca2'] == 10 and bvdict['genH'] == "power" and bvdict['pattern_class_name'] == "theta":
            #     import pudb; pudb.set_trace()
            if extent_highgroup > extent_lowgroup:
                # figure out if the cloud is positive or negative
                leans[bucket_vals] = ('positive' if
                                      np.abs(highgroup.projection_score.quantile(0.95)) >
                                      np.abs(highgroup.projection_score.quantile(0.05)) else
                                      'negative')
                leanvectors[bucket_vals] = (lowgroup.projection_score.quantile(0.95) -
                                            lowgroup.projection_score.quantile(0.05))
            else:
                leans[bucket_vals] = ('positive' if
                                      np.abs(lowgroup.projection_score.quantile(0.95)) >
                                      np.abs(lowgroup.projection_score.quantile(0.05)) else
                                      'negative')
                leanvectors[bucket_vals] = (lowgroup.projection_score.quantile(0.95) -
                                            lowgroup.projection_score.quantile(0.05))
            
        # write the lean as a column
        df.loc[inds, 'lean'] = leans[bucket_vals]

    # Print lean states
    print("Lean States given the split property {}".format(split_property))
    print(pd.Series(leans))

    # prev_lean = None
    df.loc[:,'flipped'] = False
    if append != "":
        # create columns that are copies
        df[f'projection_score{append}']    = df['projection_score']
        df[f'perpendicular_score{append}'] = df['perpendicular_score']
    for bucket_vals in df[buckets].drop_duplicates().itertuples(index=False): 
        if leans[bucket_vals] != 'positive':

            print("Flipping {}".format(bucket_vals))
            inds = np.ones(len(df), dtype=bool)
            for i, val in enumerate(bucket_vals):
                inds = inds & (df[buckets[i]] == val)
            # assert that variables we are about to modify are not all nan
            newfields = ['projection_score' + append, 
                         'perpendicular_score' + append]
            current = df[inds][['projection_score', 'perpendicular_score']].values
            df.loc[inds, newfields] =  -1 * current
            assert not df[inds][['projection_score', 'perpendicular_score']].isna().all().all()
            assert not df[inds][['projection_score'+append, 'perpendicular_score'+append]].isna().all().all()
            df.loc[inds, 'flipped'] = True

    # # Print nan matrix for the projection and perpendicular scores
    before=df.groupby(buckets).apply(lambda x: x[['projection_score', 'perpendicular_score']].isna().sum())
    after=df.groupby(buckets).apply(lambda x: x[['projection_score' + append, 'perpendicular_score' + append]].isna().sum())
    print("Before")
    print(before)
    print("After")
    print(after)

    # if ploton_summary:
    #     sns.relplot(data=df, x='projection_score'+append, y='perpendicular_score'+append, col='animal')
    #     sns.relplot(data=df, x='projection_score', y='perpendicular_score', col='animal')
    #     plt.show()

    return df, leans


# SECTION: Plotting U and V values

# # PLOT: : IMPORTANT
# # Create a FacetGrid that arranges the data by uv_components (rows) and patterns (columns)
# g = sns.FacetGrid(df_clean, col='patterns', row='uv_components', hue='genH',
#                   height=4, aspect=1, palette='viridis')
# # Apply a scatterplot onto each facet with increased alpha transparency
# g.map(sns.scatterplot, 'event_u_values', 'event_v_values', alpha=0.05)
# # Add a diagonal line, text, and vertical/horizontal lines at x=0 and y=0 for each subplot
# g.map(add_lines, 'event_u_values', 'event_v_values')
# # Add a legend
# g.add_legend()
# # Display the plot
# plt.show()
# plt.savefig(os.path.join(figfolder, 'plot_scatter_eventuv.png'))
# plt.savefig(os.path.join(figfolder, 'plot_scatter_eventuv.pdf'))

# # PLOT: : IMPORTANT
# # Create a FacetGrid that arranges the data by uv_components (rows) and patterns (columns)
# g = sns.FacetGrid(df_clean, col='highlow', row='uv_components', hue='genH',
#                   height=4, aspect=1, palette='viridis')
# # Apply a scatterplot onto each facet with increased alpha transparency
# g.map(sns.scatterplot, 'event_u_values', 'event_v_values', alpha=0.05)
# # Add a diagonal line, text, and vertical/horizontal lines at x=0 and y=0 for each subplot
# def add_lines(x, y, **kwargs):
#     ax = plt.gca()
#     ax.axline((0, 0), slope=1, color='black', linestyle='--')
#     ax.text(0.6, 0.7, 'comm sub', transform=ax.transAxes, color='black')
#     ax.axvline(0, color='black', linestyle=':', linewidth=0.5)
#     ax.axvline(5, color='black', linestyle=':', linewidth=0.5)
#     ax.axvline(-5, color='black', linestyle=':')
#     ax.axhline(-5, color='black', linestyle=':', linewidth=0.5)
#     ax.axhline(5, color='black', linestyle=':', linewidth=0.5)
#     ax.axhline(0, color='black', linestyle=':')
# g.map(add_lines, 'event_u_values', 'event_v_values')
# # Add a legend
# g.add_legend()
# # Display the plot
# plt.show()
# plt.savefig(os.path.join(figfolder, 'plot_scatter_eventuv_highlow.png'))
# plt.savefig(os.path.join(figfolder, 'plot_scatter_eventuv_highlow.pdf'))
# plt.close('all')


#--------------------
# For theta, hpc-pfc, let's grab the u and v scatter plot measured against the overall pattern
# plt.close('all')
# tmp=df_clean.query('highlow == "high" & pattern_cca1 == 2 & pattern_cca2==10 & uv_components == 1').groupby('genH').sample(1_000)
# tmp = qfilt(qfilt(tmp, 'event_u_values'), 'event_v_values')
# g=sns.relplot(data=tmp, kind='scatter', 
#                  x='event_u_values', y='event_v_values', alpha=1, legend=False,
#                 hue="pattern_class_name", col="pattern_class_name", row="genH")
# g.map(lambda *pos,**kws: plt.axvline(0, color='black', linestyle='--'))
# g.map(lambda *pos,**kws: plt.axhline(0, color='black', linestyle='--'))
# plt.show()
# plt.savefig(os.path.join(figfolder, f'plot_scatter_eventuv_hpcpfc.png'))
# plt.savefig(os.path.join(figfolder, f'plot_scatter_eventuv_hpcpfc.pdf'))

# tmp=df_clean.query('highlow == "high" & pattern_cca1 == 1 & pattern_cca2==10').groupby('genH').sample(1_000)
# tmp = qfilt(qfilt(tmp, 'event_u_values'), 'event_v_values')
# g=sns.relplot(data=tmp, kind='scatter', 
#                  x='event_u_values', y='event_v_values', alpha=1, legend=False,
#                 hue="pattern_class_name", col="pattern_class_name", row="genH")
# g.map(lambda *pos,**kws: plt.axvline(0, color='black', linestyle='--'))
# g.map(lambda *pos,**kws: plt.axhline(0, color='black', linestyle='--'))
# plt.show()
# plt.savefig(os.path.join(figfolder, f'plot_scatter_eventuv_hpchpc.png'))
# plt.savefig(os.path.join(figfolder, f'plot_scatter_eventuv_hpchpc.pdf'))

# tmp=df_clean.query('highlow == "high" & pattern_cca1 == 2 & pattern_cca2==10 & uv_components==1').groupby('genH').sample(1_000)
# tmp = qfilt(qfilt(tmp, 'projection_score'), 'perpendicular_score')
# g=sns.relplot(data=tmp, kind='scatter', 
#                  x='projection_score', y='perpendicular_score', alpha=1, legend=False,
#                 hue="pattern_class_name", col="pattern_class_name", row="genH")
# g.map(lambda *pos,**kws: plt.axvline(0, color='black', linestyle='--'))
# g.map(lambda *pos,**kws: plt.axhline(0, color='black', linestyle='--'))
# for ax in g.axes.flat:
#     # find max abs x and max abs y
#     xmax = max(abs(ax.get_xlim()[0]), abs(ax.get_xlim()[1]))
#     ymax = max(abs(ax.get_ylim()[0]), abs(ax.get_ylim()[1]))
#     mx = max(xmax, ymax)
#     ax.set_xlim(-mx, mx)
#     ax.set_ylim(-mx, mx)
# plt.show()
# plt.savefig(os.path.join(figfolder, f'plot_scatter_projperp_hpcpfc.png'))
# plt.savefig(os.path.join(figfolder, f'plot_scatter_projperp_hpcpfc.pdf'))

# SECTION: Plotting the projection and perpendicular scores

# let's create a projperp folder
folder = os.path.join(figfolder, 'projperp')
if not os.path.exists(folder):
    os.makedirs(folder)

# Align by the genH_highlow property
if 'df_clean_original' not in locals():
    df_clean_original = df_clean.copy()
    df_clean_original.reset_index(drop=True, inplace=True)
    df_clean_original.metadata = {
        'description': 'Original dataframe before aligning projection scores.'
    }
df_clean = df_clean_original.copy()
append = "_genH_highlow"
for i in range(1, lastcomp):
    print(f"Aligning projection scores for component {i}")
    df_clean, leans = align_projection_scores(df_clean, 1, 'highlow', ploton=False, ploton_summary=False, append=append, method="quantilemedian", sort_property=['genH', 'pattern_class_name'])

# PLOT: ONLY THETA, same as above, SPLIT BY ANIMAL
for comp in range(1,lastcomp):
    tmp=df_clean.query('pattern_cca1 == 2 & pattern_cca2==10 & uv_components == @comp & pattern_class_name == "theta"').groupby(['animal','genH']).sample(2_500)
    tmp = tmp.groupby(['animal', 'genH']).apply(lambda x: qfilt(qfilt(x, 'projection_score'), 'perpendicular_score'))
    # Let's do stat tests for each animal/genH pair (high vs low)
    # 1. bootstrap
    #   - quantiles 0.1 0.9 (of projection and perpendicular)
    #   - kl divergence of high||low (the 2d dist of projection and perpendicular)
    # 2. ks-test of projection high/low and perpendicular high/low
    # 3. ad-test of projection high/low and perpendicular high/low
    # 4. permutation test


    g=sns.FacetGrid(data=tmp, row="animal", col="genH_highlow",
                    col_order=['power_low', 'power_mid', 'power_high', 'coherence_low', 'coherence_mid', 'coherence_high'],
                    hue="lean")
    g.map(sns.kdeplot, "projection_score"+append, "perpendicular_score"+append, alpha=0.5, fill=True) # , cmap=cmap)
    # g.map(sns.scatterplot, "projection_score", "perpendicular_score", alpha=0.02)
    g.map(lambda *pos,**kws: plt.axvline(0, color='black', linestyle='--'))
    g.map(lambda *pos,**kws: plt.axhline(0, color='black', linestyle='--'))
    for ax in g.axes.flat:
        # find max abs x and max abs y
        # xmax = max(abs(ax.get_xlim()[0]), abs(ax.get_xlim()[1]))
        # ymax = max(abs(ax.get_ylim()[0]), abs(ax.get_ylim()[1]))
        # mx = max(xmax, ymax)
        # ax.set_xlim(-mx, mx)
        # ax.set_ylim(-mx, mx)
        # Set range and ticks
        ax.set_xlim(xrange)
        ax.set_ylim(yrange)
        ax.set_xticks(projxticks)
        ax.set_yticks(perpyticks)
        # Exchange | with \n in title
        title = ax.get_title().replace('|', '\n')
        ax.set_title(title)
    g.add_legend()
    # plt.savefig(os.path.join(figfolder, 'projperp', f'plot_kde_projperp_hpcpfc_theta_comp={comp}.png'))
    # plt.savefig(os.path.join(figfolder, 'projperp', f'plot_kde_projperp_hpcpfc_theta_comp={comp}.pdf'))

# PLOT: perp vs proj, split by genH_highlow but NOT ANIMAL
# Let's do the above plot, but a kdeplot, sample=10_000
for comp in range(1,lastcomp):
    tmp=df_clean.query('pattern_cca1 == 2 & pattern_cca2==10 & uv_components == @comp').groupby('genH').sample(7_500)
    tmp = qfilt(qfilt(tmp, 'projection_score'+append), 'perpendicular_score'+append)
    tmp = sort_df_by_property(tmp, 'animal')
    g=sns.FacetGrid(data=tmp, 
                    row="pattern_class_name", col="genH_highlow", hue="pattern_class_name")
    g.map(sns.kdeplot, "projection_score"+append, "perpendicular_score"+append, alpha=0.5, fill=True, cmap=cmap)
    # g.map(sns.scatterplot, "projection_score", "perpendicular_score", alpha=0.02)
    g.map(lambda *pos,**kws: plt.axvline(0, color='black', linestyle='--'))
    g.map(lambda *pos,**kws: plt.axhline(0, color='black', linestyle='--'))
    for ax in g.axes.flat:
        # find max abs x and max abs y
        # xmax = max(abs(ax.get_xlim()[0]), abs(ax.get_xlim()[1]))
        # ymax = max(abs(ax.get_ylim()[0]), abs(ax.get_ylim()[1]))
        # mx = max(xmax, ymax)
        # ax.set_xlim(-mx, mx)
        # ax.set_ylim(-mx, mx)
        # set range and ticks
        ax.set_xlim(xrange)
        ax.set_ylim(yrange)
        ax.set_xticks(projxticks)
        ax.set_yticks(perpyticks)
        # Exchange | with \n in title
        title = ax.get_title().replace('|', '\n')
        ax.set_title(title)
        ax.set_aspect('equal')
    # make each axis equal in aspect to its axis lengths
    g.fig.subplots_adjust(top=0.9)
    g.fig.suptitle('UV Component 1 - HPC-PFC', fontsize=16)
    plt.savefig(os.path.join(figfolder, 'projperp', f'plot_kde_projperp_hpcpfc_{comp}.png'))
    plt.savefig(os.path.join(figfolder, 'projperp', f'plot_kde_projperp_hpcpfc_{comp}.pdf'))


plt.close('all')

for comp in range(1,lastcomp):
    tmp=(df_clean.query('pattern_cca1 == 2 & pattern_cca2==10 & uv_components == 1 & (genH_highlow == "coherence_high" | genH_highlow == "power_high")')
    .groupby('genH_highlow').sample(5_000))
    assert(tmp.genH_highlow.unique().size == 2)
    tmp = qfilt(qfilt(tmp, 'projection_score'), 'perpendicular_score')
    g=sns.JointGrid(data=tmp, x="projection_score", y="perpendicular_score", 
                    hue="genH_highlow")
    g.plot_marginals(sns.histplot, alpha=0.5, multiple="stack")
    g.plot_joint(sns.kdeplot, alpha=0.5, fill=True)
    g.ax_joint.set_xlim(-5, 5)
    g.ax_joint.set_ylim(-5, 5)
    # Test for equal projection distribution (ks-test)
    ks, p = stats.ks_2samp(tmp.query('genH_highlow == "coherence_high"').projection_score,
                           tmp.query('genH_highlow == "power_high"').projection_score)
    ks2, p2 = stats.ks_2samp(tmp.query('genH_highlow == "coherence_high"').perpendicular_score,
                            tmp.query('genH_highlow == "power_high"').perpendicular_score)
    # Two sample t-tests
    t, pt = stats.ttest_ind(tmp.query('genH_highlow == "coherence_high"').projection_score,
                            tmp.query('genH_highlow == "power_high"').projection_score)
    t2, pt2 = stats.ttest_ind(tmp.query('genH_highlow == "coherence_high"').perpendicular_score,
                            tmp.query('genH_highlow == "power_high"').perpendicular_score)
    # KS-test values, and for ttest, let's show the difference and the pvalue
    g.fig.suptitle(f'UV Component {comp} - HPC-PFC - KS test proj={p:.3f} perp={p2:.3f}\n'
                   f'T-test proj={t:.3f} ({pt:.3f}) perp={t2:.3f} ({pt2:.3f})')
    g.fig.subplots_adjust(top=0.9)
    # let's create a very descriptive title
    plt.savefig(os.path.join(f"{figfolder}", f'plot_joint_projperp_hpcpfc_hue=genH_highlow_uvcomp={comp}.png'))
    plt.savefig(os.path.join(f"{figfolder}", f'plot_joint_projperp_hpcpfc_hue=genH_highlow_uvcomp={comp}.pdf'))


# Let's do high coherence versus low-coherence, same
for comp in range(1,4):
    tmp=(df_clean.query('pattern_cca1 == 2 & pattern_cca2==10 & uv_components == 1 & (genH_highlow == "coherence_high" | genH_highlow == "coherence_low")')
    .groupby('genH_highlow').sample(5_000))
    assert(tmp.genH_highlow.unique().size == 2)
    tmp = qfilt(qfilt(tmp, 'projection_score'), 'perpendicular_score')
    g=sns.JointGrid(data=tmp, x="projection_score", y="perpendicular_score", 
                    hue="genH_highlow")
    g.plot_marginals(sns.histplot, alpha=0.5, multiple="stack")
    g.plot_joint(sns.kdeplot, alpha=0.5, shade=True)
    g.ax_joint.set_xlim(-5, 5)
    g.ax_joint.set_ylim(-5, 5)
    # Test for equal projection distribution (ks-test)
    ks, p = stats.ks_2samp(tmp.query('genH_highlow == "coherence_high"').projection_score,
                           tmp.query('genH_highlow == "coherence_low"').projection_score)
    ks2, p2 = stats.ks_2samp(tmp.query('genH_highlow == "coherence_high"').perpendicular_score,
                            tmp.query('genH_highlow == "coherence_low"').perpendicular_score)
    # Two sample t-tests
    t, pt = stats.ttest_ind(tmp.query('genH_highlow == "coherence_high"').projection_score,
                            tmp.query('genH_highlow == "coherence_low"').projection_score)
    t2, pt2 = stats.ttest_ind(tmp.query('genH_highlow == "coherence_high"').perpendicular_score,
                            tmp.query('genH_highlow == "coherence_low"').perpendicular_score)
    # KS-test values, and for ttest, let's show the difference and the pvalue
    g.fig.suptitle(f'UV Component {comp} - HPC-PFC - KS test proj={p:.3f} perp={p2:.3f}\n'
                   f'T-test proj={t:.3f} ({pt:.3f}) perp={t2:.3f} ({pt2:.3f})')
    g.fig.subplots_adjust(top=0.9)
    # let's create a very descriptive title
    plt.savefig(os.path.join(f"{figfolder}", f'coherence_plot_joint_projperp_hpcpfc_hue=genH_highlow_uvcomp={comp}.png'))
    plt.savefig(os.path.join(f"{figfolder}", f'coherence_plot_joint_projperp_hpcpfc_hue=genH_highlow_uvcomp={comp}.pdf'))


# Let's do the same for power high and power low now
plt.close('all')
for pattern_class_name in ['theta', 'delta', 'ripple']:
    for comp in range(1,lastcomp):
        tmp=(df_clean.query('pattern_cca1 == 2 & pattern_cca2==10 & uv_components == @i & (genH_highlow == "power_high" | genH_highlow == "power_low") & pattern_class_name == @pattern_class_name')
        .groupby('genH_highlow').sample(2_500))
        assert(tmp.genH_highlow.unique().size == 2)
        tmp = qfilt(qfilt(tmp, 'projection_score'), 'perpendicular_score')
        g=sns.JointGrid(data=tmp, x="projection_score", y="perpendicular_score", 
                        hue="genH_highlow")
        g.plot_marginals(sns.histplot, alpha=0.5, multiple="stack")
        g.plot_joint(sns.kdeplot, alpha=0.5, shade=True)
        mx = tmp[['projection_score', 'perpendicular_score']].abs().max().max()
        g.ax_joint.set_xlim(-mx, mx)
        g.ax_joint.set_ylim(-mx, mx)
        # Test for equal projection distribution (ks-test)
        ks, p = stats.ks_2samp(tmp.query('genH_highlow == "power_high"').projection_score,
                               tmp.query('genH_highlow == "power_low"').projection_score)
        ks2, p2 = stats.ks_2samp(tmp.query('genH_highlow == "power_high"').perpendicular_score,
                                tmp.query('genH_highlow == "power_low"').perpendicular_score)
        # Two sample t-tests
        t, pt = stats.ttest_ind(tmp.query('genH_highlow == "power_high"').projection_score,
                                tmp.query('genH_highlow == "power_low"').projection_score)
        t2, pt2 = stats.ttest_ind(tmp.query('genH_highlow == "power_high"').perpendicular_score,
                                tmp.query('genH_highlow == "power_low"').perpendicular_score)
        # KS-test values, and for ttest, let's show the difference and the pvalue
        g.fig.suptitle(f'{pattern_class_name} - UV Component {comp} - HPC-PFC - KS test proj={p:.3f} perp={p2:.3f}\n' 
                f'UV Component {comp} - HPC-PFC - KS test proj={p:.3f} perp={p2:.3f}\n' +
                f'T-test proj={t:.3f} ({pt:.3f}) perp={t2:.3f} ({pt2:.3f})')
        g.fig.subplots_adjust(top=0.9)
        # let's create a very descriptive title
        plt.savefig(os.path.join(f"{figfolder}", f'power_plot_joint_projperp_hpcpfc_hue=genH_highlow_uvcomp={comp}_{pattern_class_name}.png'))
        plt.savefig(os.path.join(f"{figfolder}", f'power_plot_joint_projperp_hpcpfc_hue=genH_highlow_uvcomp={comp}_{pattern_class_name}.pdf'))

# Let's do the above plot, but a kdeplot, sample=10_000
for pattern_class_name in ['theta', 'delta', 'ripple']:
    tmp=df_clean.query('pattern_cca1 == 2 & pattern_cca2==10 & pattern_class_name == @pattern_class_name').groupby('genH').sample(7_500)
    tmp = qfilt(qfilt(tmp, 'projection_score'), 'perpendicular_score')
    colors_half1 = cm.Oranges(np.linspace(0, 1, 3))
    colors_half2 = cm.Blues(np.linspace(0, 1, 3))
    pal = sns.color_palette([*colors_half1, *colors_half2])
    g=sns.FacetGrid(data=tmp, row="animal", hue="genH_highlow", col="genH_highlow",
                    col_order=['power_low', 'power_mid', 'power_high', 'coherence_low', 'coherence_mid', 'coherence_high'], 
                    hue_order=['power_low', 'power_mid', 'power_high', 'coherence_low', 'coherence_mid', 'coherence_high'],
                    palette=pal)
    g.map(sns.kdeplot, "projection_score", "perpendicular_score", alpha=0.5, shade=True)
    g.map(sns.scatterplot, "projection_score", "perpendicular_score", alpha=0.02)
    g.map(lambda *pos,**kws: plt.axvline(0, color='black', linestyle='--'))
    g.map(lambda *pos,**kws: plt.axhline(0, color='black', linestyle='--'))
    for ax in g.axes.flat:
        # find max abs x and max abs y
        xmax = max(abs(ax.get_xlim()[0]), abs(ax.get_xlim()[1]))
        ymax = max(abs(ax.get_ylim()[0]), abs(ax.get_ylim()[1]))
        mx = max(xmax, ymax)
        ax.set_xlim(-mx, mx)
        ax.set_ylim(-mx, mx)
        # Exchange | with \n in title
        title = ax.get_title().replace('|', '\n')
        ax.set_title(title)
    plt.savefig(os.path.join(figfolder, f'{pattern_class_name}_animal_plot_kde_projperp_hpcpfc.png'))
    plt.savefig(os.path.join(figfolder, f'{pattern_class_name}_animal_plot_kde_projperp_hpcpfc.pdf'))


# Let's do the above plot, but a kdeplot, sample=10_000
for pattern_class_name in ['theta', 'delta', 'ripple']:
    for comp in range(1,lastcomp):
        tmp=df_clean.query('pattern_cca1 == 2 & pattern_cca2==10 & pattern_class_name == @pattern_class_name & uv_components == @comp').groupby('genH').sample(7_500)
        tmp = qfilt(qfilt(tmp, 'projection_score'), 'perpendicular_score')
        colors_half1 = cm.Oranges(np.linspace(0, 1, 3))
        colors_half2 = cm.Blues(np.linspace(0, 1, 3))
        pal = sns.color_palette([*colors_half1, *colors_half2])
        g=sns.FacetGrid(data=tmp, row="animal", hue="genH_highlow", col="genH_highlow",
                        col_order=['power_low', 'power_mid', 'power_high', 'coherence_low', 'coherence_mid', 'coherence_high'], 
                        hue_order=['power_low', 'power_mid', 'power_high', 'coherence_low', 'coherence_mid', 'coherence_high'],
                        palette=pal)
        g.map(sns.kdeplot, "projection_score", "perpendicular_score", alpha=0.5, shade=True)
        g.map(sns.scatterplot, "projection_score", "perpendicular_score", alpha=0.02)
        g.map(lambda *pos,**kws: plt.axvline(0, color='black', linestyle='--'))
        g.map(lambda *pos,**kws: plt.axhline(0, color='black', linestyle='--'))
        for ax in g.axes.flat:
            # find max abs x and max abs y
            xmax = max(abs(ax.get_xlim()[0]), abs(ax.get_xlim()[1]))
            ymax = max(abs(ax.get_ylim()[0]), abs(ax.get_ylim()[1]))
            mx = max(xmax, ymax)
            ax.set_xlim(-mx, mx)
            ax.set_ylim(-mx, mx)
            # Exchange | with \n in title
            title = ax.get_title().replace('|', '\n')
            ax.set_title(title)
        plt.subplots_adjust(top=0.9)
        plt.suptitle(f'UV Component {comp} - HPC-PFC - {pattern_class_name}', fontsize=16)
        plt.savefig(os.path.join(figfolder, f'{pattern_class_name}_animal_plot_kde_projperp_hpcpfc_comp={comp}.png'))
        plt.savefig(os.path.join(figfolder, f'{pattern_class_name}_animal_plot_kde_projperp_hpcpfc_comp={comp}.pdf'))

## SECTION: SPEED CATEGORIZATION

# Apply the alignment to the dataframe
# save a copy of the original
if 'df_clean_original' not in locals():
    df_clean_original = df_clean.copy()
    df_clean_original.reset_index(drop=True, inplace=True)
    df_clean_original.metadata = {
        'description': 'Original dataframe before aligning projection scores.'
    }
df_clean = df_clean_original.copy()
lean_dict = {}
# BUG: if last comp > 2, then df_clean does not contain alignments of previous
# components -- as if operating on a blank slate. there's like a copy bug here.
for i in range(1, lastcomp):
    df_clean, leans =  \
            align_projection_scores(df_clean, i, 'speed_cat',
                                    ploton_summary=False, append='_after')
    lean_dict[i] = leans
# Check for change
(df_clean_original.projection_score /
 df_clean.projection_score).dropna().mean()

df_clean = create_high_med_low_categories(df_clean, 'animal', 'vel', 'speed_cat')

plt.close('all')

# create a speed subfolder
speedfolder = os.path.join(figfolder, 'speed')
if not os.path.exists(speedfolder):
    os.makedirs(speedfolder)


# PLOT: Let's do the above plot, but SPEED
for comp in range(1,lastcomp):
    tmp=(df_clean.query('pattern_cca1 == 2 & pattern_cca2==10 & uv_components'
                        '== @comp').groupby(['animal','speed_cat']).sample(3_000))
    # tmp = qfilt(qfilt(tmp, 'projection_score_after'), 'perpendicular_score_after')
    # Let's instead apply the line right above this by animal
    tmp = tmp.groupby(['animal']).apply(lambda x: qfilt(qfilt(x, 'projection_score_after'), 'perpendicular_score_after')).reset_index(drop=True)
    tmp.animal.unique()
    tmp = sort_df_by_property(tmp, ['animal', 'speed_cat'])
    # colors_half1 = cm.Oranges(np.linspace(0, 1, 3))
    # colors_half2 = cm.Blues(np.linspace(0, 1, 3))
    # pal = sns.color_palette([*colors_half1, *colors_half2])
    g=sns.FacetGrid(data=tmp, row="animal", col="speed_cat",
                    col_order=['low', 'medium', 'high'])
    g.map(sns.kdeplot, "projection_score_after", "perpendicular_score_after",
          alpha=0.5, fill=True, cmap=cmap)
    # g.map(sns.scatterplot, "projection_score_after", "perpendicular_score_after", alpha=0.02)
    g.map(lambda *pos,**kws: plt.axvline(0, color='black', linestyle='--'))
    g.map(lambda *pos,**kws: plt.axhline(0, color='black', linestyle='--'))
    for ax in g.axes.flat:
        # find max abs x and max abs y
        # xmax = max(abs(ax.get_xlim()[0]), abs(ax.get_xlim()[1]))
        # ymax = max(abs(ax.get_ylim()[0]), abs(ax.get_ylim()[1]))
        # mx = max(xmax, ymax)
        # ax.set_xlim(-mx, mx)
        # ax.set_ylim(-mx, mx)
        # Set ticks and ranges
        ax.set_xticks(projxticks)
        ax.set_yticks(perpyticks)
        ax.set_xlim(xrange)
        ax.set_ylim(yrange)
        # Exchange | with \n in title
        title = ax.get_title().replace('|', '\n')
        ax.set_title(title)
        ax.set_aspect('equal')
    plt.subplots_adjust(top=0.9, bottom=0.05)
    plt.suptitle(f'UV Component {comp} - HPC-PFC', fontsize=16)
    plt.savefig(os.path.join(figfolder, 'speed', f'speed_plot_kde_projperp_hpcpfc_comp={comp}_byanimal.png'))
    plt.savefig(os.path.join(figfolder, 'speed', f'speed_plot_kde_projperp_hpcpfc_comp={comp}_byanimal.pdf'))

# Now let's do the same, equal samples of animals, but instead lumping together
# animals
for comp in range(1,lastcomp):
    tmp=(df_clean.query('pattern_cca1 == 2 & pattern_cca2==10 & uv_components'
                        '== @comp').groupby(['speed_cat']).sample(3_000))
    # tmp = qfilt(qfilt(tmp, 'projection_score_after'), 'perpendicular_score_after')
    # Let's instead apply the line right above this by animal
    tmp = tmp.groupby(['speed_cat']).apply(lambda x: qfilt(qfilt(x, 'projection_score_after'), 'perpendicular_score_after')).reset_index(drop=True)
    tmp.animal.unique()
    tmp = sort_df_by_property(tmp, ['animal', 'speed_cat'])
    colors_half1 = cm.Oranges(np.linspace(0, 1, 3))
    colors_half2 = cm.Blues(np.linspace(0, 1, 3))
    pal = sns.color_palette([*colors_half1, *colors_half2])
    g=sns.FacetGrid(data=tmp, hue="speed_cat", col="speed_cat",
                    col_order=['low', 'medium', 'high'])
    g.map(sns.kdeplot, "projection_score_after", "perpendicular_score_after", alpha=0.5, fill=True, cmap=cmap)
    # g.map(sns.scatterplot, "projection_score_after", "perpendicular_score_after", alpha=0.02)
    g.map(lambda *pos,**kws: plt.axvline(0, color='black', linestyle='--'))
    g.map(lambda *pos,**kws: plt.axhline(0, color='black', linestyle='--'))
    for ax in g.axes.flat:
        # find max abs x and max abs y
        # xmax = max(abs(ax.get_xlim()[0]), abs(ax.get_xlim()[1]))
        # ymax = max(abs(ax.get_ylim()[0]), abs(ax.get_ylim()[1]))
        # mx = max(xmax, ymax)
        # ax.set_xlim(-mx, mx)
        # ax.set_ylim(-mx, mx)
        # Set ticks and ranges
        ax.set_xticks(projxticks)
        ax.set_yticks(perpyticks)
        ax.set_xlim(xrange)
        ax.set_ylim(yrange)
        # Exchange | with \n in title
        title = ax.get_title().replace('|', '\n')
        ax.set_title(title)
        ax.set_aspect('equal')
    plt.subplots_adjust(top=0.9, bottom=0.05)
    plt.suptitle(f'UV Component {comp} - HPC-PFC', fontsize=16)
    plt.savefig(os.path.join(figfolder, 'speed', f'speed_plot_kde_projperp_hpcpfc_comp={comp}.png'))
    plt.savefig(os.path.join(figfolder, 'speed', f'speed_plot_kde_projperp_hpcpfc_comp={comp}.pdf'))

# open figfolder with xdg-open
# os.system(f'xdg-open {figfolder}')
