# Supplementary material for: Hippocampal–Prefrontal Communication Subspaces Align with Behavioral and Network Patterns in a Spatial Memory Task
Source: eNeuro. 2025 Sep 18;12(9):ENEURO.0336-24.2025. doi: 10.1523/ENEURO.0336-24.2025 (PMC12463551; doi:10.1523/ENEURO.0336-24.2025)
Supplement: Extended Data 1 — Download Extended Data 1, ZIP file. [file eneuro-12-ENEURO.0336-24.2025-s006.zip › BNPCS/Notebooks/python/laggedcca.py]

# Purpose: compute lagged CCA between two brain areas

import os
from tqdm import tqdm
from copy import deepcopy
import numpy as np
from sklearn.cross_decomposition import CCA
from scipy.stats import percentileofscore
from scipy.io import loadmat
from hdf5storage import loadmat
import numpy as np
from sklearn.cross_decomposition import CCA
import numpy as np
from sklearn.model_selection import KFold
from scipy.stats import pearsonr
from sklearn.cross_decomposition import CCA
from sklearn.model_selection import KFold
from scipy.stats import pearsonr

# Path to your .mat file
file_path = "/Volumes/MATLAB-Drive/Shared/figures/midpattern=true/data/JS21_power_true.mat"
save_path  = os.path.dirname(file_path)

# Load data
mat = loadmat(file_path)

# Extracting variables
U = mat['U']
V = mat['V']
R = (U + V) / np.sqrt(2)
Ru = (U - V) / np.sqrt(2)
uv_time = mat['uv_time']
spikeRateMatrix = mat['spikeRateMatrix']
behavior_dict = mat['behavior_dict']  # Adjust indexing based on how the struct is saved in the .mat file
behavior_dict = behavior_dict[0]  # Adjust indexing based on how the struct is saved in the .mat file
behavior_time = behavior_dict['time']
areasperneuron = mat['areaPerNeuron']
areasperneuron  = np.array([str(x[0,0]) for x in mat['areaPerNeuron'][0]])

# Now you have your variables in Python and you can proceed with further analysis

# Initialize data
# brain_area1 = np.random.rand(1000, 10)
# brain_area2 = np.random.rand(1000, 10)
brain_area1 = spikeRateMatrix[areasperneuron == "CA1", :].T
brain_area2 = spikeRateMatrix[areasperneuron == "PFC", :].T

# Initialize CCA

class CustomCCA(CCA):
    def __init__(self, n_components):
        super().__init__(n_components=n_components)
    def fit(self, X, Y, cv=5):
        kf = KFold(n_splits=cv)
        r_values = []
        p_values = []
        master_x_weights = []
        master_y_weights = []
        
        for train_index, test_index in tqdm(kf.split(X), desc="Cross Validation", total=cv):
            X_train, X_test = X[train_index], X[test_index]
            Y_train, Y_test = Y[train_index], Y[test_index]
            super().fit(X_train, Y_train)
            # x_scores_ and y_scores_ can be obtained as follows:
            x_scores = X_train.dot(self.x_weights_)
            y_scores = Y_train.dot(self.y_weights_)
            master_x_weights.append(self.x_weights_)
            master_y_weights.append(self.y_weights_)
            r2 = super().score(X_test, Y_test)
            r, p = pearsonr(x_scores.ravel(), y_scores.ravel())
            r_values.append(r)
            p_values.append(p)
        # Average across folds to get the 'master' attributes
        self.x_weights_ = np.mean(np.array(master_x_weights), axis=0)
        self.y_weights_ = np.mean(np.array(master_y_weights), axis=0)
        self.avg_r = np.mean(r_values)
        self.avg_p = np.mean(p_values)
        return self


# Initialize the fit dictionary
fit_dict = {}
# Control Flags
train_each_lag = True  # Set to True to train each lag, False to train only zero lag
do_permutation = True  # Set to True to perform permutation testing
# Lags
lags = np.arange(-10, 11)
# Generate CCA fits for the entire djata
n_components = 1
if train_each_lag:
    cca = CustomCCA(n_components=n_components)
    for lag in lags:
        if lag < 0:
            (cca).fit(brain_area1[:lag], brain_area2[-lag:])
        elif lag > 0:
            (cca).fit(brain_area1[lag:], brain_area2[:-lag])
        else:
            (cca).fit(brain_area1, brain_area2)
        
        fit_dict[lag] = cca
else:
    cca = CustomCCA(n_components=_n_components)
    (cca).fit(brain_area1, brain_area2)
    fit_dict[0] = cca

# Checkpoint
import joblib
joblib.dump(fit_dict, os.path.join(save_path,"laggedcca_fit_dict.joblib"))

# Sliding Window Analysis
window_size = 100
step_size = 10
results = []

windows = range(0, len(brain_area1) - window_size, step_size)
for start in tqdm(windows, desc="Sliding Window", total=len(windows)):
    end = start + window_size
    
    window_results = []
    
    for lag in lags:
        if lag < 0:
            lagged_data1 = brain_area1[start:end][:lag]
            lagged_data2 = brain_area2[start:end][-lag:]
        elif lag > 0:
            lagged_data1 = brain_area1[start:end][lag:]
            lagged_data2 = brain_area2[start:end][:-lag]
        else:
            lagged_data1 = brain_area1[start:end]
            lagged_data2 = brain_area2[start:end]
        
        score = fit_dict[lag].score(lagged_data1, lagged_data2)
        
        # Optional Permutation Testing
        if do_permutation:
            perm_scores = []
            for _ in range(100):
                perm_data1 = np.random.permutation(lagged_data1)
                perm_scores.append(fit_dict[lag].score(perm_data1, lagged_data2))
            
            p_value = 1 - percentileofscore(perm_scores, score) / 100.0
        else:
            p_value = None  # or another method to calculate
        
        window_results.append((lag, score, p_value))
        
    results.append(window_results)

# Correct for Multiple Comparisons and Identify Significant Events
alpha = 0.05
corrected_alpha = alpha / (len(lags) * len(results))

for window in results:
    for lag, score, p_value in window:
        if p_value is not None and p_value < corrected_alpha:
            print(f"Significant correlation at lag {lag} with p-value {p_value}")


import pandas as pd

# Flatten the results to create a DataFrame
flat_results = [(start + window_size//2, lag, score, p_value) for start in range(0, len(brain_area1) - window_size, step_size) for (lag, score, p_value) in results[start//step_size]]

df = pd.DataFrame(flat_results, columns=['time', 'lag', 'score', 'p_value'])

# Filter for significant events
alpha = 0.05  # adjust as needed
# corrected_alpha = alpha / (len(lags) * len(results))
corrected_alpha = 0.05
df_significant = df[df['p_value'] < corrected_alpha]
