# Supplementary material for: Hippocampal–Prefrontal Communication Subspaces Align with Behavioral and Network Patterns in a Spatial Memory Task
Source: eNeuro. 2025 Sep 18;12(9):ENEURO.0336-24.2025. doi: 10.1523/ENEURO.0336-24.2025 (PMC12463551; doi:10.1523/ENEURO.0336-24.2025)
Supplement: Extended Data 1 — Download Extended Data 1, ZIP file. [file eneuro-12-ENEURO.0336-24.2025-s006.zip › BNPCS/Notebooks/python/regress_combine.py]

import pandas as pd
import os
import glob

# specify the directory you're working in
# intermediate = "midpattern=true"
intermediate = ""
folder = f'/Volumes/MATLAB-Drive/Shared/figures/{intermediate}/tables/'
# find all CSV files in the directory
all_files = glob.glob(os.path.join(folder,'*_faxis=Inf*_regress.csv'))
# filter the files to only those with 'faxis=Inf' in their title
inf_files = [file for file in all_files if 'faxis=Inf' in file]
day_thresh = None # last 12 days
hour_thresh = 1 # last 24 hours

# create a list to hold the dataframes
df_list = []

# loop through the list of files
for filename in inf_files:
    # read the CSV file into a dataframe
    df = pd.read_csv(filename, index_col=None, header=0)
    
    # create a new column with the filename
    df['filename'] = filename
    df['moddate'] = os.path.getmtime(filename)
    # Convert to datetime XX-XX-XXXX XX:XX:XX
    df['moddate'] = pd.to_datetime(df['moddate'], unit='s')
    # SKip if not in the last 12 days
    if day_thresh and \
            df['moddate'].max() < pd.to_datetime('today') - pd.Timedelta(days=day_thresh):
        print(f"Skipping {filename} because it is older than {day_thresh} days")
        continue
    elif hour_thresh and \
            df['moddate'].max() < pd.to_datetime('today') - pd.Timedelta(hours=hour_thresh):
        print(f"Skipping {filename} because it is older than {hour_thresh} hours")
    else:
        print(f"Adding {filename}")

    if 'private' in filename:
        df['private'] = True
    else:
        df['private'] = False

    columns = df.columns.tolist()
    columns = [x.replace("_U","_R").replace("_V","_Ru") for x in columns]
    df.columns = columns
    
    # append the dataframe to the list
    df_list.append(df)

# concatenate all the dataframes in the list into one dataframe
combined_df = pd.concat(df_list, axis=0, ignore_index=True)

# save the combined dataframe to a new CSV file
combined_df.to_csv(os.path.join(folder,
                                'combined_faxis=Inf_regress.csv'), index=False)
