# Supplementary material for: Hippocampal–Prefrontal Communication Subspaces Align with Behavioral and Network Patterns in a Spatial Memory Task
Source: eNeuro. 2025 Sep 18;12(9):ENEURO.0336-24.2025. doi: 10.1523/ENEURO.0336-24.2025 (PMC12463551; doi:10.1523/ENEURO.0336-24.2025)
Supplement: Extended Data 1 — Download Extended Data 1, ZIP file. [file eneuro-12-ENEURO.0336-24.2025-s006.zip › BNPCS/Notebooks/python/scatters_kimpap_stats.py]

import os
import pandas as pd
from tqdm import tqdm
from scipy.stats import ks_2samp, anderson_ksamp
from scipy.spatial.distance import jensenshannon
import numpy as np
from mlxtend.evaluate import permutation_test
import warnings

# Now let's do speed statistics
df_clean = create_high_med_low_categories(df_clean, 'animal', 'vel', 'speed_cat')

#Bootstrap quantiles
def bootstrap_quantiles(group, column, n_bootstraps=10_000):
    series = group[column]
    bootstrap_samples = np.random.choice(series, (n_bootstraps, len(series)),
replace=True)
    quantiles = np.nanpercentile(bootstrap_samples, [10, 90], axis=1)
    return quantiles

# KL Divergence
def kl_divergence(group1, group2, column):
    return jensenshannon(group1[column], group2[column])

# ks-test
def ks_test(group1, group2, column):
    # returns the KS test statistic and the p-value
    return ks_2samp(group1[column], group2[column])

# ad-test
def ad_test(group1, group2, column):
    '''
    Returns
    ──────────────────────────────────────────────────────────────────────────────────────────────
    statistic : float  
        Normalized k-sample Anderson-Darling test statistic.  
    critical_values : array  
        The critical values for significance levels 25%, 10%, 5%, 2.5%, 1%,
    0.5%, 0.1%.  
    significance_level : float  
        An approximate significance level at which the null hypothesis for the
    provided samples can be rejected. The value is floored / capped at
    0.1% / 25%.
    '''
    return anderson_ksamp([group1[column], group2[column]])

# permutation test
def perm_test(group1, group2, column):
    return permutation_test(group1[column], group2[column])

def bootstrap_pvalue(bs_samples1, bs_samples2, statistic, two_tailed=True,
                     observed_stat=None):
    """
    Calculates the p-value based on bootstrap samples and a chosen statistic.

    Args:
        bs_samples1 (array): Bootstrap samples for group 1.
        bs_samples2 (array): Bootstrap samples for group 2.
        statistic (function): Function to calculate the statistic of interest.
        two_tailed (bool, optional): Whether to perform a two-tailed test. 
                                     Defaults to True.
        observed_stat (float, optional): The observed statistic from the original data. 
                                         If not provided, the function will only compare 
                                         the bootstrap samples directly.

    Returns:
        float: p-value based on the bootstrap distribution.
    """
    # Calculate the statistic for each pair of bootstrap samples
    stat_diffs = [statistic(bs1, bs2) for bs1, bs2 in zip(bs_samples1,
                                                          bs_samples2)]

    if observed_stat is None:
        # No observed statistic provided, compare bootstrap samples directly
        num_extreme = (sum(diff >= 0 for diff in stat_diffs) if two_tailed else
                       sum(diff > 0 for diff in stat_diffs))
    else:
        if isinstance(observed_stat, tuple) and len(observed_stat) == 2:
            # If the observed statistic is a tuple, use the absolute difference
            observed_stat = statistic(*observed_stat)
        # Observed statistic provided, use it for comparison
        if two_tailed:
            num_extreme = (sum(abs(diff) >= abs(observed_stat) for diff in
                               stat_diffs))
        else:
            if observed_stat >= 0:
                num_extreme = sum(diff >= observed_stat for diff in stat_diffs)
            else:
                num_extreme = sum(diff <= observed_stat for diff in stat_diffs)

    # Calculate the p-value
    p_value = num_extreme / len(stat_diffs)

    return p_value

################################ MAIN CODE ########################################
#Restrict data
tmp = df_clean.query('pattern_cca1 == 2 & pattern_cca2 == 10 & '
                     'uv_components == @comp & pattern_class_name == "theta" & '
                     'speed_cat in ["low", "high"]')
# tmp = tmp.groupby(['animal','genH']).apply(sample(2_500))
# tmp = tmp.groupby(['animal', 'genH']).apply(lambda x: qfilt(qfilt(x,
# 'projection_score'), 'perpendicular_score'))

#Empty dict to store results
results, mod_dict = {}, {}
#Iterating over groups
# (animal, genH, pcn), group = next(iter(tmp.groupby(['animal','genH','pattern_class_name'])))
for (animal, genH, pcn), group in tqdm(
        tmp.groupby(['animal','genH','pattern_class_name']),
                                total=tmp['animal'].nunique()):
    score = 'projection_score'
    for score in ['projection_score', 'perpendicular_score']:

        group_high = group.query('highlow == "high"')
        group_low = group.query('highlow == "low"')

        #1. Bootstrap
        bs = bootstrap_quantiles(group_high, score)
        mod_dict['high_bootstrap_extents'] = (bs.T[:,1] - bs.T[:,0])
        bs = bootstrap_quantiles(group_low, score)
        mod_dict['low_bootstrap_extents'] = (bs.T[:,1] - bs.T[:,0])
        if np.isnan(bs).any():
            import pdb; pdb.set_trace()

        # Make a dataframe and assign it to the results
        res_df = pd.DataFrame()
        res_df['high_bs_ext'] = mod_dict['high_bootstrap_extents']
        res_df['low_bs_ext'] = mod_dict['low_bootstrap_extents']
        res_df['animal'] = animal
        res_df['genH'] = genH
        res_df['score'] = score
        res_df['pattern'] = pcn
        
        KL_div, STD_low, STD_high = [], [], []
        for bootstrap in range(len(res_df)):
            inds_high = np.random.choice(len(group_high), len(group_high))
            inds_low = np.random.choice(len(group_low), len(group_low))
            kl_div = kl_divergence(group_high.iloc[inds_high], group_low.iloc[inds_low], score)
            KL_div.append(kl_div)
        res_df['KL_div_highlow'] = KL_div
        KL_div = []
        for bootstrap in range(len(res_df)):
            inds_high = np.random.choice(len(group_high), len(group_high))
            inds_low = np.random.choice(len(group_low), len(group_low))
            kl_div = kl_divergence(group_low.iloc[inds_low], group_high.iloc[inds_high], score)
            KL_div.append(kl_div)
            std_val = np.std(group_low.iloc[inds_low][score])
            STD_low.append(std_val)
            std_val = np.std(group_high.iloc[inds_high][score])
            STD_high.append(std_val)
        res_df['KL_div_lowhigh'] = KL_div
        res_df['STD_low'] = STD_low
        res_df['STD_high'] = STD_high

        #3. ks-test
        #- ks-test of projection high/low and perpendicular high/low
        KS_test, KS_stat = [],[]
        for bootstrap in range(len(res_df)):
            inds_high = np.random.choice(len(group_high), len(group_high))
            inds_low = np.random.choice(len(group_low), len(group_low))
            ks_test_ret = ks_test(group_high.iloc[inds_high], group_low.iloc[inds_low], score)
            ks_test_val = ks_test_ret[0]
            ks_test_pval = ks_test_ret[1]
            KS_test.append(ks_test_val)
            KS_stat.append(ks_test_pval)
        res_df['KS_val'] = KS_test
        res_df['KS_stat'] = KS_stat

        #4. ad-test
        #- ad-test of projection high/low and perpendicular high/low
        AD_test, AD_stat = [], []
        for bootstrap in range(len(res_df)):
            inds_high = np.random.choice(len(group_high), len(group_high))
            inds_low = np.random.choice(len(group_low), len(group_low))
            ad_test_val = ad_test(group_high.iloc[inds_high], group_low.iloc[inds_low], score)
            ad_test_pval = ad_test_val[2]
            ad_test_val = ad_test_val[0]
            AD_test.append(ad_test_val)
            AD_stat.append(ad_test_pval)
        res_df['AD_val'] = AD_test
        res_df['AD_stat'] = AD_stat

        # #5. Permutation test of high/low projection and perpendicular
        # perm_test_val = perm_test(group_high, group_low, score, 
        #                           method='approximate', 
        #                           func="x>=y", 
        #                           num_rounds=1000)
        # res_df['Perm_test'] = Perm_test

        results[(animal, genH, pcn, score)] = res_df

 #Save results
results_df = pd.concat(results.values())
results_df["patterns_genH"] = results_df["pattern"] + results_df["genH"]
results_df.to_csv(os.path.join(figfolder, 'scatters_kimpap_stats.csv'), index=False)
means_df = results_df.groupby(['animal', 'genH', 'pattern', 'score', 'patterns_genH']).mean().reset_index()
percentile_df = results_df.groupby(['animal', 'genH', 'pattern', 'score', 'patterns_genH']).quantile([0.05, 0.95]).reset_index()
percentile_df.rename(columns={'level_5':'percentile'}, inplace=True)

# Seaborn plot that shows the confidence intervals precomputed in percentile_df
# for each animal and score
import seaborn as sns
import matplotlib.pyplot as plt
sns.set_context('talk')
sns.set_style('ticks')
sns.set_palette('colorblind')
x = means_df
g = sns.FacetGrid(data=x, hue="score", 
                  col="patterns_genH", row="score")
g.map(sns.pointplot, "animal", "high_bs_ext")
g.data = percentile_df.query('percentile == 0.05')
g.map(sns.pointplot, "animal", "high_bs_ext", linestyles='--', color='black')
g.data = percentile_df.query('percentile == 0.95')
g.map(sns.pointplot, "animal", "high_bs_ext", linestyles='--', color='black')
# now let's do the low_bs_ext in lighter colors
current_palette = g._colors
lightened_palette = [tuple(x * 0.75 for x in color) for color in current_palette]
# then plot
g.data = x
g.map(sns.pointplot, "animal", "low_bs_ext", palette=lightened_palette) 
g.data = percentile_df.query('percentile == 0.05')
g.map(sns.pointplot, "animal", "low_bs_ext", linestyles='--', color='black')
g.data = percentile_df.query('percentile == 0.95')
g.map(sns.pointplot, "animal", "low_bs_ext", linestyles='--', color='black')

# Plot the KS stat for each split
g = sns.FacetGrid(data=x, hue="score",
                  col="patterns_genH", row="score")
g.map(sns.pointplot, "animal", "KS_stat")
g.data = percentile_df.query('percentile == 0.05')
g.map(sns.pointplot, "animal", "KS_stat", linestyles='--', color='black')
g.data = percentile_df.query('percentile == 0.95')
g.map(sns.pointplot, "animal", "KS_stat", linestyles='--', color='black')

# Same for STD
g = sns.FacetGrid(data=x, hue="score",
                  col="patterns_genH", row="score")
g.map(sns.pointplot, "animal", "STD_high")
g.data = percentile_df.query('percentile == 0.05')
g.map(sns.pointplot, "animal", "STD_high", linestyles='--', color='black')
g.data = percentile_df.query('percentile == 0.95')
g.map(sns.pointplot, "animal", "STD_high", linestyles='--', color='black')
# then plot
g.data = x
g.map(sns.pointplot, "animal", "STD_low", palette=lightened_palette)
g.data = percentile_df.query('percentile == 0.05')
g.map(sns.pointplot, "animal", "STD_low", linestyles='--', color='black')
g.data = percentile_df.query('percentile == 0.95')
g.map(sns.pointplot, "animal", "STD_low", linestyles='--', color='black')

fig.suptitle("Bootstrap Extents" "CI 95%")
plt.show()

# # # ANIMAL SUMMARY # # # 
#Empty dict to store results
ov_results, ov_mod_dict = {}, {}
#Iterating over groups

(genH, pcn), group = next(iter(tmp.groupby(['genH','pattern_class_name'])))
G =  tmp.groupby(['genH','pattern_class_name'])
for (genH, pcn), group in tqdm(G, total=G.ngroups):
    score = 'projection_score'
    for score in ['projection_score', 'perpendicular_score']:

        if (genH, pcn, score) in ov_results:
            continue

        print("Computing for", genH, pcn, score)

        group_high = group.query('highlow == "high"')
        group_low = group.query('highlow == "low"')

        #1. Bootstrap
        bs = bootstrap_quantiles(group_high, score)
        ov_mod_dict['high_bootstrap_extents'] = (bs.T[:,1] - bs.T[:,0])
        bs = bootstrap_quantiles(group_low, score)
        ov_mod_dict['low_bootstrap_extents'] = (bs.T[:,1] - bs.T[:,0])
        if np.isnan(bs).any():
            import pdb; pdb.set_trace()

        # Make a dataframe and assign it to the results
        res_df = pd.DataFrame()
        res_df['high_bs_ext'] = ov_mod_dict['high_bootstrap_extents']
        res_df['low_bs_ext'] = ov_mod_dict['low_bootstrap_extents']
        res_df['genH'] = genH
        res_df['score'] = score
        res_df['pattern'] = pcn
        
        KL_div, STD_low, STD_high = [], [], []
        for bootstrap in range(len(res_df)):
            inds_high = np.random.choice(len(group_high), len(group_high))
            inds_low = np.random.choice(len(group_low), len(group_low))
            kl_div = kl_divergence(group_high.iloc[inds_high], group_low.iloc[inds_low], score)
            KL_div.append(kl_div)
        res_df['KL_div_highlow'] = KL_div
        KL_div = []
        for bootstrap in range(len(res_df)):
            inds_high = np.random.choice(len(group_high), len(group_high))
            inds_low = np.random.choice(len(group_low), len(group_low))
            kl_div = kl_divergence(group_low.iloc[inds_low], group_high.iloc[inds_high], score)
            KL_div.append(kl_div)
            std_val = np.std(group_low.iloc[inds_low][score])
            STD_low.append(std_val)
            std_val = np.std(group_high.iloc[inds_high][score])
            STD_high.append(std_val)
        res_df['KL_div_lowhigh'] = KL_div
        res_df['STD_low'] = STD_low
        res_df['STD_high'] = STD_high

        #3. ks-test
        #- ks-test of projection high/low and perpendicular high/low
        KS_test, KS_stat = [],[]
        for bootstrap in range(len(res_df)):
            inds_high = np.random.choice(len(group_high), len(group_high))
            inds_low = np.random.choice(len(group_low), len(group_low))
            ks_test_ret = ks_test(group_high.iloc[inds_high], group_low.iloc[inds_low], score)
            ks_test_val = ks_test_ret[0]
            ks_test_pval = ks_test_ret[1]
            KS_test.append(ks_test_val)
            KS_stat.append(ks_test_pval)
        res_df['KS_val'] = KS_test
        res_df['KS_stat'] = KS_stat

        #4. ad-test
        #- ad-test of projection high/low and perpendicular high/low
        AD_test, AD_stat = [], []
        for bootstrap in range(len(res_df)):
            inds_high = np.random.choice(len(group_high), len(group_high))
            inds_low = np.random.choice(len(group_low), len(group_low))
            ad_test_val = ad_test(group_high.iloc[inds_high], group_low.iloc[inds_low], score)
            ad_test_pval = ad_test_val[2]
            ad_test_val = ad_test_val[0]
            AD_test.append(ad_test_val)
            AD_stat.append(ad_test_pval)
        res_df['AD_val'] = AD_test
        res_df['AD_stat'] = AD_stat

        import warnings
        for bootstrap in tqdm(range(len(res_df)), desc="Bootstrapping", total=len(res_df)):
            inds_high = np.random.choice(len(group_high), 1000)
            inds_low  = np.random.choice(len(group_low), 1000)
            bs_high = group_high.iloc[inds_high][score]
            bs_low  = group_low.iloc[inds_low][score]
            # ignore warnings 
            with warnings.catch_warnings():
                warnings.simplefilter("ignore")
                # Calculate p-value using bootstrap samples and chosen statistic
                p_value = bootstrap_pvalue(bs_high, bs_low, statistic=lambda x, y:
                                           np.mean(x) - np.mean(y))
                # Store p-value in the results dataframe
                res_df.loc[bootstrap, 'bs_p_value'] = p_value
                # Permutation test with difference in means as the test statistic
                perm_test_result = permutation_test(group_high[score],
                                                    group_low[score],
                                                    method='approximate',
                                                    func=lambda x, y: np.mean(x) - np.mean(y),
                                                    num_rounds=1000)
                # Store the p-value
                res_df[bootstrap, 'perm_test_pvalue'] = perm_test_result


        ov_results[(genH, pcn, score)] = res_df

assert(len(ov_results) == 4)

# Redo ov_results
# ov_results = {k:v for k,v in ov_results.items()}
# Let's make a dataframe
ov_results_df = pd.concat(ov_results.values())
if "animal" in ov_results_df.columns:
    ov_results_df.drop(columns="animal", inplace=True)

os.system('pushover-cli "Finished computing overall statistics"')

ov_results_df
# Save results
ov_results_df.to_csv(os.path.join(figfolder, 'scatters_kimpap_stats_overall.csv'), index=False)
ov_means_df = ov_results_df.groupby(['genH', 'pattern', 'score']).mean().reset_index()
ov_percentile_df = ov_results_df.groupby(['genH', 'pattern', 'score']).quantile([0.01, 0.99],interpolation='nearest').reset_index()
ov_percentile_df.rename(columns={'level_3':'percentile'}, inplace=True)
ov_percentile_df.to_csv(os.path.join(figfolder, 'scatters_kimpap_stats_overall_percentiles.csv'), index=False)

# Let's do some bar plots to summarize the confidence intervals for our various
# (genH, pattern, score) combinations

# First, let's do the bootstrap extents
import seaborn as sns
import matplotlib.pyplot as plt
sns.set_context('talk')
sns.set_style('ticks')
sns.set_palette('colorblind')
high_val, low_val = 'STD_high', 'STD_low'
# high_val, low_val = 'STD_high', 'STD_low'
high_val, low_val = 'high_bs_ext', 'low_bs_ext'
g = sns.FacetGrid(data=ov_means_df, hue="score", col="genH", row="score")
# Now we're going to draw error bars for CIs
(i, j, k), data = next(iter(g.facet_data()))
for (i, j, k), data in g.facet_data():
    ax = g.facet_axis(i, j)
    # c = next(iter(data['pattern'].unique()))
    for c in data['pattern'].unique():
        genH = data.query('pattern == @c')['genH'].iloc[0]
        score = data.query('pattern == @c')['score'].iloc[0]
        yhi = data.query('pattern == @c')[high_val]
        ylo = data.query('pattern == @c')[low_val]
        yerr_hi = ov_percentile_df.query('genH == @genH & pattern == @c & score == @score')[high_val].sort_values(ascending=True).values
        yerr_hi_res = np.abs(yerr_hi[:, None] - yhi.values)
        yerr_lo = ov_percentile_df.query('genH == @genH & pattern == @c & score == @score')[low_val].sort_values(ascending=True).values
        yerr_lo_res = np.abs(yerr_lo[:, None] - ylo.values)
        # ax.bar(x=c, height=y, yerr=yerr, capsize=5)
        ax.errorbar(x=c+"_lo", y=ylo, yerr=yerr_lo_res, fmt='o', capsize=5, color='black')
        ax.errorbar(x=c+"_hi", y=yhi, yerr=yerr_hi_res, fmt='o', capsize=5, color='red')
        # and now let's place 100 random samples of each pattern at x=c appropriate for hi and lo respectively
        width, n = 0.05, 0
        x_c_lo = ax.get_xticks()[0] + width
        xvals = np.random.uniform(-width*2, width, n) + x_c_lo
        ylo_samples = ov_results_df.query('genH == @genH & pattern == @c & score == @score')[low_val].sample(n)
        ax.scatter(xvals, ylo_samples, color='black', alpha=0.05)
        x_c_hi = ax.get_xticks()[1] - width
        xvals = np.random.uniform(-width*2, width, n) + x_c_hi
        yhi_samples = ov_results_df.query('genH == @genH & pattern == @c & score == @score')[high_val].sample(n)
        ax.scatter(xvals, yhi_samples, color='red', alpha=0.05)
        ax.set_xlim(-0.5, 1.5)
        [ax.axhline(yerr_hi[i], color='red', linestyle='--')
         for i in range(2)]
        [ax.axhline(yerr_lo[i], color='black', linestyle='--')
         for i in range(2)]
g.savefig(os.path.join(figfolder, f'scatters_kimpap_stats_overall_{high_val}-{low_val}.png'))
g.savefig(os.path.join(figfolder, f'scatters_kimpap_stats_overall_{high_val}-{low_val}.svg'))


# Now let's move onto 
# SPEED STATISTICS

# # # ANIMAL SUMMARY # # # 
(genH, pcn), group = next(iter(tmp.groupby(['genH','pattern_class_name'])))
# ONLY NEED THE FIRST GROUP
genH = 'behavior'
pcn = 'speed'
# score = 'projection_score'
score = 'perpendicular_score'
for score in ['projection_score', 'perpendicular_score']:

    if (genH, pcn, score) in ov_results:
        continue

    print("Computing for", genH, pcn, score)

    group_high = group.query('speed_cat == "high"')
    group_low = group.query('speed_cat == "low"')

    #1. Bootstrap
    print("Starting bootstrap")
    bs = bootstrap_quantiles(group_high, score)
    ov_mod_dict['high_bootstrap_extents'] = (bs.T[:,1] - bs.T[:,0])
    bs = bootstrap_quantiles(group_low, score)
    ov_mod_dict['low_bootstrap_extents'] = (bs.T[:,1] - bs.T[:,0])
    if np.isnan(bs).any():
        import pdb; pdb.set_trace()

    # Make a dataframe and assign it to the results
    res_df = pd.DataFrame()
    res_df['high_bs_ext'] = ov_mod_dict['high_bootstrap_extents']
    res_df['low_bs_ext'] = ov_mod_dict['low_bootstrap_extents']
    res_df['genH'] = genH
    res_df['score'] = score
    res_df['pattern'] = pcn

    #3. ks-test
    #- ks-test of projection high/low and perpendicular high/low
    print("Starting KS-test")
    KS_test, KS_stat = [],[]
    for bootstrap in range(len(res_df)):
        inds_high = np.random.choice(len(group_high), len(group_high))
        inds_low = np.random.choice(len(group_low), len(group_low))
        ks_test_ret = ks_test(group_high.iloc[inds_high], 
                              group_low.iloc[inds_low], score)
        ks_test_val = ks_test_ret[0]
        ks_test_pval = ks_test_ret[1]
        KS_test.append(ks_test_val)
        KS_stat.append(ks_test_pval)
    res_df['KS_val'] = KS_test
    res_df['KS_stat'] = KS_stat
    print("KS-test done")

    print("Starting permutation test")
    for bootstrap in tqdm(range(len(res_df)), 
                          desc="Bootstrapping", 
                          total=len(res_df)):
        inds_high = np.random.choice(len(group_high), 1000)
        inds_low  = np.random.choice(len(group_low), 1000)
        bs_high = group_high.iloc[inds_high][score]
        bs_low  = group_low.iloc[inds_low][score]
        # ignore warnings 
        with warnings.catch_warnings():
            warnings.simplefilter("ignore")
            # Calculate p-value using bootstrap samples and chosen statistic
            # p_value = bootstrap_pvalue(bs_high, bs_low, statistic=lambda x, y:
            #                            np.mean(x) - np.mean(y))
            # # Store p-value in the results dataframe
            # res_df.loc[bootstrap, 'bs_p_value'] = p_value
            # Permutation test with difference in means as the test statistic
            perm_test_result = permutation_test(group_high[score],
                                                group_low[score],
                                                method='approximate',
                                                func=lambda x, y: np.mean(x) - np.mean(y),
                                                num_rounds=1000)
            # Store the p-value
            res_df.loc[bootstrap, 'perm_test_pvalue'] = perm_test_result

    ov_results[(genH, pcn, score)] = res_df

# Make a dataframe
    ov_results_df.drop(columns="animal", inplace=True)

os.system('pushover-cli "Finished computing overall statistics"')


import joblib
joblib.dump(ov_results, 
            os.path.join(figfolder, 'scatters_kimpap_stats_speed_overall.pkl'))


# TEMPORARY BANDAGE FOR THE ABOVE
import pandas as pd
pvalue_data = []
newdfs,meanpvals = {}, {}
for (key, df) in ov_results.items():
    df = df.copy()
    if 'perm_test_pvalue' in df.columns:
        perm_test_pvalue = df.perm_test_pvalue
    else:
        perm_test_pvalue = df.iloc[0, -10000:]
        df.drop(columns=df.columns[-10000:], inplace=True)
    print("Key:", key)
    newdict = {
            'genH': df.genH.iloc[0],
            'pattern': df.pattern.iloc[0],
            'score': df.score.iloc[0],
            'perm_test_pvalue': perm_test_pvalue,
            # 'bootstrapped_pvalue': bootstrapped_pvalue
    }
    newdfs[key] = pd.DataFrame(newdict).reset_index(drop=True)
    meanpvals[key] = newdfs[key].mean()

import pprint
pprint.pprint(meanpvals)
meanpvals = pd.DataFrame(meanpvals).T
overallpvals = pd.DataFrame()
for key, df in newdfs.items():
    # and insert columns for key
    df['genH'] = key[0]
    df['pattern'] = key[1]
    df['score'] = key[2]
    overallpvals = pd.concat([overallpvals, df], axis=0)

overallpvals.to_csv(os.path.join(figfolder, 'scatters_kimpap_stats_overall_pvalues.csv'))
meanpvals.to_csv(   os.path.join(figfolder, 'scatters_kimpap_stats_overall_meanpvalues.csv'))
