# Supplementary material for: Hippocampal–Prefrontal Communication Subspaces Align with Behavioral and Network Patterns in a Spatial Memory Task
Source: eNeuro. 2025 Sep 18;12(9):ENEURO.0336-24.2025. doi: 10.1523/ENEURO.0336-24.2025 (PMC12463551; doi:10.1523/ENEURO.0336-24.2025)
Supplement: Extended Data 1 — Download Extended Data 1, ZIP file. [file eneuro-12-ENEURO.0336-24.2025-s006.zip › BNPCS/Notebooks/python/subspace_angle.py]

#!/usr/bin/env python3
import argparse
import os
from matplotlib import pyplot as plt
import hdf5storage
import seaborn as sns
import numpy as np
import pandas as pd
from matplotlib import colors
import networkx as nx
import os
import cmocean
# Argument parser
parser = argparse.ArgumentParser(description="Load and process .mat file for neural data analysis.")
parser.add_argument('--file', type=str, default="/Volumes/MATLAB-Drive/Shared/figures/subspaceAngle/type=all_goodoct12/subspaceDist_K=6_norm=1_measure=princ.mat", help="Path to the .mat file.")
# parser.add_argument('--file', type=str, default="/Volumes/MATLAB-Drive/Shared/figures/subspaceAngle/type=fft/subspaceDist_K=3_norm=1_measure=princ.mat", help="Path to the .mat file.")
parser.add_argument('--adjust', action='store_true', help="Adjust the frobDist by the random distribution.")
args = parser.parse_args()

# Load the .mat file
file = os.path.expanduser(args.file)
file = os.path.abspath(file)
data = hdf5storage.loadmat(file)
folder, basename = os.path.split(file)
base, ext  = os.path.splitext(basename)
figfolder = os.path.join(folder, base)
if not os.path.exists(figfolder):
    os.makedirs(figfolder)
plt.ion()

if __name__ == "__main__":

    # try:

        # Figure out the K from the name
        if 'K=' in args.file:
            K = int(args.file.split('K=')[1].split('_')[0])
        # If the word focused is in the name, then it is focused
        if 'focused' in args.file:
            focused = True
        else:
            focused = False

        if 'frobDist' not in data:
            print("Frob dist not in data")
            os._exit(0)
        else:
            print(f"PLOTTING {args.file}")

        # Extract the variables
        subspaceDist = data['subspaceDist'].copy()
        frobDist     = data['frobDist'].copy()
        rowVar       = data['rowVar']
        frobDistOrig = frobDist.copy()
        if args.adjust:
            # frobDist = frobDist/data['MN']
            frobDistRand = data['random_frob'].copy()
            # assign the lower diagonal from the upper diagonal
            frobDistRand[np.tril_indices(frobDistRand.shape[0], -1)] = frobDistRand.T[np.tril_indices(frobDistRand.shape[0], -1)]
            subspaceDistRand = data['random_princ'].copy()
            # assign the lower diagonal from the upper diagonal
            subspaceDistRand[np.tril_indices(subspaceDistRand.shape[0], -1)] = subspaceDistRand.T[np.tril_indices(subspaceDistRand.shape[0], -1)]
            M, N = data['M'].astype('int'), data['N'].astype('int')
            frobDist /= np.reshape([frobDistRand[m,n] for m,n in zip(M,N)], M.shape)
        if "cosDist" in data:
            cosDist = data['cosDist'].copy()
            arcCosDist = np.arccos(cosDist)
            # arcCosDist = np.angle(np.nanmean(np.nanmean(np.exp(arcCosDist*1j), axis=1), axis=0))
            arcCosDist = np.angle(np.nanmean(np.exp(arcCosDist*1j), axis=0))
            arcCosDist = np.squeeze(arcCosDist)
            # plt.figure()
            # plt.imshow(arcCosDist)
            # plt.colorbar()
            subspaceDist = arcCosDist

        # Extract the variables and their shapes from the v6 data
        keys = list(data.keys())
        subspaceDist_shape = subspaceDist.shape if 'subspaceDist' in keys else None
        frobDist_shape = data['frobDist'].shape if 'frobDist' in keys else None
        rowVar_shape = data['rowVar'].shape if 'rowVar' in keys else None
        rowVar_content = data['rowVar'] if 'rowVar' in keys else None

        # reshape 7, 50, 12, 12 into 7*50, 12, 12
        if len(subspaceDist_shape) == 4:
            subspaceDist = np.reshape(subspaceDist, (subspaceDist_shape[0]*subspaceDist_shape[1], subspaceDist_shape[2], subspaceDist_shape[3]))
        if len(frobDist_shape) == 4:
            frobDist = np.reshape(frobDist, (frobDist_shape[0]*frobDist_shape[1], frobDist_shape[2], frobDist_shape[3]))

        # If a focused state, then we need to focus on only a few of the possible row and column names
        #["[['HH-\\\\theta-coherence']]",
        # "[['HH-\\\\delta-coherence']]",
        # "[['HH-SPW-Rs-coherence']]",
        # "[['HP-\\\\theta-coherence']]",
        # "[['HP-\\\\delta-coherence']]",
        # "[['HP-SPW-Rs-coherence']]",
        # "[['HH-\\\\theta-fft']]",
        # "[['HH-\\\\delta-fft']]",
        # "[['HH-SPW-Rs-fft']]",
        # "[['HP-\\\\theta-fft']]",
        # "[['HP-\\\\delta-fft']]",
        # "[['HP-SPW-Rs-fft']]"]
        # ☝️ throw out delta and SPW-R coherence
        if focused:
            rav_rowvar = rowVar.ravel()
            badvars_inds = [i for i in range(len(rav_rowvar)) if 'delta' in 
                            str(rav_rowvar[i]) or ('SPW-Rs' in str(rav_rowvar[i]) and 'coherence' in str(rav_rowvar[i]))]
            # use these indices to remove from rowVar and the distance matrices
            rowVar = np.delete(rowVar, badvars_inds, axis=1)
            rowVar_content = np.delete(rowVar_content, badvars_inds, axis=1)
            # assert(['coherence' not in str(rowVar.ravel()[i]) 
            #         for i in range(len(rowVar.ravel()))], "Crap")
            frobDist = np.delete(frobDist, badvars_inds, axis=1)
            frobDist = np.delete(frobDist, badvars_inds, axis=2)
            subspaceDist = np.delete(subspaceDist, badvars_inds, axis=1)
            subspaceDist = np.delete(subspaceDist, badvars_inds, axis=2)

        keys, subspaceDist_shape, frobDist_shape, rowVar_shape, rowVar_content

        # Extract rowVar for tick labels
        assert(rowVar_content is not None)
        tick_labels = [str(x[0]).replace('[','').replace(']','') .replace('\\','')
                       for x in rowVar_content.ravel()]
        frobDist[frobDist == 0] = np.nan
        subspaceDist[subspaceDist == 0] = np.nan

        print("Good partitions", np.where(np.any(np.any(~np.isnan(frobDist),axis=1),axis=1))[0])

        mean_subspaceDist   = np.angle(np.nanmean(np.exp(subspaceDist*1j), axis=0).squeeze())
        median_subspaceDist = np.angle(np.nanmedian(np.exp(subspaceDist*1j), axis=0).squeeze())
        mean_frobDist       = np.nanmean(frobDist, axis=0).squeeze()
        median_frobDist     = np.nanmedian(frobDist, axis=0).squeeze()

        # ----------------------------

        # Define colormaps
        subspace_cmap = 'plasma'
        frob_cmap     = 'inferno'

        def plot_heatmaps(scale='linear'):
            # Define range for subspaceDist colormap
            vmin_subspace, vmax_subspace = 0, np.pi/2

            # Plotting with modifications
            fig, axs = plt.subplots(2, 2, figsize=(14, 12))
            if scale == 'linear':
                mean_frobDist       = globals()['mean_frobDist']
                median_frobDist     = globals()['median_frobDist']
                mean_subspaceDist   = globals()['mean_subspaceDist']
                median_subspaceDist = globals()['median_subspaceDist']
            elif scale == 'log':
                mean_frobDist       = np.log(globals()['mean_frobDist'])
                median_frobDist     = np.log(globals()['median_frobDist'])
                mean_subspaceDist   = np.log(globals()['mean_subspaceDist'])
                median_subspaceDist = np.log(globals()['median_subspaceDist'])
            else:
                raise ValueError("Invalid scale value.")

            # Mean subspaceDist heatmap
            cax1 = axs[0, 0].matshow(mean_subspaceDist, cmap=subspace_cmap, aspect='auto', vmin=vmin_subspace, vmax=vmax_subspace)
            cbar1 = fig.colorbar(cax1, ax=axs[0, 0], ticks=[0, np.pi/4, np.pi/2])
            cbar1.ax.set_yticklabels(['0', r'$\frac{\pi}{4}$', r'$\frac{\pi}{2}$'])  # LaTeX format
            axs[0, 0].set_title("Mean subspaceDist")
            axs[0, 0].set_xticks(np.arange(len(tick_labels)))
            axs[0, 0].set_yticks(np.arange(len(tick_labels)))
            axs[0, 0].set_xticklabels(tick_labels, rotation=45, ha="right", fontsize=10)
            axs[0, 0].set_yticklabels(tick_labels, fontsize=10)

            # Median subspaceDist heatmap
            cax2 = axs[0, 1].matshow(median_subspaceDist, cmap=subspace_cmap, aspect='auto', vmin=vmin_subspace, vmax=vmax_subspace)
            cbar2 = fig.colorbar(cax2, ax=axs[0, 1], ticks=[0, np.pi/4, np.pi/2])
            cbar2.ax.set_yticklabels(['0', r'$\frac{\pi}{4}$', r'$\frac{\pi}{2}$'])  # LaTeX format
            axs[0, 1].set_title("Median subspaceDist")
            axs[0, 1].set_xticks(np.arange(len(tick_labels)))
            axs[0, 1].set_yticks(np.arange(len(tick_labels)))
            axs[0, 1].set_xticklabels(tick_labels, rotation=45, ha="right", fontsize=10)
            axs[0, 1].set_yticklabels(tick_labels, fontsize=10)

            # Mean frobDist heatmap
            cax3 = axs[1, 0].matshow(mean_frobDist, cmap=frob_cmap, aspect='auto')
            cbar3 = fig.colorbar(cax3, ax=axs[1, 0])
            axs[1, 0].set_title("Mean frobDist")
            axs[1, 0].set_xticks(np.arange(len(tick_labels)))
            axs[1, 0].set_yticks(np.arange(len(tick_labels)))
            axs[1, 0].set_xticklabels(tick_labels, rotation=45, ha="right", fontsize=10)
            axs[1, 0].set_yticklabels(tick_labels, fontsize=10)

            # Median frobDist heatmap
            cax4 = axs[1, 1].matshow(median_frobDist, cmap=frob_cmap, aspect='auto')
            cbar4 = fig.colorbar(cax4, ax=axs[1, 1])
            axs[1, 1].set_title("Median frobDist")
            axs[1, 1].set_xticks(np.arange(len(tick_labels)))
            axs[1, 1].set_yticks(np.arange(len(tick_labels)))
            axs[1, 1].set_xticklabels(tick_labels, rotation=45, ha="right", fontsize=10)
            axs[1, 1].set_yticklabels(tick_labels, fontsize=10)

            plt.tight_layout()
            plt.suptitle(args.file)
            plt.subplots_adjust(top=0.9)
            plt.show()

        plot_heatmaps(scale='linear')
        plt.savefig(os.path.join(figfolder, 'subspaceDist_frobDist.png'), dpi=300)
        plt.savefig(os.path.join(figfolder, 'subspaceDist_frobDist.pdf'))
        print("PDF")

        plot_heatmaps(scale='log')
        plt.savefig(os.path.join(figfolder, 'subspaceDist_frobDist_log.png'), dpi=300)
        plt.savefig(os.path.join(figfolder, 'subspaceDist_frobDist_log.pdf'))
        print("PDF")

        # ----------------------------


        # Helper function to create dataframe for given distance tensor
        def create_dataframe(distance_tensor, row_vars):
            num_samples, num_conditions, _ = distance_tensor.shape
            isample_list, rowvarX_list, rowvarY_list, distance_list = [], [], [], []
            
            for sample in range(num_samples):
                for i in range(num_conditions):
                    for j in range(num_conditions):
                        isample_list.append(sample)
                        rowvarX_list.append(row_vars[i])
                        rowvarY_list.append(row_vars[j])
                        distance_list.append(distance_tensor[sample, i, j])
                        
            df = pd.DataFrame({
                'isample': isample_list,
                'rowvarX': rowvarX_list,
                'rowvarY': rowvarY_list,
                'distance': distance_list
            })
            
            return df

        # ----------------------------

        # Create dataframes
        subspaceDf = create_dataframe(subspaceDist, tick_labels)
        frobDf     = create_dataframe(frobDist, tick_labels)

        # ----------------------------

        from scipy.cluster.hierarchy import linkage, leaves_list

        def compute_dendrogram_ordering(matrix):
            """
            Compute the ordering of rows and columns based on hierarchical clustering.
            
            Args:
            - matrix (pd.DataFrame): The input matrix.
            
            Returns:
            - Ordered row indices and ordered column indices.
            """
            # Clean nans
            matrix = matrix.fillna(0)
            # Compute the linkage for rows and columns
            row_linkage = linkage(matrix, method="average")
            col_linkage = linkage(matrix.T, method="average")
            
            # Extract the ordering of rows and columns based on the linkage
            row_order = leaves_list(row_linkage)
            col_order = leaves_list(col_linkage)
            
            return row_order, col_order

        def create_side_by_side_clustermap(df, set_minoffdiag=False, angle=False, vmax=None, vmin=None):
            """
            Create two side-by-side Seaborn clustermaps (mean and standard error) for a given distance dataframe.
            
            Args:
            - df (pd.DataFrame): The dataframe containing the distance information.
            
            Returns:
            - Two Seaborn clustermap visualizations side by side.
            """
            df = df.copy()
            # Pivot the dataframe to create matrices for mean and standard error
            mean_matrix = df.pivot_table(index="rowvarX", columns="rowvarY", values="distance", aggfunc=np.nanmean)
            stderr_matrix = df.pivot_table(index="rowvarX", columns="rowvarY", values="distance", aggfunc=lambda x: np.nanstd(x) / np.sqrt(np.sum(~np.isnan(x))))

            # Replace any nan values with zero
            mean_matrix = mean_matrix.fillna(0)

            # Compute dendrogram ordering for rows and columns
            row_order, col_order = compute_dendrogram_ordering(mean_matrix)
            
            # Reorder the matrices based on the dendrogram ordering
            mean_matrix   = mean_matrix.iloc[row_order, col_order]
            stderr_matrix = stderr_matrix.iloc[row_order, col_order]
            
            # Create the clustermaps with precomputed ordering
            fig, axs = plt.subplots(1, 2, figsize=(20, 8))

            if vmax is None or vmin is None:
                if angle:
                    vmax = np.pi/2
                    vmin = 0
                else:
                    vmax = np.nanmax(np.nanmax(mean_matrix.values))
                    # min of non-diagonal elements
                    if set_minoffdiag:
                        I = np.eye(mean_matrix.shape[0], dtype=bool)
                        vmin = np.min(mean_matrix.values[~I])
                        if isinstance(mean_matrix, (pd.DataFrame, pd.Series)):
                            mean_matrix.values[I] = np.nan
                        else:
                            mean_matrix[I] = np.nan
                    else:
                        vmin = 0
            
            print("using vmin, vmax", vmin, vmax)
            sns.heatmap(mean_matrix, cmap=cmocean.cm.thermal, ax=axs[0], cbar_kws={'label': 'Mean Distance'}, vmax=vmax, vmin=vmin)
            axs[0].set_title("Mean Distance")
            
            sns.heatmap(stderr_matrix, cmap=cmocean.cm.thermal, ax=axs[1], cbar_kws={'label': 'Standard Error'})
            axs[1].set_title("Standard Error")

            plt.tight_layout()
            plt.show()

        # Create dataframes
        subspaceDf = create_dataframe(subspaceDist, tick_labels)
        frobDf     = create_dataframe(frobDist, tick_labels)
        # Create side-by-side clustermaps for the subspaceDf with the corrected colorbar for mean distances
        create_side_by_side_clustermap(subspaceDf, set_minoffdiag=True, angle=True)
        plt.savefig(os.path.join(figfolder, 'subspaceDist_clustermap.png'), dpi=300)
        plt.savefig(os.path.join(figfolder, 'subspaceDist_clustermap.pdf'))
        create_side_by_side_clustermap(frobDf, set_minoffdiag=True)
        plt.savefig(os.path.join(figfolder, 'frobDist_clustermap.png'), dpi=300)
        plt.savefig(os.path.join(figfolder, 'frobDist_clustermap.pdf'))
        create_side_by_side_clustermap(frobDf, set_minoffdiag=True, vmax=3.9, vmin=0)
        plt.savefig(os.path.join(figfolder, 'frobDist_clustermap_zoom.png'), dpi=300)
        plt.savefig(os.path.join(figfolder, 'frobDist_clustermap_zoom.pdf'))

        def plot_dendrogram(df):
            df = df.copy()
            mean_matrix = df.pivot_table(index="rowvarX", columns="rowvarY", values="distance", aggfunc=np.nanmean)
            # stderr_matrix = df.pivot_table(index="rowvarX", columns="rowvarY", values="distance", aggfunc=lambda x: np.std(x) / np.sqrt(len(x)))
            # Compute dendrogram ordering for rows and columns
            plt.figure(figsize=(10, 5))
            plt.title('Dendrogram')
            plt.xlabel('Samples')
            plt.ylabel('Distance')
            from scipy.cluster.hierarchy import dendrogram, linkage
            # replace nan and info with 0
            mean_matrix = mean_matrix.fillna(0)
            mean_matrix = mean_matrix.replace(np.inf, 0)
            Z = linkage(mean_matrix.values, method='average')
            dendrogram(Z, labels=mean_matrix.index, leaf_rotation=90)
            # set xtick angles to 45
            plt.xticks(rotation=45)
            plt.subplots_adjust(bottom=0.25)
            plt.show()

        plot_dendrogram(frobDf)
        plt.savefig(os.path.join(figfolder, 'frobDist_dendrogram.png'), dpi=300)
        plt.savefig(os.path.join(figfolder, 'frobDist_dendrogram.pdf'))

        plot_dendrogram(subspaceDf)
        plt.savefig(os.path.join(figfolder, 'subspaceDist_dendrogram.png'), dpi=300)
        plt.savefig(os.path.join(figfolder, 'subspaceDist_dendrogram.pdf'))
        
        # ----------------------------
        def create_ordered_barplot_with_options(df, color_col=None, subtract_mean=False, percent_scale=False):
            """
            Create an ordered Seaborn barplot for a given distance dataframe with options for mean subtraction and percent scaling.
            
            Args:
            - df (pd.DataFrame): The dataframe containing the distance information.
            - color_col (str, optional): Column name to color the bars by. Defaults to None.
            - subtract_mean (bool): If True, subtracts the mean of the measurements after NaNing identity elements in the dataframe.
            - percent_scale (bool): If True, scales distances as a percent of the maximum value.
            
            Returns:
            - Seaborn barplot visualization.
            """
            df = df.copy()
            # Pivot the dataframe to create a matrix for mean values
            mean_matrix = df.pivot_table(index="rowvarX", columns="rowvarY", values="distance", aggfunc=np.nanmean)
            
            # Compute dendrogram ordering for rows and columns
            row_order, col_order = compute_dendrogram_ordering(mean_matrix.fillna(0))
            
            # Create a new column combining rowvarX and rowvarY to represent each bar
            df["pairs"] = df["rowvarX"] + " - " + df["rowvarY"]
            
            # Subtract the mean and NaN the diagonal if subtract_mean is True
            if subtract_mean:
                df["distance"] = np.nanmean(df["distance"] - df["distance"])
                df.loc[df["rowvarX"] == df["rowvarY"], "distance"] = np.nan
            
            # Scale to percent of max value if percent_scale is True
            if percent_scale:
                max_value = np.nanmax(df["distance"])
                df["distance"] = (df["distance"] / max_value) * 100
            
            # Order the bars based on the dendrogram ordering
            ordered_pairs = [mean_matrix.index[i] + " - " + mean_matrix.columns[j] for i in row_order for j in col_order]
            
            # Create the barplot
            plt.figure(figsize=(20, 10))
            sns.barplot(data=df, x="pairs", y="distance", order=ordered_pairs, hue=color_col, palette="viridis")
            plt.xticks(rotation=90)
            plt.ylabel("Distance (% of Max)" if percent_scale else "Distance")
            plt.title("Ordered Barplot of Distances with Mean Subtraction" if subtract_mean else "Ordered Barplot of Distances")
            plt.tight_layout()
            plt.show()

        # Create the ordered barplot for the frobDf with mean subtraction and percent scaling
        create_ordered_barplot_with_options(frobDf, subtract_mean=True, percent_scale=True)

        # ----------------------------

        # Plot histograms for subspaceDf and frobDf to visualize the distribution of distances

        fig, axes = plt.subplots(1, 2, figsize=(15, 6))

        # Histogram for subspaceDf
        sns.histplot(subspaceDf["distance"].dropna(), ax=axes[0], bins=30, kde=True, color="blue")
        axes[0].set_title("Distribution of Subspace Distances")
        axes[0].set_xlabel("Subspace Distance")
        axes[0].set_ylabel("Frequency")

        # Histogram for frobDf
        sns.histplot(frobDf["distance"].dropna(), ax=axes[1], bins=30, kde=True, color="green")
        axes[1].set_title("Distribution of Frobenius Distances")
        axes[1].set_xlabel("Frobenius Distance")
        axes[1].set_ylabel("Frequency")

        plt.tight_layout()
        plt.show()
        plt.savefig(os.path.join(figfolder, 'distance_value_distribution.png'), dpi=300)
        plt.savefig(os.path.join(figfolder, 'distance_value_distribution.pdf'))


        # ----------------------------
        # def pairwise_scatter_corrected(df):
        #     import itertools
        #     unique_conditions = df['rowvarX'].unique()
        #     pairs = list(itertools.combinations(unique_conditions, 2))
        #     
        #     # Check if there are pairs to plot
        #     if len(pairs) == 0:
        #         print("Not enough unique conditions to generate pairwise scatter plots.")
        #         return
        #
        #     fig, axes = plt.subplots(len(pairs), figsize=(15, 5*len(pairs)))
        #
        #     for ax, (cond1, cond2) in zip(axes, pairs):
        #         distances_cond1 = df[df['rowvarX'] == cond1]['distance']
        #         distances_cond2 = df[df['rowvarX'] == cond2]['distance']
        #         
        #         sns.scatterplot(x=distances_cond1, y=distances_cond2, ax=ax)
        #         ax.set_xlabel(cond1)
        #         ax.set_ylabel(cond2)
        #         ax.set_title(f"{cond1} vs {cond2}")
        #
        #     plt.tight_layout()
        #     plt.show()
        #
        # # Running the function for the frobDf dataframe
        # pairwise_scatter_corrected(frobDf)

        # ----------------------------
        def plot_network_graph(df, scale=1.5):
        # Create a new graph from the dataframe
            G = nx.Graph()

            for index, row in df.iterrows():
                if row['rowvarX'] == row['rowvarY'] or row['distance'] == 0:
                    weight = 0
                else:
                    weight = np.nanmax(df['distance'])/row['distance']  # inverse weight for visualization
                G.add_edge(row['rowvarX'], row['rowvarY'], weight=weight)  # inverse weight for visualization

            pos = nx.spring_layout(G, k=0.5, iterations=20_000)  # k = distance between nodes, iterations = number of iterations to run the algorithm
            weights = nx.get_edge_attributes(G, 'weight').values()
            weights = [scale * w for w in weights]  # scale edge weights for visualization

            print("Edge weights:")
            print(weights)

            # Draw the network graph
            plt.figure(figsize=(10, 10))
            nx.draw_networkx_nodes(G, pos, node_size=1000)
            nx.draw_networkx_labels(G, pos)
            nx.draw_networkx_edges(G, pos, width=list(weights))
            
            # Draw edge labels
            edge_labels = nx.get_edge_attributes(G, 'weight')
            edge_labels = {(u, v): '{:.3f}'.format(weight) for (u, v), weight in nx.get_edge_attributes(G, 'weight').items()}
            nx.draw_networkx_edge_labels(G, pos, edge_labels=edge_labels, label_pos=0.5, font_size=10, font_color='black')

            plt.title('Network Graph of Distances')
            plt.show()
            return G, weights

        # Running the function for the subspaceDf dataframe
        G = plot_network_graph(subspaceDf)
        plt.savefig(os.path.join(figfolder, "graph_subspace"))
        plt.savefig(os.path.join(figfolder, "graph_subspace.pdf"))
        G = plot_network_graph(frobDf)
        plt.savefig(os.path.join(figfolder, "graph_frobdist"))
        plt.savefig(os.path.join(figfolder, "graph_frobdist.pdf"))

    # except Exception as e:
    #     print(e)
    #     import pdb
    #     pdb.set_trace()
