# Supplementary material for: Hippocampal–Prefrontal Communication Subspaces Align with Behavioral and Network Patterns in a Spatial Memory Task
Source: eNeuro. 2025 Sep 18;12(9):ENEURO.0336-24.2025. doi: 10.1523/ENEURO.0336-24.2025 (PMC12463551; doi:10.1523/ENEURO.0336-24.2025)
Supplement: Extended Data 1 — Download Extended Data 1, ZIP file. [file eneuro-12-ENEURO.0336-24.2025-s006.zip › BNPCS/Notebooks/python/uvar_coherence_plots.py]

import os, arrow
import pandas as pd
# from pandas.io.pickle import doc
import seaborn as sns
import matplotlib.pyplot as plt
from itertools import chain
from tqdm import tqdm
import numpy as np
from sklearn.linear_model import LinearRegression
from sklearn.preprocessing import MinMaxScaler

# Settings
dospeed    = True
closeplots = False
meananim   = False
meanboot   = True

# Step 1: Load the data
file  = '/Volumes/MATLAB-Drive/Shared/figures/tables/uvar_coherence_epochs.csv'
file2 = '/Volumes/MATLAB-Drive/Shared/figures/tables/uvar_coherence_bs.csv'
figfolder = '/Volumes/MATLAB-Drive/Shared/figures/uvar_coherence/python'
print("last modified: {}".format(arrow.get(os.path.getmtime(file))))
epoch_df = pd.read_csv(file)
print("last modified: {}".format(arrow.get(os.path.getmtime(file2))))
boot_df  = pd.read_csv(file2)
# rename Var2, Var3 and Var4
boot_df = boot_df.rename(columns={'Var2': 'comp', 'Var3': 'var_type', 'Var4': 'compare_name','Var1':'animal'})
boot_df.rename({'compare_type':'compare_name', 'mu_efizz':'mu_compare'}, axis=1, inplace=True)
epoch_df.rename({'mu_efizz':'mu_compare', 'efizz_name':'compare_name',
                 'upper_efizz':'upper_compare', 'lower_efizz':'lower_compare'},
                axis=1, inplace=True)

# Label bootstrap numbers in the epoch_df per group of (animal, comp, var_type, compare_name, epoch)
# ie we need to count from 1...n for each group 
epoch_df['bootstrap'] = epoch_df.groupby(['animal_name', 'comp', 'var_type', 'compare_name', 'epoch']).cumcount() + 1

# Check how many animals per group of (comp, var_type, compare_name, epoch, bootstrap)
counts = epoch_df.groupby(['comp', 'var_type', 'compare_name', 'epoch', 'bootstrap']).size()
pd.DataFrame(counts).iloc[counts.argmin()]
epoch_df.query(" and ".join(['var_type == "speed" and comp == 1', 'compare_name == "theta power"'])).animal_name.unique()

# if meananim, then we want to average across animals for each group of (comp, var_type, compare_name, epoch, bootstrap)
if meananim and meanboot:
    raise ValueError("Cannot average across animals and bootstraps at the same time")
elif meananim:
    print("Averaging across animals")
    epoch_df = epoch_df.groupby(['comp', 'var_type', 'compare_name', 'epoch', 'bootstrap']).mean().reset_index()
elif meanboot:
    print("Averaging across bootstraps")
    epoch_df = epoch_df.groupby(['animal_name', 'comp', 'var_type', 'compare_name', 'epoch']).mean().reset_index()

# remove u and v
boot_df = boot_df[~boot_df['var_type'].isin(['uvar', 'vvar'])]
# Drop diff
boot_df = boot_df[~boot_df['compare_name'].str.contains('diff')]

# Speed setting?
if dospeed:
    filter = epoch_df['compare_name'].str.contains('speed') | epoch_df['var_type'].str.contains('speed')
    figfolder = os.path.join(figfolder, 'speednew') if 'speed' not in figfolder else figfolder
    filterboot = boot_df['compare_name'].str.contains('speed') | boot_df['var_type'].str.contains('speed')
else:
    filter = ~epoch_df['compare_name'].str.contains('speed') & ~epoch_df['var_type'].str.contains('speed')
    filterboot = ~boot_df['compare_name'].str.contains('speed') & ~boot_df['var_type'].str.contains('speed')

epoch_df = epoch_df[filter]
boot_df  = boot_df[filterboot]

# Create the folder if it doesn't exist
if not os.path.exists(figfolder):
    os.makedirs(figfolder)

# Step 2: Filter out irrelevant data
# Remove rows where 'efizz_name' contains the word 'diff' or 'delta'
epoch_df.compare_name.unique()
epoch_df = epoch_df[~epoch_df['compare_name'].str.contains('diff')]
# epoch_df = epoch_df[~epoch_df['compare_name'].str.contains('delta')]
epoch_df = epoch_df[~epoch_df['compare_name'].str.contains('phi')]
# let's make a new column that signals if something contains theta, delta, or ripple
epoch_df['compare_band'] = epoch_df['compare_name'].apply(lambda x: 'theta' if 'theta' in x else 'delta' if 'delta' in x  else 'speed' if 'speed' in x else 'ripple')
# and let's capture whether something is coherence, power, phase
def compare_types(x):
    if 'coherence' in x:
        return 'coherence'
    elif 'power' in x and 'all' in x and 'hippocampal' in x:
        return 'ca1 power all'
    elif 'power' in x and 'all' in x and 'prefrontal' in x:
        return 'pfc power all'
    elif 'phi' in x:
        return 'phase'
    elif 'power' in x and not 'all' in x and 'hippocampal' in x:
        return 'ca1 power'
    elif 'power' in x and not 'all' in x and 'prefrontal' in x:
        return 'pfc power'
    elif 'power'in x and not 'all' in x:
        return 'power'
    elif 'speed' in x:
        return 'speed'
    else:
        return 'other'
epoch_df['compare_type'] = epoch_df['compare_name'].apply(compare_types)
# Remove rows where 'var_type' is either 'uvar' or 'vvar'
epoch_df = epoch_df[~epoch_df['var_type'].isin(['uvar', 'vvar'])]

if closeplots: plt.close('all')

for comp in [1, 2, 3]:
    g = sns.relplot(data=epoch_df.query(f'comp == {comp}'), x='epoch', y='R2',
                    hue='var_type', row='compare_band',
                    kind='line', palette='coolwarm', col='compare_type')

    for ax in g.fig.axes:
        max_existing_line = [ax.get_lines()[i].get_ydata() for i in range(len(ax.get_lines()))]
        
        # Flatten the list and create a NumPy array
        combined_y_data = np.array(tuple(chain(*max_existing_line)))
        
        # Check if the array is empty before calculating the maximum
        if combined_y_data.size > 0:
            max_line_y_value = combined_y_data.max()
            ax.axhline(max_line_y_value, ls='--', color='black')

    plt.suptitle(f'R2 values for each epoch, comp={comp}')
    plt.subplots_adjust(top=0.9)
    plt.show()

    plt.savefig(os.path.join(figfolder, f'R2_values_for_each_epoch_comp_{comp}.png'), dpi=300)
    plt.savefig(os.path.join(figfolder, f'R2_values_for_each_epoch_comp_{comp}.pdf'))

if closeplots: plt.close('all')

# Count the number of bootstraps for each (animal, comp, var_type, compare_name, epoch) combination
boot_df.groupby(['animal', 'comp', 'var_type', 'compare_name', 'epoch']).size()

# Initialize a new dictionary to store the updated slope sign (True if positive, False otherwise) for each (animal, comp) pair
new_slope_sign = {}
# Reset the 'positive' column in the original DataFrame before recalculating
if 'positive' in boot_df.columns:
    boot_df.drop('positive', axis=1, inplace=True)
# Step 1: Filter the DataFrame to include only rows where var_type is 'rvar'
rvar_df = boot_df[boot_df['var_type'] == 'rvar']
# Step 2: Group the filtered DataFrame by 'animal' and 'comp'
grouped = rvar_df.groupby(['animal', 'comp'])
# Iterate over each group and fit a line, dropping NaNs before fitting and considering only epochs > 1
for (animal, comp), group in grouped:
    # Drop NaN values in 'mu_var' and consider only epochs > 1 for this group
    group = group.dropna(subset=['mu_var'])
    group = group[group['epoch'] > 1]
    
    X = group['epoch'].values.reshape(-1, 1)
    y = group['mu_var'].values
    
    # Fit a linear model only if there are at least 2 data points after the conditions
    if len(X) >= 2:
        model = LinearRegression()
        model.fit(X, y)
    
        # Get the slope of the fitted line
        slope = model.coef_[0]
    
        # Determine if the slope is positive or negative
        new_slope_sign[(animal, comp)] = slope > 0
# Update the original DataFrame with the new 'positive' values
boot_df['positive'] = (boot_df.apply(lambda row:
                                     new_slope_sign.get((row['animal'],
                                                         row['comp']), np.nan),
                                     axis=1))
# Display the updated DataFrame
boot_df.head()

# Create new column that inverts the mu_var if the slope is negative
boot_df['mu_var_corrected'] = boot_df.apply(lambda row: -row['mu_var'] if row['positive'] == False else row['mu_var'], axis=1)

# Let's create a column if the measurement is related to theta, delta, or ripple
boot_df['compare_band'] = boot_df['compare_name'].apply(lambda x: 'theta' if 'theta' in x else 'delta' if 'delta' in x else 'ripple')
# Let's create a column that contains information that remains about the metric after subtracting out the band type (will will literally replace the theta, delta, ripple string. 
boot_df['compare_type'] = boot_df['compare_name'].apply(lambda x: x.replace('theta', '').replace('delta', '').replace('ripple', '').strip())

# TODO: change all high to low comm to low to high (because like PCA, so have to flip to find matches across datasets)

# Create a new column that contains epoch-animal
boot_df['epoch_animal'] = boot_df['epoch'].astype(str) + '-' + boot_df['animal']
# Create a normalized level per animal
scaler = MinMaxScaler()
for animal in tqdm(boot_df.animal.unique(), desc='animal', total=len(boot_df.animal.unique())):
    for compare_name in boot_df.compare_name.unique():
        filter = (boot_df.animal == animal) & (boot_df.compare_name == compare_name)
        filter2 = (boot_df.animal == animal) & (boot_df.compare_name == compare_name)
        if len(boot_df[filter]) <= 0: 
            print("Skipping", animal, compare_name)
            continue
        boot_df.loc[filter, 'norm_mu_var'] = scaler.fit_transform(boot_df.loc[filter2, 'mu_var'].values.reshape(-1, 1)).flatten()
        boot_df.loc[filter, 'norm_mu_compare'] = scaler.fit_transform(boot_df.loc[filter2, 'mu_compare'].values.reshape(-1, 1)).flatten()

# -----------------
# Plot summary
# -----------------
# Data: boot_df
# Description: This plot shows the normalized mu_compare for each epoch,
# split by compare_type and compare_band.
# Higher purpose: show the ranges of values in the mu_compare across epochs (normalized)
# Plot kind: boxplot

g=sns.catplot(x="epoch", y="norm_mu_compare", data=boot_df.query('comp == 1'),
              color="gray", row="compare_type", col="compare_band", kind='box',
              sharex=False, sharey=False, dodge=False)
# Split each title | into lines
for ax in g.axes.flat:
    (ax
     .set_title(ax.get_title().replace('|', '\n')
                .replace('compare_type = ', '')
                .replace('var_type = ', '')))
plt.subplots_adjust(top=0.90, bottom=0.05)
plt.suptitle('Normalized mu_compare for each epoch'
             '\n NOT SPLIT BY VAR_TYPE NOR COMP')

# -----------------
# Plot summary
# -----------------
# Data: boot_df
# Description: This plot shows the normalized mu_compare for each epoch, 
# split by compare_type and compare_band.
# Higher purpose: show the ranges of values in the mu_compare across epochs (normalized)
# Plot kind: boxplot
# HOW DIFFERENT FROM PREVIOUS: split by var_type and comp

for comp in [1, 2, 3]:
    g = (sns.catplot(x="epoch", y="norm_mu_var", 
                     data=boot_df.query(f'comp == {comp}'),
                  color="gray", col="compare_type", row="var_type", kind='box',
                  sharex=False, sharey=False, dodge=False))
    # Split each title | into lines
    for ax in g.axes.flat:
        (ax
         .set_title(ax.get_title().replace('|', '\n')
                    .replace('compare_type = ', '')
                    .replace('var_type = ', '')))
    plt.subplots_adjust(top=0.90, bottom=0.05)
    plt.suptitle(f'Normalized mu_var for each epoch, comp={comp}'
                 '\n (SPLIT BY VAR_TYPE AND COMP)')
    plt.savefig(os.path.join(figfolder, f'Normalized_mu_var_for_each_epoch_comp_{comp}.png'), dpi=300)
    plt.savefig(os.path.join(figfolder, f'Normalized_mu_var_for_each_epoch_comp_{comp}.pdf'))


# -----------------
# Plot summary
# Data: boot_df
# Description: This plot shows the normalized mu_compare for each epoch,
# split by compare_type and compare_band.
# Higher purpose: 
# Plot kind: lineplot
# -----------------


# coolwarm palette
palette = sns.color_palette("coolwarm", 7)
sns.relplot(data=boot_df.query('comp == 1'), col="var_type", row="compare_type",
            x="epoch", y="mu_compare", palette=palette, kind='line')

# 
sns.relplot(data=boot_df.query('comp == 1'), col="var_type", row="compare_type",
            hue="compare_band",
            x="epoch", y="mu_compare", palette=palette, kind='line',
            facet_kws=dict(sharex=False, sharey=False))

animalcm = ['red', 'orange', 'yellow', 'green', 'blue', 'purple', 'pink']
palette = sns.color_palette(animalcm, 7)
sns.relplot(data=boot_df.query('comp == 1'), row="var_type",
            col="compare_type", x="mu_compare", y="mu_var_corrected",
            palette=palette, kind='scatter', hue='epoch',
            facet_kws=dict(sharex=False, sharey=False))

# New plots, new figure, regress the mu_var versus mu_compare
fig = plt.figure()
for comp in [1, 2, 3]:
    g = sns.lmplot(data=boot_df.query(f'comp == {comp}'), x='mu_compare', y='mu_var_corrected',
                   hue='epoch', col='compare_type', row='var_type', palette=palette,
                   sharex=False, sharey=False)
    plt.suptitle(f'Regression of mu_var versus mu_compare, comp={comp}')
    plt.subplots_adjust(top=0.9)
    # plt.savefig(os.path.join(figfolder, f'Regression_of_mu_var_versus_mu_compare_comp_{comp}.png'), dpi=300)
    # plt.savefig(os.path.join(figfolder, f'Regression_of_mu_var_versus_mu_compare_comp_{comp}.pdf'))

if dospeed:
    # Let's generate average speed from boot_df per epoch (x)
    sns.relplot(data=boot_df.query('comp == 1'), x='epoch', y='mu_compare',
                kind='line', hue='animal', col='var_type', row='compare_name')
    # Let's get a histogram of the speed, not split by epoch
    plt.figure()
    sns.histplot(data=boot_df.query('comp == 1'), x='mu_compare', hue='animal',
                 multiple='stack', kde=True, bins=20)
    # Scatter of mu_var versus mu_compare, split by var_type, compare_name
    plt.figure()
    sns.relplot(data=boot_df.query('comp == 1'), x='mu_compare', y='mu_var',
                hue='animal', col='var_type', row='compare_name',
                kind='scatter')
