# Supplementary material for: Hippocampal–Prefrontal Communication Subspaces Align with Behavioral and Network Patterns in a Spatial Memory Task
Source: eNeuro. 2025 Sep 18;12(9):ENEURO.0336-24.2025. doi: 10.1523/ENEURO.0336-24.2025 (PMC12463551; doi:10.1523/ENEURO.0336-24.2025)
Supplement: Extended Data 1 — Download Extended Data 1, ZIP file. [file eneuro-12-ENEURO.0336-24.2025-s006.zip › BNPCS/Notebooks/QuickCCA.m]

commsubspaceToPath
set(0, 'DefaultFigureVisible', 'off')

% PreambFigs;
Option = option.defaults();
Option = option.postamble(Option);
const = option.constants();
animals = const.all_animals;
animals = [animals(5:7), animals(1:4)]; % shift 17/21 to top
Option.skipproc     = false;
Option.exceptions   = "delta";
Option.useglobalrip = false;
Option.smoothfactor = 5; % 5 samples
Option.downsampEfizz = 1; % 1 sample
use_cca_anal = "cca"; % original "cca" or "epochal_cca"
cca_subset   = ""; % "" or "ridadj"

outputfigfolder = figuredefine("correlations_heatmaps");
if ~exist(outputfigfolder, 'dir')
    mkdir(outputfigfolder)
end

for animal = progress(animals(3:7), 'Title', 'Animal')
% for animal = progress(animals([3 1 2 4]),'Title','Animal')
% for animal = progress(animals([7, 6, 5]),'Title','Animal')
    if animal ~= Option.animal || ~exist('grip', 'var')

        disp("loading " + animal)
        clearvars -except animal animals Option outputfigfolder skipproc exceptions useglobalrip ...
            use_cca_anal cca_subset

        Option.animal = animal;
        TheScript_NoPattern;
        ToCompare = load(Option.animal + "spectralBehavior.mat", "efizz");
        ToCompare = ToCompare.efizz;
        [Patterns, Patterns_overall] = trialSpikes.partitionAndInitialize(Spk, Option);
        if use_cca_anal == "cca"
            Patterns_overall = analysis.cca(Patterns_overall, Option);
        else
            Patterns_overall = analysis.epochal_cca(Patterns_overall, Option);
            Patterns_overall = analysis.cca.adjustByRotationEpochs(Patterns_overall,...
                            'registerTo', 'lastepoch',...
                            'output', 'rigadj', 'rotUse', 'both');
        end

        % Preparing grip data based on 'useglobalrip' flag
        if useglobalrip
            grip = load(string(Option.animal) + "globalripple01");
            grip = grip.globalripple;
            grip = grip{1};
            grip = cat(1, grip{:});
            grip = num2cell(grip, 1);
            grip = table(grip{:}, 'VariableNames', ["start", "stop", "amp"]);
        else
            grip = load(string(Option.animal) + "rippletime01");
            grip = grip.ripple;
            grip = ndb.toNd(grip{1});
            grip = rmfield(grip, setdiff(fieldnames(grip), ["starttime", "endtime"]));
            grip = nd.cat(grip, 1, 1);
            grip.start = grip.starttime;
            grip.stop = grip.endtime;
            grip = rmfield(grip, ["starttime", "endtime"]);
            grip = struct2table(grip);
        end

        Option.grip = grip;
        % Record time taken for plotting
        plottingTime = toc;
        system("pushover-cli 'Plotting completed for " + animal + " in " + num2str(plottingTime) + " seconds'");

        % If any top level script plots without changing the current directory, then
        % let's at minimum redirect via animal
        figfolder = fullfile(outputfigfolder, animal);  % Define figure folder for the current animal

        % Additional top-level script steps or cleanup can go here...

        Option.grip = grip;

        % Add additional behavior data to ToCompare
        behaviors_to_add = ["vel", "X", "Y", "accel", "directional_lindist", "traj", "trajbound", "rewarded", "lindist"];
        running_times = Spk.timeBinMidPoints(Spk.sessionTypePerBin == 1);
        [behavior, thrown_out_times] = table.behavior.lookup(Option.animal, running_times);
        inds = interp1(behavior.time, 1:length(behavior.time), ToCompare.t, 'nearest');
        naninds = isnan(inds);
        inds(naninds) = 1;
        for beh = behaviors_to_add(:)'
            ToCompare.(beh) = behavior.(beh)(inds,:);
            ToCompare.(beh)(naninds) = NaN;
        end
        ToCompare.behtime = behavior.time(inds);
        ToCompare.behvars = [behaviors_to_add, "behtime"];
        % all varaiables with same size(x,1) as .t minus behavior
        % first, allw ith same size as .t
        tmp = structfun(@(x) size(x,1) == numel(ToCompare.t), ToCompare, 'UniformOutput', false);
        % throw out any fields that are 0
        ToCompare.efizzvars = [];
        for name = fieldnames(tmp)'
            if tmp.(name{1})
                ToCompare.efizzvars = [ToCompare.efizzvars, name];
            end
        end
        ToCompare.efizzvars = setdiff(ToCompare.efizzvars, [ToCompare.behvars, "smooth", "epochs"]);

        rehash
        close all
        disp("STARTING ANALYSIS AND PLOTTING FOR " + animal)

        %% ANALYSIS AND PLOTTING
        disp("------------------------------------------------")
        disp("Preamble")
        disp("------------------------------------------------")
        uvar_coherence_preamble % must be run BEFORE the following :: bad design, I know
        % epochal_sanity_checks

        disp("-----------------------------")
        disp("Obtain X vs Y plots wrt CCA/behavior/efizz")
        disp("-----------------------------")
        epochal_ccavar_plots
        % script like this)
        system("pushover-cli " + "'pcv with " + animal + "'" + " and took " + toc + " seconds")

        disp("------------------------------------------------")
        disp("Epochal shared vs local activiation against behavior")
        disp("------------------------------------------------")
        epochal_sharedlocal_plots

        % here, we compute a velocity binned version of the above
        % epochal_velocitybinnned_cca_plots
        % system("pushover-cli " + "'velocity binned with " + animal + "'" + " and took " + toc + " seconds")
        %
        % % and here we produce epochal fields of the the shared and local components of the CCA response
        % epochal_sharedlocal_cca_plots

        figfolder = fullfile(figuredefine, 'cca_correlated_vecs');  % Define figure folder for the current animal
        if ~exist(figfolder, 'dir')
            mkdir(figfolder)
        end
        f=fig(animal + "UV decay"); clf; 
        set(f, 'Position', get(0, 'Screensize'));
        subplot(2,2,1); 
        imagesc(CCA.u' * CCA.v); axis square; xlabel('CCA u, ca1'); ylabel('CCA v, pfc');
        subplot(2,2,2); uv = [CCA.u, CCA.v]; imagesc(uv' * uv); axis square;
        xlabel('CCA uv, ca1 and pfc'); ylabel('CCA uv, ca1 and pfc');
        xline(size(CCA.u,2)+0.5, 'k'); yline(size(CCA.u,2)+0.5, 'k');
        subplot(2,2,[3,4]); plot(diag(CCA.u'*CCA.v/size(CCA.u,2))); hold on; 
        % plot(var(CCA.u)); hold on; plot(var(CCA.v)); hold off;
        % red xline at x=0 dotted
        xline(0, 'r--');
        xlabel('CCA component'); ylabel('CCA component correlation');
        xlim([1, size(CCA.u,2)]); 
        saveas(gcf, fullfile(figfolder, animal + "UV decay.png"))
        saveas(gcf, fullfile(figfolder, animal + "UV decay.fig"))
        saveas(gcf, fullfile(figfolder, animal + "UV decay.svg"))


    end % end of if animal ~= Option.animal
end % end of for animal = animals

% Close all open figures
close all;


% Extract and save tables or results after completing all animals
analysis.cc.GetSaveTables;  % Assuming this is a function to aggregate and save results

% save tmp of whole script
% and list every variable above this line which is not a script and not a tmp
% variable, not a function, not a class, not a method, not a struct field

% save('/Volumes/Ark/tmp.mat', '-nocompression', 'outputfigfolder', 'animals', 'exceptions', 'useglobalrip', 'CCA', 'ToCompare', 'grip', 'Patterns', 'Patterns_overall', 'efizz', 'Spk', 'const', 'Option', 'behavior')
% load('/Volumes/Ark/tmp.mat')
