# Supplementary material for: Hippocampal–Prefrontal Communication Subspaces Align with Behavioral and Network Patterns in a Spatial Memory Task
Source: eNeuro. 2025 Sep 18;12(9):ENEURO.0336-24.2025. doi: 10.1523/ENEURO.0336-24.2025 (PMC12463551; doi:10.1523/ENEURO.0336-24.2025)
Supplement: Extended Data 1 — Download Extended Data 1, ZIP file. [file eneuro-12-ENEURO.0336-24.2025-s006.zip › BNPCS/Notebooks/uvar_coherence_preamble.m]

disp("Fieldnames of ToCompare");
disp(fieldnames(ToCompare));
assert(ismember('t', fieldnames(ToCompare)), "You may not have finished running parts above this script");

% Define plot function
plotfunc = @scatter;

Option.toCompareInstructions = {
    ... struct('name', 'theta coherence', 'f_range', [6, 12], 'source', 'Cavg'),...
    ......struct('name', 'delta coherence', 'f_range', [1, 4], 'source', 'Cavg'),...
    ...struct('name', 'hippocampal theta power', 'f_range', [6, 12], 'source', 'S1'),...‼️
    ......struct('name', 'hippocampal delta power', 'f_range', [1, 4], 'source', 'S1'),...
    ...struct('name', 'prefrontal theta power', 'f_range', [6, 12], 'source', 'S2'),...‼️
    ......struct('name', 'prefrontal delta power', 'f_range', [1, 4], 'source', 'S2'),...‼️
    ...struct('name', 'theta wpli', 'f_range',    [6, 12], 'source', 'wpli_avg'),...
    ...struct('name','hippocampal ripple power', 'f_range', [100, 250], 'source', 'S1'),...‼️
    ...struct('name','ripple coherence', 'f_range', [100, 250], 'source', 'Cavg'),...
    ...... sharep wave ripple related
    ...struct('name','prefrontal ripple power', 'f_range', [100, 250], 'source', 'S2'),...‼️
    ...struct('name','prefrontal ripple power all', 'f_range', [100, 250], 'source', 'S2'),...‼️
    ...struct('name','log prefrontal ripple power all', 'f_range', [100, 250], 'source', 'S2'),...
    ...struct('name','ripple coherence all', 'f_range', [100, 250], 'source', 'Cavg'),...
    ...struct('name','ripple coherence', 'f_range', [100, 250], 'source', 'Cavg'),...
    ...struct('name', 'theta phi', 'f_range',     [6, 12], 'source', 'phi'),...
    ...struct('name', 'log hippocampal theta power', 'f_range', [6, 12], 'source', 'S1'),...
    ...struct('name', 'log prefrontal theta power', 'f_range', [6, 12], 'source', 'S2'),...
    ...struct('name', 'log hippocampal ripple power', 'f_range', [100, 250], 'source', 'S1'),...
    ...struct('name', 'log prefrontal ripple power', 'f_range', [100, 250], 'source', 'S2'),...
    ... LESS PRIORITY
    ... struct('name', 'theta phi cos', 'f_range', [6, 12], 'source', 'phi'),...
    ... struct('name', 'theta phi sin', 'f_range', [6, 12], 'source', 'phi'),...
    ...struct('name', 'diff theta coherence', 'f_range', [6, 12], 'source', 'Cavg'),...
    ...struct('name', 'diff delta coherence', 'f_range', [1, 4], 'source', 'Cavg'),...
    ...struct('name', 'diff hippocampal theta power', 'f_range', [6, 12], 'source', 'S1'),...
    ...struct('name', 'diff hippocampal delta power', 'f_range', [1, 4], 'source', 'S1'),...
    ...struct('name', 'diff theta phase', 'f_range', [6, 12], 'source', 'phi'),...
    ... BEHAVIOR RELATED :: I started with only efizz vars, but expanded to behavior just by appending behaviors to the efizz struct
    struct('name', 'speed', 'f_range', nan, 'source', 'vel'),...
    struct('name', 'rewarded', 'f_range', nan, 'source', 'rewarded'),...
    struct('name', 'trajbound', 'f_range', nan, 'source', 'trajbound'),...
    ...struct('name', 'abs speed', 'f_range', nan, 'source', 'vel'),...
    ... Comparing LFP to behavior ... this section involves hacking the structure below
    ... these involve comparing two variables in the efizz/behavior struct
    ... in other words, not the typical comparison throughout this section, comparing
    ... a communication subspace variable to a single variable
    struct('name', 'speed vs theta power', 'f_range', [6, 12], 'source', ["vel", "S1"]),...
    ...struct('name', 'speed vs theta coherence', 'f_range', [6, 12], 'source', ["vel", "Cavg"])...
};

% use_cca_anal = "cca"; % original "cca" or "epochal_cca"
%% Prepare CCA struct
% Assuming Patterns_overall(end).cca contains relevant CCA data
CCA = struct();
CCA.u    = Patterns_overall(end).(use_cca_anal).u;
CCA.v    = Patterns_overall(end).(use_cca_anal).v;
CCA.a    = Patterns_overall(end).(use_cca_anal).a;
CCA.b    = Patterns_overall(end).(use_cca_anal).b;
if isfield(Patterns_overall(end).(use_cca_anal), 'times')
    % then reassing to 'time'
    for i = 1:numel(Patterns_overall)
        if ~isfield(Patterns_overall(i), use_cca_anal) || ~isfield(Patterns_overall(i).(use_cca_anal), 'times')
            continue
        end
        Patterns_overall(i).(use_cca_anal).time = Patterns_overall(i).(use_cca_anal).times;
        Patterns_overall(i).(use_cca_anal)      = rmfield(Patterns_overall(i).(use_cca_anal), 'times');
    end
end
CCA.time = Patterns_overall(end).(use_cca_anal).time(:); % Modify as per actual time field
% Additional CCA fields and processing will be added as needed
% Variables for loop
CCA.var_types = {'rvar', 'ovar', ...
...'uvar', 'vvar'...
};
% assert time length is u length
assert(length(CCA.time) == length(CCA.u), "Time length does not match u length");

% Now let's display our options we've set above
disp("---------------------------");
disp("Options set for this script");
disp("---------------------------");
disp("")
disp("Option.toCompareInstructions");
tmp = cat(1,Option.toCompareInstructions{:});
util.struct.printstruct(tmp);
disp("")
disp("use_cca_anal");
disp(use_cca_anal);
disp("")
disp("cca_subset");
disp(cca_subset);
