# Supplementary material for: Hippocampal–Prefrontal Communication Subspaces Align with Behavioral and Network Patterns in a Spatial Memory Task
Source: eNeuro. 2025 Sep 18;12(9):ENEURO.0336-24.2025. doi: 10.1523/ENEURO.0336-24.2025 (PMC12463551; doi:10.1523/ENEURO.0336-24.2025)
Supplement: Extended Data 1 — Download Extended Data 1, ZIP file. [file eneuro-12-ENEURO.0336-24.2025-s006.zip › BNPCS/packages/+analysis/+cc/generateBootstrapStatsTable.m]

function BootstrapStatsTable = generateBootstrapStatsTable(mat_data, animal_name, comp, var_type, efizz_name)
    % Load the variables from the matfile
    mu_var = mat_data.mu_var;
    mu_efizz = mat_data.mu_efizz;
    
    % Determine the number of epochs and bootstraps
    [num_epochs, num_bootstraps] = size(mu_var);
    
    % Convert to string and replicate to match the dimensions of mu_var and mu_efizz
    animal_name = repmat(string(animal_name), num_epochs, num_bootstraps);
    comp = repmat(comp, num_epochs, num_bootstraps);
    var_type = repmat(string(var_type), num_epochs, num_bootstraps);
    efizz_name = repmat(string(efizz_name), num_epochs, num_bootstraps);
    epoch = repmat(string(1:num_epochs), 1, num_bootstraps)';
    
    % Reshape mu_var and mu_efizz for table insertion
    mu_var = reshape(mu_var, [], 1);
    mu_efizz = reshape(mu_efizz, [], 1);
    
    % Create a table for the current .mat file, including the parsed identifiers
    BootstrapStatsTable = table(animal_name(:), comp(:), var_type(:), efizz_name(:), mu_var, mu_efizz, epoch);
end
