# Supplementary material for: Hippocampal–Prefrontal Communication Subspaces Align with Behavioral and Network Patterns in a Spatial Memory Task
Source: eNeuro. 2025 Sep 18;12(9):ENEURO.0336-24.2025. doi: 10.1523/ENEURO.0336-24.2025 (PMC12463551; doi:10.1523/ENEURO.0336-24.2025)
Supplement: Extended Data 1 — Download Extended Data 1, ZIP file. [file eneuro-12-ENEURO.0336-24.2025-s006.zip › BNPCS/packages/+analysis/+cc/GetSaveTables.m]

% sample_mat_filenames = [ ...
%     "ER1_1_ovar_vs_delta coherence_data.mat", ...
%     "ER1_1_ovar_vs_diff delta coherence_data.mat", ...
%     "ER1_1_ovar_vs_diff hippocampal delta power_data.mat", ...
%     "ER1_1_ovar_vs_diff hippocampal theta power_data.mat", ...
%     "ER1_1_ovar_vs_diff theta coherence_data.mat", ...
%     "ER1_1_ovar_vs_hippocampal delta power_data.mat", ...
%     "ER1_1_ovar_vs_hippocampal theta power_data.mat", ...
%     "ER1_1_ovar_vs_prefrontal delta power_data.mat", ...
%     "ER1_1_ovar_vs_prefrontal theta power_data.mat", ...
%     "ER1_1_ovar_vs_theta coherence_data.mat", ...
%     "ER1_1_ovar_vs_theta phi cos_data.mat", ...
%     "ER1_1_ovar_vs_theta phi sin_data.mat", ...
%     "ER1_1_ovar_vs_theta phi_data.mat", ...
%     "ER1_1_ovar_vs_theta wpli_data.mat", ...
%     "ER1_1_rvar_vs_delta coherence_data.mat", ...
%     "ER1_1_rvar_vs_diff delta coherence_data.mat", ...
%     "ER1_1_rvar_vs_diff hippocampal delta power_data.mat", ...
%     "ER1_1_rvar_vs_diff hippocampal theta power_data.mat", ...
%     "ER1_1_rvar_vs_diff theta coherence_data.mat", ...
%     "ER1_1_rvar_vs_hippocampal delta power_data.mat", ...
%     "ER1_1_rvar_vs_hippocampal theta power_data.mat", ...
%     "ER1_1_rvar_vs_prefrontal delta power_data.mat", ...
%     "ER1_1_rvar_vs_prefrontal theta power_data.mat", ...
%     "ER1_1_rvar_vs_theta coherence_data.mat", ...
%     "ER1_1_rvar_vs_theta phi cos_data.mat", ...
%     "ER1_1_rvar_vs_theta phi sin_data.mat", ...
%     "ER1_1_rvar_vs_theta phi_data.mat", ...
%     "ER1_1_rvar_vs_theta wpli_data.mat", ...
%     "ER1_1_uvar_vs_delta coherence_data.mat", ...
%     "ER1_1_uvar_vs_diff delta coherence_data.mat", ...
%     "ER1_1_uvar_vs_diff hippocampal delta power_data.mat", ...
%     "ER1_1_uvar_vs_diff hippocampal theta power_data.mat", ...
%     "ER1_1_uvar_vs_diff theta coherence_data.mat", ...
%     "ER1_1_uvar_vs_hippocampal delta power_data.mat", ...
%     "ER1_1_uvar_vs_hippocampal theta power_data.mat", ...
%     "ER1_1_uvar_vs_prefrontal delta power_data.mat", ...
%     "ER1_1_uvar_vs_prefrontal theta power_data.mat", ...
%     "ER1_1_uvar_vs_theta coherence_data.mat", ...
%     "ER1_1_uvar_vs_theta phi cos_data.mat"];
%
% for file = sample_mat_filenames(:)'
%     [animal_name, comp, var_type, efizz_name] = analysis.cc.parse_mat_filename(file);
%     disp("animal name: " + animal_name);
%     disp("comp: " + comp);
%     disp("var_type: " + var_type);
%     disp("efizz_name: " + efizz_name);
%     disp(" ");
%     disp("--------------------");
% end

folder="/Volumes/MATLAB-Drive/Shared/figures/uvar_coherence";

% Backup existing copies with date
if isfile(figuredefine("tables", "uvar_coherence_epochs.csv"))
    disp("Backing up existing uvar_coherence_epochs.csv");
    copyfile(figuredefine("tables", "uvar_coherence_epochs.csv"), figuredefine("tables", "uvar_coherence_epochs.csv") + "." + datestr(now, 'yyyy-mm-dd'));
end
if isfile(figuredefine("tables", "uvar_coherence_bs.csv"))
    disp("Backing up existing uvar_coherence_bs.csv");
    copyfile(figuredefine("tables", "uvar_coherence_bs.csv"), figuredefine("tables", "uvar_coherence_bs.csv") + "." + datestr(now, 'yyyy-mm-dd'));
end

[epochTable, bsTable, problems]  = analysis.cc.getSaveTables(folder);

writetable(epochTable, figuredefine("tables", "uvar_coherence_epochs.csv"));
writetable(bsTable,    figuredefine("tables", "uvar_coherence_bs.csv"));

figuredefine("tables", "uvar_coherence_epochs.csv")
figuredefine("tables", "uvar_coherence_bs.csv")
